# Supplementary material for: C/EBPα and GATA-2 Mutations Induce Bilineage Acute Erythroid Leukemia through Transformation of a Neomorphic Neutrophil-Erythroid Progenitor
Source: Cancer Cell. 2020 May 11;37(5):690–704.e8. doi: 10.1016/j.ccell.2020.03.022 (PMC7218711; doi:10.1016/j.ccell.2020.03.022)
Supplement: Table S4. Differential Gene Expression between Pre-leukemic and Leukemic Erythroblasts and Myeloblasts, Related to Figure 4 and 5 [file mmc2.xlsx]

## Sheet: G vs WT
Table S4, Related to Figure 4 and 5. Differential gene expression between pre-leukemic and leukemic erythroblasts and myeloblasts.
	RPKM						baseMean	log2FoldChange	pvalue	padj
Sample ID	G NMP Rep 1	G NMP Rep 2	G NMP Rep 3	WT NMP Rep 1	WT NMP Rep 2	WT NMP Rep 3
GEO ID	C-10	C-11	C-12	C-4	C-5	C-6
Tmem87a	4.94064	4.73331	4.50506	15.5793	17.2825	14.3197	647.974	-1.39164	9.62186e-20	1.10305e-15
Rbm45	2.40554	1.457	1.28349	9.73769	15.3678	16.2446	311.044	-1.68056	4.46638e-18	2.56013e-14
Adk	110.009	122.963	117.108	60.896	62.0545	59.6373	3685.25	0.87302	9.6431e-15	3.68495e-11
Kcnip3	17.2126	15.1246	13.3533	6.21298	5.08903	5.06801	710.125	1.20263	2.0146e-14	5.77386e-11
Ldhb	94.9022	94.718	101.245	35.9156	48.4547	43.2574	1915.03	1.02575	2.15317e-13	4.93679e-10
Cercam	10.25	11.9804	12.0305	4.17633	4.24349	4.11343	450.787	1.1392	3.54863e-12	6.78025e-09
Hdc	254.515	250.517	221.448	138.467	144.221	128.649	9585.75	0.767375	5.68756e-12	8.15027e-09
Nrg1	3.23707	8.86339	6.92476	0.535599	0.423743	0.720067	155.157	1.34261	5.0204e-12	8.15027e-09
Serpine2	82.3619	95.7069	100.977	46.4432	53.7715	43.5868	3080.16	0.849443	1.39595e-10	1.77813e-07
Gchfr	1.84345	1.76839	1.60678	9.19238	13.7627	20.3432	107.719	-1.21845	3.85549e-10	4.41993e-07
Cd244	3.61301	2.12572	2.24929	14.5267	9.90862	6.56815	513.884	-1.15696	1.67178e-09	1.7423e-06
Slc1a5	108.035	103.026	92.8281	66.4057	54.6053	55.9902	4695.95	0.719014	2.13769e-09	2.04221e-06
Tmem215	3.91897	2.14192	1.97941	0.44226	0.276234	0.363789	104.482	1.12917	5.90621e-09	5.20837e-06
Cdk5rap1	19.3286	26.1268	14.5513	7.7378	7.33455	4.99643	559.966	1.0701	7.29046e-09	5.96984e-06
Afap1	11.4524	17.6403	20.3072	7.77351	7.29159	6.568	1666.73	0.934317	1.58399e-08	1.21059e-05
Ctso	3.97548	3.50439	6.18644	11.504	13.2909	11.7969	611.771	-0.997389	2.09697e-08	1.50248e-05
Hist1h2ak	27.9817	13.3797	5.26023	107.191	59.9271	104.71	439.531	-1.04734	7.62618e-08	5.14274e-05
Gnptab	9.64573	10.007	9.56922	19.956	17.0628	15.2478	1494.88	-0.703226	1.83944e-07	0.000117152
Phldb2	1.25164	1.22882	1.10843	0.132249	0.246627	0.0733415	81.5894	0.982889	2.03514e-07	0.000122794
Nucb2	65.7064	80.5644	71.5881	38.7237	46.7311	35.9299	2030.97	0.732906	2.16372e-07	0.000124025
Cxcr2	9.18203	7.67618	9.35997	4.09632	4.30903	3.32171	409.157	0.879613	2.89543e-07	0.000156089
Rtp4	5.01734	3.06423	5.22768	17.8538	10.3592	13.5257	304.245	-0.982633	2.99542e-07	0.000156089
Ctsh	76.3524	83.1552	74.0181	42.0565	46.3175	51.1765	2146.06	0.662695	4.73965e-07	0.00023624
Grb10	4.3075	3.86861	2.05738	0.727908	1.27107	0.822033	239.208	0.967004	8.28601e-07	0.000395795
Rhoj	1.6973	3.25916	2.35736	0.509523	0.32393	0.256879	70.49	0.897242	1.86808e-06	0.000856626
Ypel1	0.970623	0.823966	1.50309	4.82909	3.18381	3.94379	142.561	-0.923549	2.57198e-06	0.00113404
Abcg1	6.74406	7.71693	8.56723	19.1535	11.9471	13.7427	1390.26	-0.740045	3.60508e-06	0.00147815
Xlr4a	10.3639	5.3772	9.33444	41.6752	21.164	17.5461	440.169	-0.904836	3.61028e-06	0.00147815
Cenpk	30.7322	31.2616	30.6192	52.2417	45.7646	46.6311	1834.97	-0.555404	4.13989e-06	0.00163654
Slfn10-ps	1.37226	0.854711	0.892266	3.16002	2.86753	3.43138	164.247	-0.888964	4.96558e-06	0.00189751
Tsc22d1	3.45046	4.20678	3.96182	13.2865	6.55027	7.54216	707.042	-0.822595	6.77731e-06	0.00250629
Mir17hg	1.42324	2.08955	1.41412	5.10452	3.86431	7.23485	174.268	-0.879533	7.37694e-06	0.00264279
Pdgfrb	1.31291	0.934044	1.06934	4.32817	2.49294	2.50379	240.299	-0.860854	8.23382e-06	0.00277625
Sqrdl	21.2491	21.1228	26.7979	12.6582	13.1245	13.5746	807.417	0.678605	8.02967e-06	0.00277625
Pnkp	70.0504	70.0627	70.0361	46.1851	50.0667	48.2643	2636.18	0.506649	1.05582e-05	0.00345826
B4galnt1	181.289	161.912	145.682	111.118	116.157	108.497	9602.33	0.508145	1.16174e-05	0.00359638
Rgs2	32.7302	31.0405	33.4812	78.2853	52.7368	45.6832	2901.52	-0.675755	1.1921e-05	0.00359638
Slfn9	18.2462	18.4617	25.5788	11.5674	12.4795	7.34373	1279.35	0.752147	1.16788e-05	0.00359638
Gm5141	2.63506	3.88566	3.47452	8.65642	6.94953	6.56936	371.582	-0.786318	1.23091e-05	0.00361826
Card9	15.6954	15.6502	21.1589	29.6915	37.3379	31.3482	858.073	-0.698687	1.41818e-05	0.00406451
Slc22a3	1.35762	1.15598	1.87749	5.66563	3.38363	3.57045	209.093	-0.843122	1.48126e-05	0.00414173
Memo1	44.7652	53.4268	64.8483	90.4699	88.5782	94.5555	2310.45	-0.614405	1.55483e-05	0.00414524
Slc25a12	81.9463	113.143	95.8535	57.8848	61.1924	65.3056	4925.75	0.585027	1.52424e-05	0.00414524
5430435G22Rik	15.9668	12.3978	19.7195	6.60729	7.24067	9.39311	637.875	0.761164	1.65052e-05	0.00430035
Clip1	10.4676	10.1097	10.0781	6.91083	6.16715	5.81524	794.782	0.609258	1.93329e-05	0.00484396
Gatad1	28.4753	32.0126	29.1111	48.2033	43.9843	44.1894	2031.54	-0.52071	1.94367e-05	0.00484396
Apoe	161.457	68.0867	68.6336	29.8323	14.2467	17.0677	1593.12	0.808193	2.02755e-05	0.00494551
Ier3	14.6528	8.28748	14.414	54.3549	22.6579	26.6392	538.888	-0.820376	2.44054e-05	0.00564421
Mycn	0.677194	0.207744	0.283139	12.467	3.70243	0.831233	163.574	-0.702726	2.46171e-05	0.00564421
Tgfbi	9.44183	6.38133	8.09685	3.53303	4.30212	3.18071	331.496	0.773888	2.36742e-05	0.00564421
Ap3m1	18.44	21.6837	23.655	14.9198	12.0859	9.03652	1563.14	0.67264	2.52748e-05	0.00568138
Cds2	1.21096	1.71016	1.71482	3.01162	3.00653	3.61746	416.996	-0.743495	2.64764e-05	0.00579406
Dhrs7	67.207	60.6407	61.0528	36.4514	40.5637	43.8091	1430.73	0.569866	2.67869e-05	0.00579406
Gpc3	4.25497	3.86406	5.99561	0.165545	0.168392	1.2519	126.666	0.727367	3.12485e-05	0.00663394
Slc18a2	8.51749	9.11131	11.669	22.3121	18.1099	14.2451	1124.67	-0.67878	3.39757e-05	0.00708176
9030619P08Rik	7.85618	4.75903	5.78932	22.4309	10.4725	22.3965	222.133	-0.809549	3.70635e-05	0.00758231
Chp1	11.8961	13.8906	11.9187	17.8898	25.3971	25.467	976.138	-0.666382	3.76999e-05	0.00758231
Ctla2a	10.3841	11.9206	14.1048	130.682	48.447	35.169	1219.6	-0.75483	4.04102e-05	0.00785308
Tmem180	42.8671	42.1479	45.9998	27.3358	29.0623	31.3819	1766.78	0.523947	4.04162e-05	0.00785308
Eif2ak4	2.79391	3.20495	3.35266	7.58351	5.51863	5.10009	509.206	-0.695959	4.74007e-05	0.0090567
Ppp1r9a	1.24197	0.815566	1.049	0.487655	0.220019	0.190339	135.391	0.789173	5.28405e-05	0.00993055
Tmem65	7.84214	6.63216	6.83291	4.10074	3.87783	4.07249	430.528	0.653712	6.3897e-05	0.0116272
Zfp677	4.07181	4.83837	5.74241	17.1224	15.0606	6.12325	541.934	-0.776607	6.35631e-05	0.0116272
5430427O19Rik	8.94384	10.6173	13.6321	20.07	17.909	19.2891	1223.94	-0.618553	6.60116e-05	0.0118243
Oaf	14.2067	12.3647	12.5044	20.8796	22.2037	20.0702	861.678	-0.56752	6.74416e-05	0.0118946
Sgsm2	0.424333	0.70812	0.299185	1.87728	1.77852	1.4634	109.756	-0.775879	6.9468e-05	0.0120664
1700112E06Rik	27.5091	20.4237	13.8675	7.41843	9.01333	9.35011	282.997	0.763494	7.22752e-05	0.0123666
Gimap1	4.22505	1.05263	5.12811	24.9971	10.1082	9.58387	289.924	-0.746432	8.74969e-05	0.0147509
Gtf2h2	28.464	40.6966	43.7325	70.1641	61.2658	59.8358	1831.52	-0.599192	9.3744e-05	0.0155751
Abi2	2.96779	2.31895	2.29927	5.78203	4.95452	3.9163	467.951	-0.675085	0.000105967	0.0173543
Gata1	0.884956	0.531649	1.9081	11.3308	5.0199	2.36858	146.298	-0.701696	0.000111623	0.0180232
Gimap6	8.77095	7.02568	8.74899	27.3439	12.3198	15.9227	453.739	-0.723818	0.000134692	0.021446
Gt(ROSA)26Sor	17.2096	18.4713	17.442	25.3736	31.1515	30.9894	797.028	-0.575896	0.000138366	0.0217292
Olr1	8.80344	11.4087	8.71418	5.36515	6.17083	5.02787	575.491	0.632965	0.000142797	0.022122
Sytl4	1.00441	1.50249	1.44331	8.87219	3.8458	1.89084	241.608	-0.734082	0.000144792	0.022132
Car2	14.7318	19.8096	23.5086	140.911	54.9757	47.396	1886.18	-0.712387	0.000166653	0.024436
Cd48	327.827	357.697	386.301	584.092	487.592	467.584	10520.7	-0.448298	0.000162419	0.024436
Rgs1	3.5998	2.6357	5.18113	105.974	37.4256	15.6269	788.023	-0.597533	0.000168392	0.024436
Tbc1d2	7.60247	8.39336	9.73209	3.52343	5.79598	4.48487	603.577	0.661085	0.000166332	0.024436
Rab44	66.3616	64.531	64.0017	45.6034	47.588	50.8887	4926.47	0.415174	0.000178414	0.0255262
Zfp472	14.9649	12.1297	18.8121	28.9825	25.4936	24.0234	1025.02	-0.59675	0.000180358	0.0255262
Bend4	1.27745	0.836822	1.64999	3.92726	2.27817	2.562	349.538	-0.713053	0.000213527	0.0294924
Rest	17.4746	14.4908	17.3376	11.3886	11.0265	11.0484	1249.65	0.499732	0.000211341	0.0294924
Mc5r	34.5071	29.5295	31.7068	119.293	51.9298	42.8422	1262.62	-0.701492	0.000228684	0.0308428
Zer1	7.21627	6.51112	7.1262	10.3662	11.6748	10.831	777.815	-0.534302	0.000227056	0.0308428
Zmiz1	3.93676	3.94624	4.46878	5.96737	6.58939	7.09357	850.622	-0.542339	0.000234811	0.0313009
Tango6	4.78475	3.99066	4.61581	2.96345	1.7613	2.07791	315.088	0.674384	0.000253944	0.0334623
Cep85l	13.2325	16.8846	19.0176	10.1851	9.86362	9.93215	754.158	0.580789	0.000268005	0.0349138
Emid1	4.91284	3.36889	6.17813	13.9887	9.05988	9.13256	313.454	-0.690955	0.000304897	0.0392734
Gaa	27.7502	27.9275	27.8878	22.644	18.524	17.7373	1913.75	0.464102	0.000313505	0.0399336
Cyp2j6	3.9329	3.11281	3.98694	0.710179	2.01846	1.32686	192.593	0.707278	0.00031752	0.0400005
Lag3	0.728289	0.319732	0.114676	5.84833	2.73295	1.15293	76.095	-0.593377	0.000335579	0.0418161
Ttyh2	4.45906	5.73479	5.88863	13.2322	7.68027	9.53011	566.136	-0.635236	0.000359974	0.0443736
Shroom2	0.209631	0.233886	0.459761	0.0100202	0.00849377	0	24.5752	0.515895	0.000378878	0.046207
Chst12	145.156	127.447	118.295	96.2393	96.2982	94.8134	4287.22	0.417861	0.000393274	0.0474578

## Sheet: KL vs WT
Table S4, Related to Figure 4 and 5. Differential gene expression between pre-leukemic and leukemic erythroblasts and myeloblasts.
	RPKM						baseMean	log2FoldChange	pvalue	padj
Sample ID	KL NMP Rep 1	KL NMP Rep 2	KL NMP Rep 3	WT NMP Rep 1	WT NMP Rep 2	WT NMP Rep 3
GEO ID	C-7	C-8	C-9	C-4	C-5	C-6
Prtn3	90.749	90.3835	82.056	2010.35	2427.06	2010.35	17365.1	-4.6648	0	0
Alas1	21.9971	25.5408	17.3663	418.364	467.498	418.364	9859.52	-4.35491	5.41156e-199	3.422e-195
Gstm1	52.1726	44.9267	42.6281	659.571	879.376	659.571	8065.54	-4.0088	2.90357e-164	1.22405e-160
Ms4a3	32.9241	48.5534	37.4505	1086.07	1587.09	1086.07	10487.4	-4.94612	1.03778e-152	3.28119e-149
Xist	12.3346	10.3744	18.1379	0.0251449	0.00710484	0.0251449	1839.9	8.44277	3.2976e-137	8.34095e-134
Mpo	3225.77	2358.25	2544.86	17929.7	18766.1	17929.7	423485	-2.8133	2.0842e-129	4.39315e-126
Hk3	5.25201	2.51641	4.10522	114.463	116.05	114.463	3109.68	-4.81113	9.32598e-122	1.68494e-118
Hspa5	311.381	258.74	294.194	1471.31	1739.12	1471.31	38419.4	-2.50803	1.14149e-115	1.80456e-112
Ddx3y	0	0	0	27.7869	26.5995	27.7869	1018.18	-9.44546	6.63568e-113	9.3246e-110
Cldn15	0	0	0	62.3933	86.6235	62.3933	1047.28	-9.34809	3.60978e-106	4.56528e-103
Rgcc	16.3168	7.00684	11.493	328.79	371.816	328.79	2594.58	-4.7983	1.4661e-96	1.68562e-93
Clec12a	32.3475	47.0842	46.3591	367.48	417.693	367.48	7549.02	-3.22753	1.61028e-95	1.6971e-92
Csrp3	61.9079	66.841	70.5789	0.694573	0.588767	0.694573	492.3	6.1094	5.84174e-94	5.68312e-91
Stom	4.15931	5.48954	4.12472	55.0916	68.1278	55.0916	1440.37	-3.69527	1.59551e-91	1.44132e-88
Gatm	56.7611	45.8631	42.4669	250.441	278.347	250.441	5766.75	-2.48912	6.39882e-84	5.39506e-81
Irf8	2.95938	6.32746	5.05809	96.686	98.7095	96.686	2307.9	-4.27109	1.27982e-81	1.01162e-78
Lbp	3.34214	1.88039	2.80404	45.2628	54.804	45.2628	1032.05	-4.1345	6.48153e-81	4.82187e-78
Fcer1a	91.4683	92.9837	58.0928	0	0	0	624.838	8.25186	8.69236e-75	6.10735e-72
Uty	0	0	0	12.1082	8.35223	12.1082	453.905	-8.22904	2.07395e-74	1.38049e-71
Ero1l	10.4727	8.44756	9.12318	46.9276	54.1289	46.9276	2058.63	-2.46086	9.21633e-73	5.82795e-70
B4galnt1	39.5708	40.4038	37.6791	111.118	116.157	111.118	3945.34	-1.60474	3.91217e-70	2.35606e-67
Atp8b4	55.881	50.6957	56.3193	138	129.722	138	8250.58	-1.39945	5.32715e-69	3.06238e-66
Tmed3	59.617	68.0106	64.6253	280.514	343.405	280.514	3841.8	-2.29602	1.48968e-68	8.19128e-66
Pdia3	427.051	375.806	396.339	955.463	1015.21	955.463	28608.7	-1.37121	7.90199e-65	4.16402e-62
P4hb	244.332	262.537	239.055	731.531	847.644	731.531	20433.1	-1.70921	1.77755e-64	8.99225e-62
Fcgr2b	15.5286	15.6414	17.2711	80.9681	95.4373	80.9681	1251.9	-2.46026	2.2143e-61	1.07709e-58
Lta4h	252.263	222.012	201.969	728.485	831.115	728.485	16142.6	-1.83398	1.44507e-60	6.76881e-58
Ly86	1.97014	4.81764	3.43471	84.8069	118.239	84.8069	793.756	-4.59676	5.86729e-58	2.65013e-55
Itln1	34.1072	33.8331	40.7909	0	0	0	310.995	7.43603	1.41116e-57	6.15411e-55
Uggt1	3.94807	4.28025	4.32058	14.9783	14.6706	14.9783	1360.75	-1.8983	1.43608e-56	6.05402e-54
Mgst1	19.9038	26.4629	26.3522	167.302	219.712	167.302	1570.85	-2.94432	2.45403e-56	1.00116e-53
Chst13	0	0	0	18.4657	16.7323	18.4657	236.523	-7.40407	2.99511e-56	1.18372e-53
Slc18a2	81.0514	84.3597	77.901	22.3121	18.1099	22.3121	2960.38	1.85106	6.98546e-56	2.67712e-53
Clec7a	0	0	0	13.3561	23.2022	13.3561	304.6	-7.4905	1.7845e-55	6.63783e-53
Spcs3	163.801	142.61	149.629	330.673	319.602	330.673	13046.8	-1.18985	2.14128e-52	7.73735e-50
Sdf2l1	83.5172	72.7484	106.877	435.636	535.472	435.636	4900.23	-2.46342	2.58589e-52	9.08437e-50
Edem1	15.6849	15.2961	15.4832	38.0582	38.074	38.0582	2470.17	-1.37866	1.02897e-51	3.49232e-49
Slc1a5	14.1384	13.8323	11.0069	66.4057	54.6053	66.4057	1649.07	-2.31677	1.04932e-51	3.49232e-49
Pdia6	232.216	208.028	254.266	684.159	802.199	684.159	16036	-1.71931	2.09429e-51	6.79141e-49
Frrs1	24.7393	24.0682	27.575	76.4028	74.0304	76.4028	2054.56	-1.64431	1.37274e-50	4.34027e-48
Ctsb	35.9375	34.0706	36.2167	90.3689	102.088	90.3689	4850.51	-1.49287	4.35473e-50	1.34328e-47
Hsp90b1	208.676	145.016	173.379	646.942	753.953	646.942	18751.5	-2.02401	2.15787e-49	6.49776e-47
Gbp3	6.64364	5.6276	5.69899	29.0234	31.3317	29.0234	749.306	-2.36483	5.20576e-49	1.5311e-46
Gsr	37.7359	47.7294	55.8704	215.24	258.707	215.24	5873.22	-2.3322	2.15462e-48	6.19306e-46
Ifngr1	113.647	110.707	125.93	355.707	444.323	355.707	8334.34	-1.79358	1.15412e-46	3.24358e-44
Mapkapk3	21.7266	20.7818	26.6381	93.2238	116.206	93.2238	2768.33	-2.18355	1.34331e-45	3.69324e-43
Ap3s1	105.656	118.481	92.708	387.539	496.996	387.539	6209.89	-2.06503	4.77825e-45	1.25897e-42
Cpa3	3663.2	4448.19	4171.32	724.863	411.878	724.863	52051.6	2.57645	4.77391e-45	1.25897e-42
Olr1	0	0	0	5.36515	6.17083	5.36515	161.25	-6.8024	3.97841e-44	1.02683e-41
Ctsz	121.736	94.1289	127.101	400.683	479.197	400.683	5968.34	-1.96483	9.60436e-44	2.42933e-41
Cx3cr1	0	0	0	6.00248	4.20617	6.00248	162.202	-6.7446	1.06087e-42	2.63075e-40
Acpl2	10.516	8.05132	7.06002	42.0221	45.2911	42.0221	1278.85	-2.3795	1.20433e-42	2.92907e-40
Pkm	192.608	165.967	176.414	399.782	443.166	399.782	12121.8	-1.29882	2.18599e-42	5.21627e-40
Kdm5d	0	0	0	3.32152	3.54852	3.32152	148.99	-6.69677	2.39799e-42	5.61617e-40
Daglb	3.61278	3.71239	4.53908	21.5869	25.1507	21.5869	688.791	-2.54837	2.78164e-42	6.39626e-40
Erlin1	16.4491	16.9391	15.7219	44.7877	41.9712	44.7877	1628.73	-1.49744	5.10387e-42	1.15265e-39
G6pdx	38.8496	34.97	35.839	88.3238	94.0429	88.3238	2612.18	-1.38457	1.17804e-41	2.6138e-39
Ncf1	8.47538	7.60875	9.76196	47.6046	68.3777	47.6046	1368.06	-2.67782	1.45864e-41	3.18058e-39
B4galt4	3.41605	5.30487	4.78854	32.9095	29.7505	32.9095	664.944	-2.81324	2.82942e-41	6.06503e-39
Stt3a	139.483	123.826	124.895	274.498	295.014	274.498	8710.48	-1.20456	3.06814e-41	6.46712e-39
5430435G22Rik	0	0	0	6.60729	7.24067	6.60729	137.923	-6.56995	3.97042e-40	8.23178e-38
Clk1	197.445	204.871	193.15	90.0217	80.8846	90.0217	6768.87	1.09716	5.10058e-39	1.04044e-36
Sec61a1	39.1874	24.9794	36.1801	135.851	151.161	135.851	4199.22	-2.12762	9.47989e-39	1.90305e-36
Itga1	0	0	0	2.54822	2.79849	2.54822	126.216	-6.42772	9.00294e-38	1.77906e-35
Agps	8.07666	5.55167	8.74706	36.7751	49.1815	36.7751	2829.6	-2.48194	1.06262e-37	2.06753e-35
Ctsh	1.29989	0.272133	1.62521	42.0565	46.3175	42.0565	578.736	-4.83075	1.43897e-37	2.75737e-35
Cebpe	0.352581	0.0445954	0.299036	16.0736	22.6742	16.0736	183.808	-5.38983	1.78449e-37	3.36842e-35
Gfi1	0.585366	0.657462	0.14894	16.6762	26.305	16.6762	507.318	-4.8861	2.74754e-37	5.11002e-35
Pdia4	85.2406	59.0365	64.7227	230.055	262.024	230.055	6089.31	-1.85427	2.83332e-37	5.19319e-35
Ube2e3	279.794	296.314	286.375	123.005	107.617	123.005	4786.42	1.19171	3.60503e-37	6.51326e-35
Tmem48	17.6225	20.1247	19.4732	59.5539	51.8163	59.5539	1545.48	-1.64541	3.86918e-37	6.89204e-35
Rasgrp2	28.0315	21.2982	26.6513	81.5968	89.2235	81.5968	1897.34	-1.79875	5.33216e-37	9.36609e-35
Atp6v1b2	63.4068	63.6284	56.0509	133.279	129.952	133.279	4162.71	-1.19687	1.38351e-36	2.39688e-34
Tmem50b	12.736	7.32974	7.12255	62.0464	70.6134	62.0464	1307.81	-2.8336	1.71118e-36	2.92451e-34
Lman2	75.3456	72.661	70.8775	136.121	143.487	136.121	7164.3	-1.01104	1.98885e-36	3.35373e-34
Adssl1	32.6173	44.2967	39.5321	133.118	151.614	133.118	2524.74	-1.90037	2.18569e-36	3.63715e-34
Ifi27l1	233.516	249.83	300.551	78.3713	68.9718	78.3713	2707.8	1.68771	7.6232e-36	1.25209e-33
Gimap9	125.194	133.093	143.278	31.5458	21.5396	31.5458	1706.92	2.11852	1.00201e-35	1.62467e-33
Prss57	11.1028	4.65372	10.9632	84.7109	96.3648	84.7109	2093.5	-3.24168	2.14914e-35	3.44052e-33
Chd7	0	0	0	1.47908	1.5571	1.47908	113.921	-6.26868	2.68638e-35	4.24684e-33
Rps6ka1	53.9184	40.1265	42.5289	126.173	128.441	126.173	4265.55	-1.55398	7.02655e-35	1.0971e-32
B2m	5806.88	7062.51	7086.45	2582.15	2641.42	2582.15	60918.1	1.25682	2.07436e-34	3.19932e-32
Ddost	241.722	238.15	264.247	490.117	537.475	490.117	12411.9	-1.11169	3.30884e-34	5.0418e-32
Dnajc3	20.1427	21.7539	26.0268	68.6236	84.4037	68.6236	3961.95	-1.76926	1.30367e-33	1.9628e-31
Cd244	61.7149	51.6538	60.3013	14.5267	9.90862	14.5267	2028.13	2.02929	1.48146e-33	2.20424e-31
H3f3b	2012.59	2039.91	2050.14	1090.35	974.107	1090.35	47326.6	0.860794	1.8581e-33	2.73249e-31
Tspan2	2.65179	2.2276	1.58072	14.8564	13.1916	14.8564	570.254	-2.72513	2.00922e-33	2.92076e-31
Sirpa	2.87281	2.02351	3.04201	15.2526	18.6035	15.2526	639.578	-2.62958	2.17139e-33	3.12064e-31
Ffar2	26.9013	31.3164	30.392	7.06801	5.87872	7.06801	780.091	2.02073	2.47028e-33	3.51029e-31
Osbpl1a	41.2831	41.027	49.5027	10.5858	7.12579	10.5858	2156.53	2.0899	2.50834e-33	3.52478e-31
Smpdl3a	25.9558	18.4647	25.6312	83.7699	87.784	83.7699	1536.45	-1.92225	6.11612e-33	8.50006e-31
Clec4e	272.456	262.566	323.655	69.457	42.5275	69.457	6648.87	2.11018	1.11502e-32	1.53279e-30
Surf4	60.1204	58.603	78.4732	182.862	189.712	182.862	5666.16	-1.56386	1.1511e-32	1.56538e-30
Hspa8	536.456	561.852	582.516	1030.4	1127.92	1030.4	26811.7	-1.00825	3.64721e-32	4.90705e-30
Dnajb11	42.8942	37.261	32.333	99.7346	109.405	99.7346	3584.68	-1.53117	4.14343e-32	5.516e-30
Hsph1	18.0304	15.8579	19.3459	46.2032	49.4504	46.2032	1783.09	-1.48709	1.56387e-31	2.06023e-29
Cerk	2.41644	2.35604	2.85025	11.7443	14.1979	11.7443	545.136	-2.32704	2.13546e-31	2.7695e-29
Hexa	61.0469	72.5859	82.5768	197.854	205.701	197.854	4009.83	-1.54436	2.14605e-31	2.7695e-29
Syngr2	103.921	95.0944	102.754	219.015	252.521	219.015	3967.82	-1.27469	2.30967e-31	2.95055e-29
Tifab	5.30333	3.78793	2.39449	29.8604	30.607	29.8604	944.804	-2.93328	2.84359e-31	3.59629e-29
Dram1	0.492424	0.216352	0.412146	7.41012	9.34262	7.41012	189.292	-4.09659	3.45933e-31	4.3317e-29
Pnrc1	95.7644	93.8698	89.5947	33.2351	26.7836	33.2351	1828.54	1.47848	4.94158e-31	6.12707e-29
Dstn	26.8406	48.3806	48.5408	224.72	317.591	224.72	4492.41	-2.62095	5.66344e-31	6.95393e-29
Pfkp	4.81831	6.56525	2.2987	46.8707	52.2984	46.8707	1692.96	-3.29848	6.8578e-31	8.33948e-29
Serp1	204.494	160.645	162.768	422.337	487.516	422.337	11965	-1.41278	7.62692e-31	9.18645e-29
Gpi1	85.9185	74.8879	102.241	239.392	285.477	239.392	7721.95	-1.60781	7.86914e-31	9.38878e-29
Vamp8	916.862	1096.74	1073.23	433.159	397.948	433.159	8749.65	1.19169	2.30051e-30	2.71912e-28
Cdkn2d	93.4856	93.3772	92.9524	32.4015	34.3823	32.4015	1228.92	1.39177	3.12198e-30	3.6559e-28
St8sia6	23.7201	27.6657	30.6601	3.51803	1.77316	3.51803	725.302	2.98512	3.17086e-30	3.67907e-28
Gpt2	0.0202306	0.0307058	0	3.23668	4.54912	3.23668	106.548	-5.61251	3.73876e-30	4.29856e-28
Kdelr2	58.3174	52.2845	51.5787	121.323	135.769	121.323	2624.21	-1.30218	4.0105e-30	4.56944e-28
Tmx4	5.15902	7.64796	10.8339	46.5982	53.1034	46.5982	2318.81	-2.61392	4.41582e-30	4.98633e-28
Anxa3	3.64429	1.65938	0.666464	267.168	329.302	267.168	3712.37	-5.60776	6.12318e-30	6.85308e-28
Gpx3	0.71934	0.291149	0.488077	11.8304	12.2521	11.8304	151.239	-4.18898	7.90317e-30	8.76767e-28
H2-K1	1070.47	1026.03	1026.95	603.83	567.186	603.83	20708.3	0.724577	8.2959e-30	9.12333e-28
Far1	43.4994	39.9751	37.2932	80.9516	80.2064	80.9516	3772.61	-1.08689	8.5457e-30	9.31702e-28
Atrn	5.8619	4.48017	4.16307	17.765	22.9853	17.765	1685.52	-2.05849	1.35424e-29	1.46385e-27
0610040J01Rik	0	0	0	6.34459	5.41215	6.34459	90.3347	-5.87209	1.40934e-29	1.51051e-27
Cirbp	171.563	196.528	158.281	46.5732	31.8768	46.5732	2079.53	1.94763	2.2269e-29	2.36669e-27
Cd48	1329.11	1182.45	1387.34	584.092	487.592	584.092	16222	1.13926	4.76521e-29	5.02214e-27
Plscr1	69.0115	66.7872	70.3971	21.9907	16.4408	21.9907	1453.43	1.65903	9.09686e-29	9.50809e-27
Creld2	37.1746	39.5449	50.7541	152.935	211.397	152.935	2324.95	-2.05988	1.92467e-28	1.99519e-26
Txndc5	41.4757	30.6108	36.3557	101.546	88.1452	101.546	2746.03	-1.49619	3.26057e-28	3.35256e-26
Pgam1	53.0926	49.212	52.5402	111.202	125.706	111.202	2416.79	-1.24838	3.34722e-28	3.41389e-26
Usp18	57.6736	109.982	83.4845	13.0593	10.8903	13.0593	1294.36	2.57473	3.85264e-28	3.89795e-26
Atp1a3	0.953047	0.411267	0.606233	8.12055	7.65201	8.12055	267.571	-3.43612	5.47302e-28	5.49343e-26
Kctd20	39.1027	33.9996	31.9496	80.8793	84.6576	80.8793	2212.81	-1.30879	5.75936e-28	5.73532e-26
Rpn2	178.712	160.119	143.547	323.229	338.393	323.229	10434.8	-1.11238	7.27776e-28	7.19077e-26
Lman1	22.3105	20.3206	30.6138	78.8921	85.8809	78.8921	3101.39	-1.78924	7.79081e-28	7.63801e-26
Crip1	457.653	640.03	484.912	135.399	100.249	135.399	2220.92	1.96303	9.28031e-28	9.02832e-26
Ctsg	290.561	149.979	172.033	2309.54	3185.79	2309.54	22466.1	-3.48166	1.41714e-27	1.36813e-25
Ncln	13.1904	10.3169	6.59016	52.895	56.4005	52.895	1465.02	-2.43463	2.091e-27	2.0034e-25
Mcm5	94.6675	96.3497	96.5679	156.568	158.815	156.568	6785.52	-0.800634	3.23306e-27	3.07432e-25
Hvcn1	5.04559	2.26619	3.7335	27.7141	25.2267	27.7141	686.656	-2.81868	4.95808e-27	4.67946e-25
Gorasp2	65.2517	47.9412	62.8188	147.099	156.44	147.099	4087.7	-1.43002	6.27732e-27	5.88068e-25
Calr	574.169	526.83	619.686	1239.79	1556.03	1239.79	29365.3	-1.30772	6.3794e-27	5.93237e-25
Sgpp1	18.5813	18.1207	14.8823	44.5034	48.4094	44.5034	1651.15	-1.48489	1.641e-26	1.51487e-24
Idh1	50.8469	32.3374	55.026	174.237	231.242	174.237	4626.4	-2.10254	2.4493e-26	2.24466e-24
1810026B05Rik	24.7118	30.4868	26.7325	8.87718	7.4259	8.87718	1404.5	1.59112	3.79195e-26	3.45013e-24
Tmed2	289.082	276.632	294.337	462.637	487.818	462.637	11721.5	-0.802909	6.29975e-26	5.69092e-24
Nudt7	126.491	120.729	122.054	38.5472	27.405	38.5472	1310.62	1.70366	1.10495e-25	9.91086e-24
Hmgb3	150.507	173.729	135.558	55.1393	46.5092	55.1393	2605.82	1.44602	1.41999e-25	1.26469e-23
Plod3	7.61226	2.76214	3.13399	43.3182	47.8072	43.3182	1288.55	-3.18337	1.47168e-25	1.30156e-23
2001-09-01	120.414	138.308	142.745	37.5197	24.5322	37.5197	1851.16	1.88341	2.3201e-25	2.03766e-23
Ampd2	16.0447	12.4788	17.2552	42.627	43.8416	42.627	1678.05	-1.56114	2.58895e-25	2.2581e-23
Tespa1	276.138	249.158	223.266	66.7131	38.1763	66.7131	3957.01	1.98566	1.83231e-24	1.58721e-22
Acadl	202.002	207.119	227.744	105.544	100.478	105.544	4736.38	0.937794	2.83014e-24	2.43489e-22
Cd300lb	6.31504	6.76695	5.17389	22.1362	19.825	22.1362	624.829	-1.85696	3.65019e-24	3.09825e-22
Tuba8	183.6	187.41	233.576	57.1048	36.5378	57.1048	2749.61	1.87332	3.64946e-24	3.09825e-22
Siglec5	57.7067	52.9215	60.1954	23.724	23.3307	23.724	1550.84	1.17094	5.47506e-24	4.61621e-22
Dmkn	0.504269	0.051025	0.0855375	11.0346	19.5016	11.0346	244.575	-4.84773	5.79694e-24	4.85523e-22
Pdcd4	55.3589	45.0788	41.0435	113.724	129.77	113.724	3347.94	-1.4095	6.77188e-24	5.63447e-22
Bex6	206.036	228.98	223.564	99.0774	89.2945	99.0774	2380.59	1.09988	8.28379e-24	6.84739e-22
Snx10	134.043	136.274	123.945	67.2453	63.9353	67.2453	4102.25	0.896893	9.19598e-24	7.55205e-22
Ckap4	4.76676	4.88643	5.77852	18.4958	22.6004	18.4958	577.511	-1.982	9.36704e-24	7.6429e-22
Mapkapk2	21.5102	16.9262	13.953	55.5211	62.0901	55.5211	1525.2	-1.77863	1.24711e-23	1.01104e-21
Tmbim6	180.485	172.226	155.403	290.961	283.79	290.961	10056.2	-0.853997	1.29382e-23	1.04223e-21
Lpcat2	144.953	152.594	166.196	39.2082	20.5733	39.2082	3999.28	2.07858	2.38477e-23	1.90887e-21
Sephs2	74.6505	67.2077	70.9944	126.77	119.074	126.77	3335.2	-0.892294	2.5211e-23	2.0053e-21
P2rx1	56.2085	52.8795	59.2239	14.4891	8.63126	14.4891	1276.04	2.01737	3.55157e-23	2.80729e-21
Svip	8.65795	11.5538	14.1331	42.4549	53.7355	42.4549	1478.97	-2.03778	4.6695e-23	3.66803e-21
Ccng2	129.163	139.307	102.46	37.2143	25.1138	37.2143	2985.25	1.77167	4.94432e-23	3.85993e-21
C1galt1c1	25.5371	24.7287	32.3654	75.9381	82.3214	75.9381	1255.84	-1.56343	5.12577e-23	3.97703e-21
Tmem87a	3.3487	3.57257	4.58436	15.5793	17.2825	15.5793	474.785	-2.0907	5.72486e-23	4.41478e-21
Gna14	25.7407	27.988	32.8704	4.5281	2.01324	4.5281	835.564	2.726	9.73453e-23	7.46137e-21
Insl6	53.7903	42.4943	48.0988	8.07797	6.17234	8.07797	278.383	2.4863	9.82362e-23	7.4843e-21
Scpep1	2.70091	2.39576	2.38742	15.6409	11.509	15.6409	275.62	-2.4846	1.04805e-22	7.93695e-21
Tgfbi	0	0	0.0691199	3.53303	4.30212	3.53303	81.8769	-5.02821	1.18782e-22	8.94189e-21
Marcksl1	213.295	245.354	211.782	65.8043	38.9229	65.8043	3423.97	1.84379	1.82472e-22	1.36552e-20
Emc1	6.34482	4.38941	4.05824	17.1023	18.1878	17.1023	1102.5	-1.87012	2.07433e-22	1.54318e-20
P2ry14	61.1369	59.8764	59.5048	19.3783	13.6651	19.3783	1066.25	1.66401	2.25619e-22	1.66866e-20
Arhgap18	44.1002	47.285	47.7859	18.2121	14.1352	18.2121	1751.69	1.35657	2.41349e-22	1.77462e-20
Hn1	489.852	487.165	481.193	262.819	224.33	262.819	7690.41	0.866861	2.46008e-22	1.79842e-20
S100a10	541.142	767.491	709.87	209.793	146.988	209.793	4280.68	1.71108	2.65943e-22	1.93298e-20
Lamp1	100.3	90.7828	100.165	182.516	213.313	182.516	5135.28	-1.07168	2.9821e-22	2.15512e-20
Rab32	38.8893	32.7384	52.0433	126.163	155.009	126.163	2875.08	-1.7681	4.40578e-22	3.1659e-20
Tox	55.8118	55.3252	46.9086	7.1089	2.43271	7.1089	1257.99	2.9492	4.53747e-22	3.24211e-20
Mctp2	3.95854	2.02182	3.08558	0.129713	0.120949	0.129713	137.352	3.88488	4.78172e-22	3.39744e-20
Lgals9	648.321	680.541	721.213	367.927	322.957	367.927	12648.4	0.860952	4.94971e-22	3.49715e-20
Sowahc	0	0	0	1.59768	2.75093	1.59768	71.9006	-5.26257	5.40703e-22	3.79904e-20
Prkca	4.38982	5.53476	7.84626	0.771637	0.882264	0.771637	428.054	2.63317	6.72731e-22	4.70057e-20
Lax1	5.27746	5.89114	8.89994	0.285035	0.187923	0.285035	124.335	3.97775	8.41438e-22	5.84707e-20
Aff3	26.6788	23.3238	28.6586	8.05885	5.36967	8.05885	1530.81	1.74527	8.50824e-22	5.87998e-20
Casp6	61.4994	63.5189	67.235	25.1336	23.1861	25.1336	987.86	1.28455	1.03278e-21	7.09868e-20
Mogat2	0	0	0	4.78854	3.69988	4.78854	62.7537	-5.20892	1.0457e-21	7.14864e-20
Fxyd5	363.535	399.614	394.907	198.607	172.929	198.607	6101.13	0.929147	1.05816e-21	7.19492e-20
Emb	27.274	10.8439	10.9248	347.561	374.097	347.561	7813.1	-3.92991	1.18777e-21	8.03302e-20
Gca	1.15054	0.738808	1.88593	11.693	16.7649	11.693	384.522	-3.20157	1.5783e-21	1.06174e-19
H2-T23	248.85	280.699	283.277	121.56	98.6441	121.56	3890.21	1.152	1.69354e-21	1.13324e-19
Aldh4a1	2.68879	2.02406	1.32414	15.3315	11.1558	15.3315	424.906	-2.71628	2.32979e-21	1.55078e-19
Emid1	52.7251	45.8198	52.6929	13.9887	9.05988	13.9887	914.008	1.89052	2.35554e-21	1.55971e-19
H3f3a	572.731	646.295	669.02	311.181	315.895	311.181	7800.6	0.914592	2.37354e-21	1.56344e-19
Fen1	97.9266	92.6032	94.2385	152.75	145.295	152.75	4263.32	-0.748611	2.68484e-21	1.75933e-19
Mta3	133.893	177.503	143.971	36.404	18.1031	36.404	4241.8	2.15975	2.7154e-21	1.77019e-19
Haus3	196.233	205.43	188.349	106.235	100.807	106.235	4527.7	0.820632	2.80187e-21	1.8172e-19
Tcirg1	12.6166	10.4436	15.4906	38.1137	44.6761	38.1137	1387.65	-1.70014	2.82018e-21	1.81974e-19
Mogs	30.5967	16.6225	25.4934	84.4977	101.775	84.4977	2510.25	-1.93276	3.48978e-21	2.24037e-19
Alox5	35.9243	53.9592	73.7269	6.66708	2.65687	6.66708	1283.33	3.02658	3.52101e-21	2.249e-19
Smim3	76.5222	92.5711	75.3554	21.2493	12.4035	21.2493	1510.36	2.00568	3.62347e-21	2.30282e-19
Cers6	2.81371	2.68319	2.00175	10.4898	10.0418	10.4898	399.54	-2.06933	3.90129e-21	2.46698e-19
Rab37	77.1049	80.2165	65.3237	17.6622	9.07374	17.6622	1900.59	2.15951	3.93918e-21	2.47855e-19
Ppp3ca	16.6454	11.9779	13.2036	39.7702	43.46	39.7702	951.33	-1.6165	4.39233e-21	2.74999e-19
Scarb1	17.0139	17.6669	21.4511	43.9888	45.8707	43.9888	1545.61	-1.32289	5.78086e-21	3.6015e-19
Vegfa	0.331154	0.277765	0.321514	3.31019	4.72741	3.31019	136.532	-3.34173	6.11232e-21	3.78934e-19
Dhrs3	134.892	142.155	133.6	48.3056	31.8084	48.3056	2468.4	1.56139	6.28679e-21	3.86096e-19
Ly6e	1328.14	1562.53	1377.71	749.246	722.942	749.246	38328	0.849475	6.2889e-21	3.86096e-19
Manf	38.6831	55.5094	38.6401	127.852	162.968	127.852	3207.32	-1.70492	7.57337e-21	4.62707e-19
Abcb10	3.14244	4.32082	2.91239	13.358	14.0875	13.358	581.772	-1.99685	9.23839e-21	5.6086e-19
Bin1	64.9557	70.0964	64.5976	23.5214	16.3344	23.5214	1645.91	1.54076	9.2961e-21	5.6086e-19
Tbc1d2b	2.26805	1.63748	2.34732	7.93429	8.43119	7.93429	478.36	-1.98438	9.31293e-21	5.6086e-19
Gpr160	16.456	21.6231	14.9568	54.4291	66.9128	54.4291	1331.05	-1.77249	9.48201e-21	5.68336e-19
Nudt19	32.968	39.4966	37.8489	78.7635	82.6288	78.7635	1766.01	-1.19612	1.05955e-20	6.3208e-19
Mpeg1	0	0	0.0106725	1.71449	1.62948	1.71449	58.6851	-5.01088	1.12552e-20	6.68286e-19
Fgl2	7.43127	6.03506	5.09537	21.298	28.8285	21.298	895.847	-1.97528	1.36711e-20	8.07936e-19
Tmsb10	121.429	203.565	112.475	29.4631	26.9324	29.4631	1254.13	2.17564	1.51253e-20	8.89716e-19
Stmn1	1546.26	1987.27	1759.75	826.497	748.155	826.497	20897.2	1.04438	1.74874e-20	1.0239e-18
Cd59a	35.248	44.9795	31.0979	6.81135	3.80224	6.81135	589.779	2.46185	2.20378e-20	1.28439e-18
Tuba1a	162.463	192.173	165.47	79.2444	71.9339	79.2444	3057.87	1.07723	2.33081e-20	1.35219e-18
Rec8	16.8863	9.88659	6.48536	0.511569	0.49559	0.511569	179.513	3.76735	2.3581e-20	1.36178e-18
Lrrc59	72.6184	55.1694	82.7471	168.793	184.408	168.793	5346.54	-1.37924	2.44792e-20	1.40487e-18
Pdcd1	11.8736	2.66033	8.60777	0	0	0	111.657	5.13685	2.45495e-20	1.40487e-18
Slc39a7	27.1784	23.6709	32.101	68.1562	62.9341	68.1562	1771.24	-1.3327	3.00636e-20	1.71267e-18
Rgs18	526.855	633.375	614.056	264.98	204.174	264.98	11928.5	1.17395	3.30929e-20	1.8768e-18
Chmp1b	73.2958	63.7229	72.259	29.3654	23.3568	29.3654	1882.18	1.24673	3.39953e-20	1.91937e-18
Tmem97	63.3622	63.8238	78.8042	147.591	151.849	147.591	2281.5	-1.1919	3.58277e-20	2.01383e-18
Sepp1	218.543	273.255	232.945	86.375	56.816	86.375	5392.06	1.54322	4.30837e-20	2.41097e-18
Itm2a	52.4222	49.1198	52.7691	14.8158	9.59465	14.8158	802.842	1.83816	4.53899e-20	2.52884e-18
Dscr3	19.5107	17.2399	18.9336	41.1517	37.5562	41.1517	1105.71	-1.18146	5.19689e-20	2.88268e-18
Rab27a	5.4115	7.3959	8.76919	26.3867	31.7726	26.3867	832.818	-1.98722	6.27928e-20	3.46786e-18
Dtx4	1.09691	0.832442	0.641605	4.94534	6.36523	4.94534	288.112	-2.59807	1.04494e-19	5.74582e-18
Mzt1	191.289	182.537	189.759	92.5656	72.8785	92.5656	4744.89	1.03084	1.12254e-19	6.14579e-18
Fam107b	161.421	141.337	166.258	256.784	260.978	256.784	10219.2	-0.809137	1.20681e-19	6.57868e-18
Thop1	8.55542	8.62842	7.46499	22.2223	21.3241	22.2223	614.004	-1.47817	1.34818e-19	7.3178e-18
Etfb	347.49	407.9	344.048	701.652	822.621	701.652	7877	-1.09606	1.41641e-19	7.65528e-18
Dok2	113.34	80.804	106.189	23.1352	11.863	23.1352	1559.08	2.18875	1.4885e-19	8.01065e-18
Cd52	424.491	758.549	606.461	158.393	119.206	158.393	2849.92	1.89353	1.51917e-19	8.14106e-18
4632428N05Rik	0.870709	1.04813	1.74752	7.91818	10.5343	7.91818	386.567	-2.73241	1.55377e-19	8.29137e-18
Sgpl1	8.96352	6.60152	6.76796	20.5804	20.4095	20.5804	908.96	-1.52579	1.56182e-19	8.29931e-18
Dach1	10.888	12.4683	10.7696	3.46353	2.77755	3.46353	583.244	1.68659	1.71692e-19	9.08529e-18
Tgtp2	148.004	181.802	160.256	52.6917	30.922	52.6917	4490.45	1.71783	1.73173e-19	9.12551e-18
Xbp1	82.1059	87.7891	114.238	211.538	231.494	211.538	5534.41	-1.27479	2.42571e-19	1.27295e-17
Zfp286	12.3669	9.71577	11.1148	2.34816	2.39278	2.34816	307.286	2.05634	2.46301e-19	1.28717e-17
Cd68	12.7744	14.2404	17.3534	49.0177	51.2755	49.0177	514.468	-1.78469	2.78197e-19	1.44788e-17
Ppbp	5.05203	36.5505	12.8972	0	0	0	148.742	5.06502	3.04017e-19	1.57578e-17
F2r	52.6637	37.772	47.6377	9.36359	4.24864	9.36359	1342.91	2.37642	3.19127e-19	1.64065e-17
Ldlrad3	3.66883	2.78426	2.38211	12.0279	15.9172	12.0279	494.09	-2.18002	3.18877e-19	1.64065e-17
Rbpms	59.8294	43.0376	54.4607	17.0956	12.4278	17.0956	1440.48	1.62834	3.79788e-19	1.94461e-17
Vimp	93.0286	97.9486	86.0628	183.283	218.641	183.283	2692.28	-1.15612	3.9053e-19	1.99155e-17
Spint2	218.048	239.744	218.257	113.614	96.6556	113.614	3741.31	0.966836	4.41926e-19	2.24459e-17
Ctxn1	32.8143	40.1684	31.2531	6.18613	3.42663	6.18613	372.72	2.4913	5.52215e-19	2.79354e-17
Plin3	9.13156	5.80475	8.72359	28.3113	30.1014	28.3113	628.372	-1.90335	5.74212e-19	2.89325e-17
Ssbp2	43.3916	40.2207	49.5852	19.3481	15.3106	19.3481	3184.71	1.20006	6.13327e-19	3.07807e-17
Kcne3	6.94463	13.6898	15.4612	0.743043	0.555753	0.743043	165.423	3.54316	7.1745e-19	3.5864e-17
Sesn1	72.4878	76.7537	74.5485	32.6766	24.3247	32.6766	2675.31	1.21738	7.59134e-19	3.77983e-17
Lat	85.3064	111.223	87.6765	14.2393	4.95188	14.2393	991.201	2.78858	8.18686e-19	4.06036e-17
Aqp11	23.8829	25.3076	38.4698	4.65769	3.32225	4.65769	335.647	2.54707	9.98847e-19	4.93454e-17
Hyou1	0.377534	0.697588	0.939716	5.98085	6.04639	5.98085	235.664	-2.95819	1.1286e-18	5.55383e-17
Gata2	64.1351	61.7293	57.2204	19.9826	12.0317	19.9826	1939.91	1.68669	1.25287e-18	6.14148e-17
Fam101b	0.103602	0.141521	0.250424	3.93527	2.64689	3.93527	102.802	-3.76983	1.54312e-18	7.53506e-17
Lsp1	74.6196	94.4232	102.727	27.4604	16.8779	27.4604	2278.53	1.78382	1.57181e-18	7.64566e-17
Arcn1	94.7109	87.983	84.7697	139.924	146.815	139.924	6258.28	-0.760219	1.59124e-18	7.71051e-17
1700020L24Rik	8.82993	5.27777	7.60493	34.5209	37.1932	34.5209	314.962	-2.27164	1.65751e-18	7.97458e-17
Mcu	16.4648	15.9168	16.7895	32.8392	35.2614	32.8392	1129.23	-1.11489	1.65835e-18	7.97458e-17
Chst12	55.6006	56.7856	57.7799	96.2393	96.2982	96.2393	2140.85	-0.846105	2.4841e-18	1.19002e-16
Angpt1	248.911	223.789	233.025	63.7979	28.3125	63.7979	8911.11	2.01518	2.74975e-18	1.3123e-16
Tmem176b	285.669	318.288	324.721	143.472	106.978	143.472	6929.4	1.13783	2.95943e-18	1.40707e-16
Qrfp	8.46158	13.2093	12.0417	1.39009	0.666982	1.39009	269.028	2.93719	3.59748e-18	1.70402e-16
Chn2	18.6361	16.9812	16.6941	4.34575	2.5431	4.34575	548.842	2.04937	7.37827e-18	3.48183e-16
Pdia5	6.71593	8.1486	12.3556	38.8531	37.2976	38.8531	679.309	-2.0724	8.00589e-18	3.76396e-16
Tgtp1	132.109	161.244	148.728	49.7755	28.9823	49.7755	4082.33	1.65455	8.05789e-18	3.77438e-16
Nfam1	12.407	9.4156	6.99843	30.8715	31.4855	30.8715	1381.05	-1.73614	8.25441e-18	3.85216e-16
Slc35c2	36.9093	26.8061	33.1105	71.9934	76.6906	71.9934	1755.77	-1.26153	8.90449e-18	4.14026e-16
Slc25a24	20.5152	17.6414	18.0425	6.4814	6.81115	6.4814	655.858	1.38958	9.04771e-18	4.19144e-16
Scnn1a	0.291163	0.110481	0.251355	3.32736	4.89493	3.32736	113.881	-3.62319	9.33208e-18	4.3074e-16
Marcks	40.7194	29.7675	41.279	12.6288	9.29086	12.6288	1559.23	1.56864	9.51153e-18	4.37427e-16
Mpp4	5.72662	8.11951	10.2835	0.827047	0.433009	0.827047	204.435	3.10577	1.03564e-17	4.74556e-16
Calm2	1920.68	2022.8	1873.37	1214.86	1179.66	1214.86	29486.1	0.59788	1.16621e-17	5.32457e-16
Ppp3cc	18.3367	15.4461	19.0757	3.43075	4.31319	3.43075	316.636	2.05909	1.17464e-17	5.34378e-16
Hspa13	12.1686	10.9596	10.8655	23.2437	21.6917	23.2437	1112.51	-1.08213	1.29938e-17	5.89004e-16
Arsb	4.65055	1.49476	2.06495	20.1234	25.4194	20.1234	782.5	-2.84533	1.3736e-17	6.20427e-16
Megf9	0	0.162274	0.0906775	3.70305	3.26369	3.70305	89.1639	-4.18136	1.42983e-17	6.43525e-16
Edem2	75.8571	51.4306	60.4369	138.071	144.397	138.071	3657.24	-1.23766	1.60088e-17	7.17954e-16
Hemgn	52.8141	68.0434	72.9795	11.5725	4.27104	11.5725	1293.83	2.55954	2.0752e-17	9.27389e-16
Smim5	123.828	181.72	180.919	38.2645	19.9083	38.2645	1391.22	2.14989	2.2819e-17	1.01617e-15
Myo1b	0	0.010952	0	1.147	1.35108	1.147	49.2672	-4.66336	2.29637e-17	1.01902e-15
BC018473	0	0	0	2.62347	1.24847	2.62347	56.4077	-4.76875	2.37064e-17	1.0483e-15
Ptprcap	493.852	661.204	497	190.745	120.985	190.745	4646.18	1.59292	2.48572e-17	1.09536e-15
Tm7sf3	32.5966	26.8711	20.7067	66.7476	72.6274	66.7476	2490.54	-1.42609	2.63486e-17	1.15705e-15
Rnase10	0	0	0	3.38248	4.16703	3.38248	48.6775	-4.73924	2.73745e-17	1.19794e-15
Hhex	194.956	212.326	205.798	86.5391	58.8721	86.5391	3822.32	1.29554	3.11821e-17	1.35986e-15
Ifitm1	488.979	270.459	213.475	64.2743	38.4945	64.2743	2420.43	2.31898	3.31622e-17	1.44124e-15
Rpn1	152.849	142.661	141.432	231.376	266.651	231.376	11096.4	-0.824697	3.70236e-17	1.60355e-15
Lpar6	84.7759	73.6196	74.87	39.584	36.907	39.584	2209.71	0.909871	4.04664e-17	1.74668e-15
Ermp1	4.5856	5.54752	5.69654	13.1416	12.8508	13.1416	778.326	-1.36563	4.46081e-17	1.91891e-15
Hbp1	99.3267	113.752	115.766	48.2601	34.4683	48.2601	4983.85	1.22436	4.48812e-17	1.92411e-15
Cd9	206.896	198.419	281.42	88.0052	74.0652	88.0052	2850.96	1.34575	4.62844e-17	1.97756e-15
Acy1	19.2187	21.2284	19.9056	45.5428	49.9182	45.5428	764.117	-1.29161	4.68683e-17	1.99577e-15
Il2rg	368.304	351.632	344.686	150.462	97.9661	150.462	6022.28	1.30795	4.92663e-17	2.09084e-15
Samsn1	169.906	206.682	199.224	83.8822	62.6173	83.8822	3803.24	1.21826	5.35509e-17	2.26508e-15
Kdm5b	23.0604	22.7409	20.4642	9.14203	6.81989	9.14203	1469.98	1.29226	5.38717e-17	2.27105e-15
B4galt6	0.588708	0.513307	1.23498	6.08951	10.4114	6.08951	385.682	-3.02487	5.67427e-17	2.38414e-15
Igsf8	1.79266	2.72088	3.23433	13.3562	16.3123	13.3562	300.295	-2.40083	6.11927e-17	2.5626e-15
Ms4a6c	6.94876	13.2373	3.90142	58.6603	59.1234	58.6603	1091.59	-2.72423	7.41308e-17	3.09416e-15
Bmx	0	0	0.138596	4.02318	4.40588	4.02318	101.048	-4.4397	9.17284e-17	3.81608e-15
Rin3	15.1962	12.0008	13.9162	28.7096	31.9771	28.7096	1370.72	-1.19548	9.70821e-17	4.02556e-15
Scamp3	242.252	271.053	268.256	142.683	128.164	142.683	4545.75	0.825548	1.00058e-16	4.13542e-15
Trp53inp1	10.3832	7.78824	8.69269	2.28177	1.5239	2.28177	453.997	1.97287	1.02868e-16	4.2377e-15
Ctla2b	64.6942	82.2119	89.566	17.6107	8.71265	17.6107	815.841	2.22561	1.13591e-16	4.66426e-15
Sdr39u1	48.7959	61.1484	64.2279	19.1552	18.3642	19.1552	722.8	1.49833	1.16964e-16	4.78719e-15
Nucb1	79.255	59.4559	76.1385	140.764	161.145	140.764	4545.13	-1.12051	1.20626e-16	4.92114e-15
Rtp4	57.5334	64.2643	59.7496	17.8538	10.3592	17.8538	910.41	1.83017	1.22315e-16	4.97401e-15
Slc6a13	17.1214	18.7454	19.8878	5.48339	5.35864	5.48339	394.86	1.63815	1.24183e-16	5.03378e-15
Cbr1	87.0164	105.158	87.0293	36.9551	32.6211	36.9551	1065.81	1.28183	1.27658e-16	5.15811e-15
Apba1	0	0	0	0.792577	1.13253	0.792577	48.2451	-4.66408	1.28824e-16	5.18867e-15
Uhrf1	25.4254	25.5253	28.2142	45.9061	47.299	45.9061	2082.67	-0.89462	1.36325e-16	5.47335e-15
Sfrs18	38.6235	41.6528	48.4648	19.5286	17.8703	19.5286	2160.55	1.07735	1.3894e-16	5.56067e-15
Prr13	266.136	350.795	299.23	121.649	85.4049	121.649	3907.31	1.36779	1.42936e-16	5.70255e-15
Map1lc3b	220.5	259.341	247.165	122.593	102.022	122.593	4713.42	0.970522	1.45248e-16	5.77656e-15
Vamp5	127.576	217.051	185.3	47.5242	27.2685	47.5242	2734.11	1.95276	1.46843e-16	5.8217e-15
Xlr3a	1.28095	0.603378	0.702425	20.927	6.29953	20.927	221.408	-3.6202	1.77146e-16	7.00114e-15
Pdlim7	21.4814	23.2333	22.1231	8.97472	8.22557	8.97472	710.204	1.24509	1.95445e-16	7.7003e-15
Icosl	0	0	0.0168398	2.95118	1.38979	2.95118	53.4459	-4.5867	2.21233e-16	8.68925e-15
Arhgap28	3.72301	4.1238	2.69035	0.395588	0.227543	0.395588	155.098	2.9599	2.49186e-16	9.75685e-15
Dbn1	7.28209	5.87061	6.53055	1.13364	0.940057	1.13364	176.556	2.37414	2.66059e-16	1.03853e-14
Sdha	125.727	105.417	107.426	184.011	178.222	184.011	6599.63	-0.775597	2.75766e-16	1.07311e-14
Mcoln2	6.87652	9.44311	13.3481	1.18298	0.716267	1.18298	220.733	2.88556	2.9725e-16	1.15316e-14
Tnfrsf1a	10.9377	9.76086	11.424	29.0956	40.2885	29.0956	741.722	-1.65922	3.31026e-16	1.28027e-14
Nme4	205.434	209.961	230.092	106.502	111.004	106.502	2146.03	0.897749	3.43179e-16	1.32323e-14
Clptm1l	61.5523	55.2787	50.557	99.2161	94.5951	99.2161	2859.81	-0.890781	3.56692e-16	1.37115e-14
Nploc4	16.1958	13.6815	14.263	30.966	26.0859	30.966	1619.35	-1.07205	3.81651e-16	1.46265e-14
Atf6b	12.2194	9.48839	8.42197	28.0348	26.3192	28.0348	758.412	-1.50762	3.9866e-16	1.52322e-14
Fam105a	32.8178	32.4272	25.687	64.7134	57.1792	64.7134	2228.6	-1.11171	4.25539e-16	1.62102e-14
Gm5506	18.7685	17.7556	20.662	35.6633	36.5007	35.6633	1472.28	-0.993458	4.37838e-16	1.66286e-14
Ube2j1	9.37767	12.9793	7.92285	30.1046	32.4948	30.1046	1140.62	-1.65304	4.61261e-16	1.74658e-14
Atp6ap2	123.256	122.029	145.296	235.42	287.161	235.42	7122.54	-1.03532	5.87632e-16	2.21844e-14
Degs1	29.9705	31.5008	35.4973	62.1701	62.1602	62.1701	1487.12	-1.01968	6.31916e-16	2.37852e-14
Calu	67.1597	62.8833	59.9685	97.6403	101.172	97.6403	4327.3	-0.728009	6.51258e-16	2.44405e-14
Paip2	739.14	796.887	769.822	450.704	380.439	450.704	13118.6	0.755315	7.30989e-16	2.73515e-14
Copa	31.3376	19.6434	22.3031	60.686	56.6944	60.686	3051.11	-1.3464	7.57882e-16	2.82741e-14
Tes	133.314	147.405	164.523	59.0089	38.0558	59.0089	3747.07	1.39775	8.02317e-16	2.98438e-14
Ctsw	53.8533	56.1053	85.1519	9.20353	2.94495	9.20353	673.691	2.82373	8.06447e-16	2.99095e-14
Tmem165	65.1136	53.957	51.9382	117.27	151.644	117.27	2772.27	-1.24732	9.68772e-16	3.58247e-14
Sla2	9.22419	9.39963	12.307	1.34733	0.558353	1.34733	216.529	2.86435	9.79066e-16	3.60998e-14
Dpp4	56.9201	52.782	61.4048	16.8153	7.78859	16.8153	3401.19	1.88599	9.92074e-16	3.64731e-14
Malat1	905.625	1038.62	1333.71	474.078	368.029	474.078	82015.4	1.21072	1.05287e-15	3.85959e-14
Ssr1	125.283	100.973	119.906	186.372	201.531	186.372	22364	-0.815396	1.07744e-15	3.93824e-14
Ikzf2	12.3321	13.6777	22.9193	4.06501	2.79716	4.06501	1432.54	1.98683	1.22327e-15	4.45841e-14
Apobec3	234.638	220.769	172.551	97.2305	82.8852	97.2305	5696.21	1.07682	1.47389e-15	5.3564e-14
Klhl6	154.724	172.583	184.314	86.581	70.3484	86.581	4653.61	0.974606	1.62116e-15	5.87471e-14
Gimap6	95.9911	111.891	104.207	27.3439	12.3198	27.3439	1551.43	2.03758	1.69036e-15	6.10799e-14
Pim2	65.1571	75.4695	38.2268	14.1279	9.76147	14.1279	1123.92	2.04666	1.84197e-15	6.63688e-14
Coro7	8.94766	5.49242	3.60866	28.9342	26.4427	28.9342	942.812	-2.19185	1.97658e-15	7.10166e-14
Fth1	1113.1	1400.8	1189.82	652.164	622.032	652.164	21837.5	0.848923	2.09358e-15	7.5007e-14
Ugt1a7c	3.35698	3.68731	3.70881	10.2355	10.8213	10.2355	364.39	-1.58289	2.15403e-15	7.69547e-14
Plek	78.3154	100.495	85.0206	23.255	9.78671	23.255	3346.61	2.04476	2.21521e-15	7.89175e-14
Tmem43	38.1614	29.2705	31.5487	66.1855	79.5542	66.1855	2322.65	-1.17338	2.45565e-15	8.72378e-14
Hiatl1	41.9901	32.4703	42.7438	75.8912	86.0369	75.8912	3228.08	-1.09759	2.50384e-15	8.87006e-14
Unc93b1	37.9799	22.7804	12.9066	112.471	128.26	112.471	2557.52	-2.22216	2.61609e-15	9.2418e-14
Zfp184	38.3797	29.5143	34.4115	12.7513	9.58435	12.7513	946.653	1.42315	2.79321e-15	9.84003e-14
Rrm2	149.937	162.968	182.98	292.752	354.059	292.752	8192.58	-1.00076	2.80322e-15	9.84787e-14
Hscb	100.347	106.985	102.336	47.072	44.8891	47.072	923.837	1.05414	2.99231e-15	1.04628e-13
Siah1a	39.7378	32.2773	41.0755	14.3488	14.4568	14.3488	841.607	1.27599	2.9948e-15	1.04628e-13
Perp	62.258	65.6407	69.4624	18.1404	8.77732	18.1404	1169.69	1.95854	3.00598e-15	1.04729e-13
Fabp5	153.285	211.22	215.84	69.0238	76.2759	69.0238	1936.32	1.32274	3.22647e-15	1.12102e-13
Tsc22d1	47.6818	52.6733	38.1954	13.2865	6.55027	13.2865	2250.74	1.89945	3.26017e-15	1.12963e-13
Tmed10	52.7566	54.6611	62.8122	95.1522	99.8832	95.1522	4241.29	-0.851284	3.3342e-15	1.15212e-13
Lck	56.0023	27.124	38.3819	9.08412	6.25997	9.08412	848.91	2.1093	3.58979e-15	1.23706e-13
Zfp706	171.933	171.077	169.503	228.282	223.986	228.282	13712.7	-0.496741	3.62404e-15	1.24547e-13
Frs2	1.91984	2.44769	1.92951	7.05464	6.0136	7.05464	395.202	-1.70306	3.93088e-15	1.34726e-13
Pnrc2	153.395	149.646	163.676	90.8416	88.7194	90.8416	3611.96	0.694943	3.96685e-15	1.35591e-13
E2f8	11.3923	8.7802	9.85445	21.8498	22.0567	21.8498	926.347	-1.20319	3.99576e-15	1.36211e-13
Slc35c1	13.1458	11.13	7.87854	30.9687	40.0027	30.9687	1149.88	-1.70103	4.54063e-15	1.54369e-13
Nav2	0.102498	0.0869362	0.0651988	0.827706	0.949562	0.827706	91.7316	-3.04514	5.04716e-15	1.7113e-13
Tnfaip8l2	85.2631	81.5343	80.0959	36.4078	28.8761	36.4078	999.855	1.17423	5.12644e-15	1.73353e-13
Nin	4.42375	2.63129	3.37763	9.62594	10.3749	9.62594	1089.38	-1.55577	5.56372e-15	1.87638e-13
Gorasp1	2.25579	1.01446	1.04961	9.01178	9.7772	9.01178	296.415	-2.56644	5.81282e-15	1.95518e-13
AW112010	160.142	168.121	210.838	74.5097	63.2416	74.5097	1488.4	1.2364	6.11483e-15	2.05131e-13
Sytl1	24.0734	21.3093	18.9911	5.96827	4.13327	5.96827	393.47	1.84032	6.22282e-15	2.08201e-13
Slc7a8	12.6238	7.75993	11.6894	2.12206	2.60353	2.12206	398.224	2.02848	7.13632e-15	2.38135e-13
Ncf4	46.9818	56.0444	48.9174	97.2981	110.932	97.2981	1742.62	-1.0821	7.77477e-15	2.58757e-13
Cfp	17.8054	23.9457	31.7311	74.7461	75.0546	74.7461	1195.6	-1.64298	7.98263e-15	2.64977e-13
Nsun2	85.9934	76.0463	77.4219	117.717	120.298	117.717	6638.08	-0.65813	8.12845e-15	2.69111e-13
Fam108c	29.5483	27.9746	26.4876	51.6377	59.2154	51.6377	1444.12	-1.03063	8.36544e-15	2.76234e-13
Tlr4	0.189156	0.0287099	0	3.61202	6.4546	3.61202	143.103	-4.19739	8.65537e-15	2.85064e-13
Magt1	38.3449	28.636	33.0264	61.0955	62.3154	61.0955	3363.91	-0.964647	9.89715e-15	3.25115e-13
Ldlrap1	10.9219	7.08975	9.16506	24.8804	24.9033	24.8804	714.675	-1.50997	1.02214e-14	3.34895e-13
Sec23b	54.1065	38.8452	41.6561	88.7439	93.8953	88.7439	3097.72	-1.08887	1.08005e-14	3.52955e-13
Tmem30a	50.03	45.9171	38.0448	81.4717	82.0002	81.4717	3625.62	-0.950863	1.16814e-14	3.8076e-13
Mybl2	4.34294	5.9355	5.33759	14.2799	13.9272	14.2799	565.398	-1.4888	1.1712e-14	3.80776e-13
Stap1	132.755	135.641	144.815	63.2589	47.0108	63.2589	1704.55	1.1481	1.25884e-14	4.0822e-13
Bcat2	26.4393	27.4793	30.4866	53.5586	61.7462	53.5586	1462.14	-1.0751	1.28108e-14	4.14369e-13
Slc45a3	22.7889	11.1812	11.5225	2.45564	1.40597	2.45564	455.687	2.5365	1.33905e-14	4.32016e-13
Pgd	42.9822	32.0729	29.8379	78.2311	96.4802	78.2311	2089.5	-1.33542	1.39159e-14	4.47823e-13
Vezf1	27.9536	37.5971	35.3101	13.927	11.6666	13.927	1645.33	1.2435	1.44772e-14	4.64702e-13
Npy	53.9279	107.278	36.681	6.33796	3.27021	6.33796	294.713	3.09788	1.46786e-14	4.69976e-13
9030619P08Rik	80.0496	110.483	95.8994	22.4309	10.4725	22.4309	743.338	2.16065	1.5064e-14	4.81096e-13
Slc31a1	18.7508	18.1671	16.3028	31.7091	32.3872	31.7091	1458.48	-0.929266	1.55437e-14	4.95167e-13
Tacc1	44.5004	27.0628	37.9167	82.605	77.9958	82.605	7108.9	-1.22112	1.63675e-14	5.201e-13
Serpini1	37.5472	26.4856	26.8674	7.04652	3.18973	7.04652	858.189	2.17519	1.86459e-14	5.91015e-13
Fgd4	1.10501	1.26475	1.30208	5.12324	4.6915	5.12324	197.209	-2.00389	2.08324e-14	6.58669e-13
Ifngr2	5.834	4.48074	1.22955	34.8974	35.7006	34.8974	643.277	-2.91776	2.18667e-14	6.89647e-13
Timp2	12.3927	7.33174	9.0584	2.05246	1.61679	2.05246	316.541	2.11575	2.34867e-14	7.38895e-13
Vav3	9.41562	6.72195	7.47294	18.0195	17.6409	18.0195	1029.89	-1.25375	2.36189e-14	7.41211e-13
Slc30a5	41.3291	35.8451	38.9246	62.7136	66.7758	62.7136	2558.94	-0.811839	2.42113e-14	7.57922e-13
Palm	20.6914	17.3062	14.471	39.3159	42.715	39.3159	1208.66	-1.27731	2.62634e-14	8.20132e-13
Nadk	41.1487	28.3968	36.173	77.9726	67.0391	77.9726	2667.54	-1.14861	2.66298e-14	8.29524e-13
B4galt1	20.0522	18.6749	22.1328	36.1795	41.2371	36.1795	2069.98	-0.979182	3.19294e-14	9.92164e-13
Pold2	79.3916	79.3845	77.1167	119.726	121.256	119.726	2504.97	-0.698022	3.49674e-14	1.0839e-12
Gng12	60.3604	60.1947	50.8683	94.0402	104.575	94.0402	5290.61	-0.854608	3.92313e-14	1.2131e-12
Hspd1	125.159	118.231	131.783	189.434	209.381	189.434	5862.83	-0.734252	3.93849e-14	1.21488e-12
Arl4a	26.6193	29.6566	32.6252	13.2943	11.2691	13.2943	1234.85	1.128	4.18856e-14	1.28887e-12
Ddah2	36.5363	39.7914	36.6093	8.28782	3.67769	8.28782	455.719	2.24416	4.26513e-14	1.30925e-12
Gm12657	398.41	503.204	440.188	232.337	214.062	232.337	5070.36	0.887743	5.13258e-14	1.57171e-12
Lpcat1	1.99437	2.02949	1.26862	10.0589	13.9599	10.0589	167.707	-2.54593	5.58561e-14	1.70631e-12
Canx	153.08	145.366	186.527	270.618	294.16	270.618	14797.7	-0.866341	5.81352e-14	1.77165e-12
Dapp1	279.712	290.885	259.417	136.175	93.3759	136.175	9447.46	1.08074	5.99475e-14	1.82249e-12
0610010F05Rik	41.1718	38.633	40.0945	18.283	21.4942	18.283	1888.81	0.944269	6.21067e-14	1.8836e-12
Rnf180	9.26424	11.7711	7.43347	1.40858	0.521327	1.40858	304.418	2.71338	6.33926e-14	1.918e-12
Ruvbl2	166.563	184.019	187.838	271.852	270.038	271.852	5906.08	-0.680018	6.38368e-14	1.92683e-12
Lat2	326.166	375.48	464.691	142.912	81.3804	142.912	5893.98	1.53663	6.99274e-14	2.10565e-12
Elk3	21.3574	19.507	19.1049	9.39968	9.23064	9.39968	954.319	0.994817	7.30686e-14	2.19501e-12
Arhgap15	126.017	134.531	118.604	75.7254	70.2848	75.7254	6032.09	0.681868	7.55747e-14	2.26491e-12
Rab3gap2	6.16307	7.57663	6.76786	14.9258	12.8252	14.9258	1156.04	-1.12493	7.71816e-14	2.3076e-12
Krit1	39.0627	34.8607	40.3813	20.5347	17.1784	20.5347	2837.23	0.876381	8.78441e-14	2.6202e-12
Lmo2	136.96	106.67	117.467	200.809	210.086	200.809	4826.38	-0.844332	9.232e-14	2.74723e-12
Pepd	47.1908	47.5221	41.9803	77.8466	75.4347	77.8466	1779.79	-0.839862	9.53813e-14	2.83166e-12
Psme3	73.9714	78.6924	77.568	117.754	130.926	117.754	4079.45	-0.75464	1.01809e-13	3.01541e-12
Slc22a3	21.6231	15.9521	19.3356	5.66563	3.38363	5.66563	636.639	1.78896	1.03032e-13	3.04449e-12
Rhoh	25.7702	26.4692	36.2183	11.3091	8.57253	11.3091	1514.57	1.38387	1.11009e-13	3.27257e-12
Mcm2	98.2579	82.5598	90.3551	140.604	131.024	140.604	6004.26	-0.689851	1.15276e-13	3.39047e-12
Supt5	22.8131	19.0739	19.4145	37.0857	35.0622	37.0857	1564.15	-0.91458	1.23359e-13	3.61978e-12
Cd63	449.806	576.195	589.445	268.089	237.233	268.089	6326.82	0.964768	1.23984e-13	3.6297e-12
Mcmbp	68.5101	62.3744	69.6087	100.911	93.0951	100.911	5360.18	-0.642212	1.27051e-13	3.70738e-12
Ptpn12	10.8687	14.0551	13.0233	3.10705	3.96068	3.10705	388.139	1.73754	1.27224e-13	3.70738e-12
Elovl5	56.7659	42.8808	43.8131	88.6457	96.7945	88.6457	3037.69	-1.01321	1.27924e-13	3.71922e-12
Dynlt1b	265.393	322.794	328.017	151.84	132.843	151.84	2669.96	0.971662	1.3292e-13	3.85559e-12
Slc24a6	0.808044	0.766527	0.160624	7.16766	10.9806	7.16766	207.86	-3.3098	1.34304e-13	3.88682e-12
Hfe	5.78783	3.23816	3.57415	19.0998	16.1903	19.0998	304.298	-2.0809	1.40218e-13	4.04872e-12
Ssr2	287.861	330.788	308.166	496.375	583.686	496.375	7740.66	-0.848199	1.44595e-13	4.1656e-12
D17Wsu104e	85.2592	78.9133	104.767	177.981	209.432	177.981	1996.59	-1.14277	1.49386e-13	4.29384e-12
Impdh1	25.1964	18.5253	24.4062	47.3061	51.3871	47.3061	1351.01	-1.17071	1.51673e-13	4.34967e-12
Nfe2	421.012	566.555	447.665	229.1	180.997	229.1	8862.29	1.06587	1.52175e-13	4.3542e-12
Txndc11	15.1754	15.9303	8.51835	40.812	42.8055	40.812	1285.92	-1.67818	1.58158e-13	4.51517e-12
Sell	247.993	229.947	209.607	338.799	340.859	338.799	10320	-0.653293	1.62596e-13	4.63141e-12
Lmo4	50.8428	34.4619	40.9232	14.8056	15.5636	14.8056	895.823	1.35682	1.66266e-13	4.72532e-12
Zfand6	230.533	299.254	269.812	129.122	100.201	129.122	4917.51	1.05693	1.73442e-13	4.9182e-12
Nmi	55.5723	66.2267	62.1746	26.2928	26.9871	26.2928	923.198	1.10367	1.89067e-13	5.34929e-12
Cdk2ap2	129.926	123.63	162.041	257.667	287.938	257.667	2906.52	-1.02622	1.97645e-13	5.57951e-12
Rab38	191.814	236.17	164.856	83.662	61.4727	83.662	3311.57	1.26173	2.00182e-13	5.63855e-12
Xpo5	9.37561	7.12999	7.01186	18.0793	18.7576	18.0793	762.953	-1.28906	2.0919e-13	5.87918e-12
Pgrmc1	161.924	195.995	170.274	94.4562	85.2968	94.4562	3784.97	0.85089	2.15663e-13	6.04764e-12
Pim1	29.8799	22.8332	17.8715	5.78282	4.28464	5.78282	384.417	1.95994	2.17589e-13	6.08817e-12
Cyp11a1	31.3306	55.1468	60.2315	9.22764	3.80335	9.22764	759.844	2.42688	2.1909e-13	6.10698e-12
Peli1	31.8969	26.2817	27.4999	13.0359	10.8127	13.0359	1092.21	1.10938	2.19227e-13	6.10698e-12
Stt3b	46.3733	35.1402	29.6406	77.7957	86.9563	77.7957	3912.14	-1.19594	2.2384e-13	6.22176e-12
Itfg3	3.70988	3.77959	3.32966	11.2781	9.38221	11.2781	321.777	-1.59477	2.38594e-13	6.61732e-12
Grb2	104.859	110.757	107.037	65.6831	61.4574	65.6831	3458.83	0.651168	2.46705e-13	6.8273e-12
Zfp711	10.2655	9.77953	7.92994	1.17926	0.279306	1.17926	334.419	2.91332	2.61756e-13	7.22802e-12
2009-09-01	13.5498	12.5234	10.7901	23.9382	23.0241	23.9382	1201.61	-1.02055	2.86242e-13	7.88692e-12
Jak1	79.3803	62.8669	80.9193	38.5445	33.2856	38.5445	4528.13	0.916689	3.03919e-13	8.3558e-12
Tiparp	5.44656	5.13016	5.29152	12.4007	10.6343	12.4007	558.33	-1.22272	3.06042e-13	8.39589e-12
Tgif1	48.2909	63.0548	52.0559	23.0833	17.4484	23.0833	1551.95	1.25016	3.10659e-13	8.50412e-12
Ly6c1	0.176898	0.604111	1.82853	62.5378	98.129	62.5378	994.209	-4.11478	3.28505e-13	8.97323e-12
Tagln2	786.608	805.126	899.699	507.326	506.132	507.326	14260.9	0.620276	3.32379e-13	9.05948e-12
Gaa	8.77513	4.9582	4.77748	22.644	18.524	22.644	822.534	-1.79785	3.54233e-13	9.63439e-12
Fads2	14.5691	12.7039	11.9679	2.83832	2.1527	2.83832	179.997	2.10204	3.7531e-13	1.01857e-11
Tnfaip2	1.79326	3.34038	2.29435	9.82283	11.7677	9.82283	366.606	-2.04086	3.88829e-13	1.053e-11
Atad2	33.6288	26.9585	33.8417	53.3155	52.8886	53.3155	3767.87	-0.838838	3.98263e-13	1.07625e-11
Prdx2	574.966	645.512	736.433	351.062	333.33	351.062	7235.73	0.823246	4.02234e-13	1.08466e-11
Fut8	200.07	198.999	226.87	107.545	76.2165	107.545	9351.7	1.00373	4.88346e-13	1.31407e-11
Nkg7	711.207	766.34	865.124	1270.36	1519.98	1270.36	13611.5	-0.874673	4.9955e-13	1.34136e-11
Crem	20.1502	23.8205	27.7785	7.90989	4.6845	7.90989	999.064	1.65964	5.40368e-13	1.44789e-11
Gimap1	96.8701	93.8738	86.5864	24.9971	10.1082	24.9971	1288.51	2.00519	5.44487e-13	1.45584e-11
Flot2	21.8248	12.5958	20.0528	47.0848	55.0003	47.0848	1445.41	-1.49999	5.57743e-13	1.48814e-11
Cd96	66.0447	59.4871	46.3394	10.501	2.88931	10.501	1079.21	2.51277	5.61978e-13	1.49628e-11
Tmem176a	161.947	184.524	158.471	89.1832	79.0108	89.1832	2188.27	0.876076	5.99809e-13	1.59365e-11
Hmga2	8.06583	4.89161	6.72639	1.13284	0.548727	1.13284	237.319	2.47917	6.07618e-13	1.61102e-11
Sh3glb1	40.1972	32.6166	35.9285	18.0264	15.1354	18.0264	1616.88	0.985274	6.55207e-13	1.73356e-11
Arhgap6	20.263	13.2932	19.5311	4.16737	1.71644	4.16737	918.83	2.16344	6.62944e-13	1.75037e-11
Cmas	154.427	227.832	191.913	84.6054	79.5654	84.6054	3710.32	1.1021	6.96189e-13	1.83431e-11
Tmed7	55.8264	48.7478	49.8282	81.7474	94.3721	81.7474	3717.33	-0.824048	7.20676e-13	1.89488e-11
Cep70	32.4113	24.9393	27.6686	11.8212	11.1558	11.8212	789.675	1.17564	7.62042e-13	1.99949e-11
Dirc2	4.28125	2.72772	2.54039	10.9487	17.6532	10.9487	591.475	-2.02556	7.74223e-13	2.02725e-11
Rcn2	159.963	154.38	162.736	99.6556	99.9671	99.6556	4078.37	0.580817	7.83797e-13	2.04808e-11
Ercc6l	8.69941	6.74661	8.26747	17.1003	20.7272	17.1003	866.355	-1.27589	8.03014e-13	2.09396e-11
Ikbke	3.33879	4.61943	3.17848	13.3396	10.3736	13.3396	406.251	-1.74205	8.29754e-13	2.15924e-11
Sdad1	7.11551	5.77386	6.15781	13.3129	12.4388	13.3129	763.516	-1.10873	8.38646e-13	2.1779e-11
Spcs2	207.497	228.446	230.31	323.812	355.594	323.812	12258.6	-0.675549	8.5082e-13	2.20498e-11
Pgm3	7.22412	6.75956	6.44346	13.9628	16.948	13.9628	784.785	-1.20367	8.91834e-13	2.30655e-11
Adam15	3.35878	3.19544	1.68754	12.4607	11.0737	12.4607	349.023	-2.08292	9.56136e-13	2.46781e-11
Haghl	42.7601	47.7467	39.6316	17.225	12.352	17.225	805.388	1.35532	9.64999e-13	2.48561e-11
Trabd	21.8309	13.0965	12.8781	45.4134	43.164	45.4134	1139.51	-1.52993	9.94905e-13	2.55743e-11
Sart3	6.00496	3.9567	5.27797	15.4956	12.4429	15.4956	552.557	-1.54842	1.01688e-12	2.60861e-11
Zyx	281.717	235.805	241.856	115.778	72.2159	115.778	6618.99	1.21053	1.06698e-12	2.73161e-11
Cxxc5	48.4461	45.6593	49.1273	18.8719	11.6827	18.8719	1116.21	1.4101	1.29481e-12	3.30816e-11
Trpv4	4.9612	6.46901	4.1456	0.535367	0.157848	0.535367	136.831	3.04709	1.30966e-12	3.33936e-11
Tmem71	24.5972	30.364	37.0554	10.5297	7.3186	10.5297	899.529	1.55858	1.3271e-12	3.37702e-11
Pglyrp2	14.3627	16.6376	17.6771	3.39306	1.32747	3.39306	413.945	2.30817	1.42278e-12	3.61324e-11
M6pr	168.973	147.017	142.347	227.672	235.387	227.672	6656.23	-0.678128	1.47358e-12	3.73474e-11
Gbp2	23.7361	26.1315	17.6998	6.11739	3.4743	6.11739	519.37	1.91472	1.50458e-12	3.80568e-11
Rab11a	118.9	117.257	122.622	72.162	74.6475	72.162	3466.57	0.619603	1.51767e-12	3.83113e-11
Hdc	1.56022	0.487549	4.74823	138.467	144.221	138.467	2716.24	-3.95883	1.54393e-12	3.88965e-11
Rsrc2	40.036	43.7021	41.8035	24.6196	22.1808	24.6196	2774.93	0.721243	1.67385e-12	4.20859e-11
Heatr1	4.9387	3.51168	4.6508	10.0513	10.0138	10.0513	767.72	-1.26357	1.69206e-12	4.24593e-11
Wls	26.6406	41.8305	32.9562	74.4673	79.0769	74.4673	2393.42	-1.22857	1.82261e-12	4.56447e-11
Hdlbp	8.14026	5.83244	11.6246	24.4485	25.4283	24.4485	1639.32	-1.57029	1.87265e-12	4.68052e-11
Mon1b	1.00159	0.792219	0.717871	3.42183	3.46835	3.42183	174.548	-2.00809	2.03991e-12	5.08852e-11
Pbx4	24.8978	23.7723	27.9991	8.19479	8.7894	8.19479	349.926	1.46961	2.28358e-12	5.68512e-11
Fbxl20	6.5252	6.55556	6.05397	2.67839	2.78067	2.67839	600.672	1.12299	2.3475e-12	5.83277e-11
Man1a	8.156	4.84091	6.23515	18.0149	26.3349	18.0149	836.748	-1.71767	2.35422e-12	5.83801e-11
Focad	1.69447	1.19067	1.85231	5.19522	6.47944	5.19522	330.383	-1.83029	2.42846e-12	6.01031e-11
Nrgn	52.0441	64.7735	35.861	9.64045	3.54444	9.64045	574.584	2.4226	2.4664e-12	6.0923e-11
Clic1	459.908	543.755	502.406	296.347	267.46	296.347	7047.23	0.715826	2.49272e-12	6.1453e-11
Fdps	38.1921	42.0209	50.7101	85.0106	93.9754	85.0106	1511.34	-1.08154	2.60725e-12	6.41515e-11
Slc39a9	6.66288	5.97483	4.60103	13.6542	12.986	13.6542	789.012	-1.28584	2.66232e-12	6.53793e-11
Egln1	4.85133	5.46764	3.50614	13.0834	14.161	13.0834	502.157	-1.57703	2.71645e-12	6.65793e-11
Acss2	17.6673	21.7679	19.8955	5.72526	3.0332	5.72526	531.655	1.85428	2.78547e-12	6.8139e-11
Fopnl	200.188	209.965	267.111	112.108	96.4632	112.108	3635.98	0.978067	3.31612e-12	8.09632e-11
Pigp	33.0451	41.3121	40.1869	15.7657	14.1652	15.7657	716.429	1.21376	3.32484e-12	8.10197e-11
Cycs	80.0503	87.8039	107.12	161.818	193.579	161.818	6343.5	-0.987204	3.42135e-12	8.32111e-11
Rinl	14.5043	13.1011	15.232	26.5457	26.0899	26.5457	916.835	-0.962374	3.44479e-12	8.36205e-11
Nt5dc2	138.739	125.571	155.172	226.711	257.363	226.711	4163.71	-0.842603	3.62909e-12	8.79254e-11
Tmem248	16.5554	15.2633	20.2915	35.7976	48.2069	35.7976	1735.6	-1.26268	3.69705e-12	8.94008e-11
Commd3	354.745	380.636	406.712	226.125	220.507	226.125	4110.25	0.671114	3.83167e-12	9.24793e-11
Inpp5k	84.0431	86.6705	74.2936	44.4689	37.02	44.4689	2512.6	0.863148	4.20973e-12	1.0141e-10
Fam189b	65.3055	60.9845	69.3002	22.3137	10.5081	22.3137	1950.94	1.67117	4.2381e-12	1.01706e-10
Slc35a4	105.222	91.5232	88.5799	142.205	142.059	142.205	5274.28	-0.666106	4.23131e-12	1.01706e-10
Arl8b	53.8165	45.9133	50.7011	76.8093	81.0654	76.8093	2941.39	-0.726951	4.28745e-12	1.02696e-10
Ncapg2	9.25339	8.30978	10.0344	16.1803	17.0119	16.1803	1328.66	-0.917479	4.52012e-12	1.08064e-10
Herpud1	76.1709	89.7922	85.4284	141.914	174.321	141.914	3474.22	-0.943293	4.99583e-12	1.19212e-10
Tmem229b	10.175	5.67283	7.43029	21.0429	21.421	21.0429	902.999	-1.49173	5.09935e-12	1.21453e-10
Serinc3	966.655	907.079	849.688	604.387	555.881	604.387	42658.7	0.53496	5.11884e-12	1.21688e-10
Tia1	49.1702	54.8027	55.6796	28.1235	21.6387	28.1235	2729.3	0.93762	5.4223e-12	1.2866e-10
Fam103a1	126.071	119.807	136.844	70.2362	72.509	70.2362	2177.04	0.749954	5.67364e-12	1.34372e-10
Rab11b	41.3945	41.5638	42.4913	25.8516	22.7532	25.8516	3115.94	0.660826	5.98437e-12	1.41466e-10
Map1s	8.28817	5.56475	5.80921	17.3163	16.1172	17.3163	605.018	-1.4184	6.00306e-12	1.41643e-10
Hspa9	104.532	96.4435	86.9838	144.505	155.553	144.505	5812.6	-0.712007	6.0722e-12	1.43008e-10
Grn	50.017	41.5074	44.4708	73.4817	71.4281	73.4817	2156.85	-0.767404	6.53906e-12	1.53717e-10
Cdk5rap3	58.0054	59.243	50.7676	92.5522	87.1442	92.5522	2154.12	-0.778465	6.95003e-12	1.63074e-10
Tmem9	35.0028	45.5869	63.887	14.6749	11.5302	14.6749	826.354	1.6641	7.21686e-12	1.69021e-10
Kntc1	2.14245	2.39522	2.74557	5.97621	5.74251	5.97621	456.299	-1.32957	7.26301e-12	1.69788e-10
9930111J21Rik2	0.121097	0.0229751	0	1.9843	2.27803	1.9843	81.9776	-3.75814	7.63487e-12	1.78152e-10
Slc7a5	24.519	16.5957	17.691	40.5915	42.8697	40.5915	1682.34	-1.14744	7.89697e-12	1.83928e-10
Tnfrsf21	23.9755	17.1139	19.3858	39.7407	37.0223	39.7407	1677.84	-1.0215	7.95967e-12	1.85048e-10
Lrp8	1.08029	0.862979	1.25379	3.36477	3.85545	3.36477	278.815	-1.73329	8.17165e-12	1.89627e-10
Rchy1	41.9935	58.0593	46.1441	21.0316	18.1901	21.0316	1299.78	1.16895	8.27807e-12	1.91745e-10
Sytl4	23.833	42.1629	39.9135	8.87219	3.8458	8.87219	1206.29	2.06648	8.74605e-12	2.02214e-10
Cela1	36.1115	40.084	31.7152	9.57309	5.00701	9.57309	370.925	1.954	9.02376e-12	2.08255e-10
Vat1	4.15406	3.51624	2.82872	10.8569	15.1442	10.8569	341.468	-1.81177	1.021e-11	2.35201e-10
Gm2a	64.3564	51.1229	51.484	93.3874	85.1439	93.3874	4872.29	-0.786599	1.03374e-11	2.37703e-10
Cotl1	104.13	120.692	108.984	59.7888	49.4771	59.7888	2113.92	0.88484	1.12759e-11	2.58814e-10
Chrnb1	8.29389	8.78618	8.54885	1.46758	0.622009	1.46758	158.667	2.48583	1.19255e-11	2.73229e-10
2006-09-01	20.607	29.5542	28.6969	11.2799	9.00085	11.2799	1891.76	1.20913	1.20225e-11	2.74951e-10
Plin2	34.0807	39.1174	33.1312	61.4815	63.9896	61.4815	1446.6	-0.892088	1.21683e-11	2.77785e-10
Acer3	22.1044	16.0131	14.5966	36.6388	41.2689	36.6388	1778.85	-1.18751	1.22593e-11	2.79357e-10
Mat2b	186.384	203.599	218.713	121.083	106.162	121.083	5551.88	0.712703	1.28344e-11	2.91936e-10
Hnrpdl	75.8444	73.3578	83.7171	44.3993	44.9732	44.3993	2590.97	0.705671	1.30584e-11	2.96498e-10
St3gal5	12.0654	10.1713	11.0585	1.38035	0.286019	1.38035	224.338	2.8789	1.32131e-11	2.99472e-10
Gart	68.0042	60.6022	50.4485	100.911	104.097	100.911	4214.15	-0.854155	1.34689e-11	3.04725e-10
Arl4c	3.96214	3.00685	3.72213	0.643745	0.497534	0.643745	125.251	2.28171	1.38229e-11	3.12175e-10
Fcer1g	465.684	645.308	535.969	264.416	269.7	264.416	4128.19	0.944116	1.38627e-11	3.12516e-10
Ypel1	15.7044	19.7457	13.4529	4.82909	3.18381	4.82909	417.807	1.75604	1.49222e-11	3.35803e-10
Usp19	6.67821	5.67115	6.87308	12.6351	12.162	12.6351	773.332	-1.03369	1.60842e-11	3.61308e-10
Adam17	9.46895	11.0794	13.421	23.3787	24.4217	23.3787	1215.06	-1.13114	1.72428e-11	3.86648e-10
Gstm7	18.0061	21.999	16.099	4.66082	3.17042	4.66082	227.441	1.95572	1.73389e-11	3.88116e-10
Fkbp11	1.77919	10.4267	7.48209	54.1757	89.7705	54.1757	427.25	-2.89763	1.76502e-11	3.94386e-10
D19Ertd737e	34.462	37.6561	37.4754	17.9702	16.265	17.9702	843.829	0.968927	1.78815e-11	3.98848e-10
Phkb	6.85422	7.23446	5.6429	15.093	12.6974	15.093	757.142	-1.18226	1.81158e-11	4.03365e-10
Trpc4ap	53.2994	44.074	38.1001	81.5247	78.7394	81.5247	3151.96	-0.914893	1.83965e-11	4.08894e-10
Gm9733	0	0	0.0748799	6.07532	6.90082	6.07532	31.5881	-3.87551	2.00776e-11	4.45475e-10
Srm	230.3	271.763	295.113	425.384	443.409	425.384	7251.82	-0.779827	2.03565e-11	4.50873e-10
Ptgs1	0.863643	2.37106	1.11488	9.67478	8.40104	9.67478	243.524	-2.46651	2.12734e-11	4.70358e-10
5430427O19Rik	33.8611	37.8042	38.4928	20.07	17.909	20.07	1655.52	0.828713	2.15057e-11	4.74664e-10
Gnb4	65.0274	47.7636	65.4522	15.7497	5.59937	15.7497	1501.36	2.03378	2.18996e-11	4.81677e-10
Rbm47	0.162629	0.0925636	0.25	1.63667	2.64427	1.63667	91.8953	-3.01451	2.18868e-11	4.81677e-10
Trmt2a	30.9638	30.1971	33.7899	48.3485	47.2382	48.3485	2294.49	-0.683592	2.22175e-11	4.8782e-10
Gmfg	225.647	300.594	261.327	135.042	124.784	135.042	3370.79	0.89815	2.27618e-11	4.98905e-10
Pkd2l1	1.31435	2.36064	2.95407	0.0904439	0.095833	0.0904439	57.845	3.38163	2.43925e-11	5.33724e-10
Kctd1	20.5856	28.9205	24.8473	9.546	6.63673	9.546	916.6	1.40284	2.47311e-11	5.40198e-10
Gatad1	110.452	78.8577	99.8009	48.2033	43.9843	48.2033	2801.45	0.938886	2.49477e-11	5.43989e-10
Pcid2	19.7885	20.0156	19.794	34.2712	32.0641	34.2712	1007.24	-0.834446	2.60129e-11	5.6624e-10
Hsdl1	28.6727	23.4843	21.7433	45.448	42.2005	45.448	1713.71	-0.927371	2.70758e-11	5.88363e-10
Tfrc	29.2981	16.7964	16.5459	50.6719	55.414	50.6719	2829.73	-1.37519	2.87485e-11	6.23641e-10
Cd1d1	84.3149	119.075	110.454	42.1292	26.2829	42.1292	1997.14	1.37946	2.96353e-11	6.41777e-10
Gys1	2.31232	4.21455	1.53373	14.0145	11.7759	14.0145	465.683	-2.19475	3.06229e-11	6.62031e-10
Lag3	22.6274	21.1961	20.8853	5.84833	2.73295	5.84833	402.296	1.95173	3.19867e-11	6.90335e-10
Rpa1	84.5306	77.019	82.6587	117.786	107.037	117.786	4744.91	-0.574285	3.27676e-11	7.05984e-10
D730005E14Rik	5.46577	6.41325	6.38906	1.70709	1.48234	1.70709	212.702	1.72603	3.31798e-11	7.13649e-10
Hist2h2be	20.452	21.1937	13.5752	5.70783	4.40071	5.70783	473.474	1.64158	3.39742e-11	7.29494e-10
Actg1	287.117	257.302	297.03	177.618	173.347	177.618	6674.17	0.57833	3.49574e-11	7.49332e-10
Tm9sf2	117.772	99.2213	102.481	161.733	146.554	161.733	6296.83	-0.642446	3.63685e-11	7.78262e-10
Lonrf3	0.049355	0	0	1.15133	0.872304	1.15133	63.3105	-3.75194	4.02776e-11	8.60457e-10
Pttg1ip	130.249	149.141	142.452	79.6693	63.2557	79.6693	3715.72	0.827186	4.05187e-11	8.64149e-10
Sema4a	1.53978	0.112051	1.08679	12.5406	15.1149	12.5406	394.291	-3.17558	4.1441e-11	8.82331e-10
Cdkn2aip	26.0473	27.1463	27.3893	14.2918	14.3008	14.2918	1107.36	0.812816	4.17129e-11	8.85487e-10
Ptgr1	19.8124	20.0474	17.3094	40.0438	58.9026	40.0438	1084.96	-1.33546	4.17293e-11	8.85487e-10
Rtn3	34.0064	37.7412	35.336	52.1076	54.3913	52.1076	3490.08	-0.651024	4.27237e-11	9.05069e-10
Cep350	2.8155	2.29018	2.49688	5.02224	6.23751	5.02224	833.3	-1.16618	4.5166e-11	9.55207e-10
Lims1	86.2949	84.3947	92.2612	54.4528	45.4236	54.4528	5297.08	0.676442	5.06519e-11	1.06944e-09
Tmem214	19.8335	15.5513	8.98038	48.7466	39.8922	48.7466	1319.75	-1.6448	5.20981e-11	1.09814e-09
Mif4gd	54.2456	55.6591	63.4531	28.9345	23.3507	28.9345	1199.8	0.991887	5.39211e-11	1.13467e-09
Treml2	12.3588	9.45252	14.4605	3.98021	4.33383	3.98021	558.499	1.42089	5.97059e-11	1.25432e-09
Hmgn1	278.933	354.672	283.748	164.449	142.369	164.449	4276.06	0.863965	6.08583e-11	1.27641e-09
Srsf5	229.162	236.768	233.534	145.685	120.835	145.685	4721.83	0.670907	6.21892e-11	1.30216e-09
Xdh	0.713694	0.926771	0.484246	3.42141	4.78745	3.42141	167.278	-2.30668	6.44167e-11	1.34657e-09
Aldh2	49.4115	43.5018	45.6677	71.0081	67.5458	71.0081	2002.66	-0.681436	6.65357e-11	1.38858e-09
Fyb	37.1491	48.4858	31.9972	11.2202	4.87438	11.2202	986.065	1.90057	6.76285e-11	1.40906e-09
Ccrn4l	2.79714	3.65182	3.79977	10.0806	8.93911	10.0806	317.451	-1.52603	7.17941e-11	1.49339e-09
Ubl3	8.37421	6.31375	9.66464	19.6526	21.6948	19.6526	597.746	-1.3709	7.58222e-11	1.57459e-09
Cd24a	168.293	178.122	191.678	102.506	110.585	102.506	3985.88	0.675472	7.81207e-11	1.61966e-09
Mmp19	0	0	0	1.08733	1.06917	1.08733	29.9156	-3.82112	7.85127e-11	1.62512e-09
Tmprss7	5.60042	10.1662	7.6082	1.48149	1.32968	1.48149	181.683	2.16569	7.91372e-11	1.63537e-09
Narf	16.2746	14.7157	14.4428	7.43762	6.66531	7.43762	756.837	0.972373	8.00312e-11	1.65115e-09
Ftsj3	38.3171	33.2025	35.6638	54.3853	57.076	54.3853	2040.2	-0.714709	8.47191e-11	1.74502e-09
Mgst2	12.4748	4.31174	10.6065	46.7885	61.9232	46.7885	285.43	-2.34522	8.72446e-11	1.79412e-09
Nomo1	4.30449	4.43332	4.84597	9.94396	9.07183	9.94396	474.574	-1.15248	8.78483e-11	1.8036e-09
Ypel3	171.199	192.576	191.519	73.3795	38.0221	73.3795	1986.98	1.45116	8.84891e-11	1.81381e-09
Myct1	10.2619	20.5023	18.2339	3.99909	2.81728	3.99909	422.88	1.95822	9.43231e-11	1.93027e-09
Anapc1	9.00543	6.53249	8.89184	15.6764	14.8146	15.6764	1654.9	-0.992196	9.64234e-11	1.96688e-09
Impact	39.745	33.9909	42.8509	20.1949	19.4184	20.1949	1552.39	0.863016	9.63168e-11	1.96688e-09
H2afv	253.911	351.57	244.504	137.193	117.383	137.193	5206.61	1.01385	1.01786e-10	2.07293e-09
Arhgap26	2.84587	1.60756	1.3533	7.01572	6.2371	7.01572	542.243	-1.79415	1.02412e-10	2.08232e-09
Gfi1b	58.0556	103.873	60.2449	17.5157	6.25344	17.5157	1218.74	2.15504	1.02801e-10	2.08688e-09
Tkt	81.6189	74.6278	85.38	113.515	112.081	113.515	4849.9	-0.5751	1.0312e-10	2.09001e-09
Itga4	20.3479	20.6136	21.4482	11.2423	8.22844	11.2423	2346.16	0.923709	1.08907e-10	2.20375e-09
Ern1	0.292753	0.166627	0.407357	2.3041	3.18582	2.3041	91.5744	-2.76687	1.10829e-10	2.23906e-09
H2-Q5	52.3597	70.1683	59.6374	25.7509	21.2354	25.7509	770.026	1.20919	1.12743e-10	2.2741e-09
Hp1bp3	127.285	131.104	117.281	79.6505	70.1732	79.6505	5406.83	0.619266	1.16384e-10	2.3438e-09
Slc35b1	65.717	50.4391	62.981	108.622	133.621	108.622	1622.25	-1.04327	1.17357e-10	2.35964e-09
BC005764	7.57273	5.96645	3.90773	16.4234	17.0186	16.4234	756.584	-1.54359	1.2163e-10	2.43819e-09
Spns3	141.019	159.223	147.808	90.778	88.6723	90.778	3360.24	0.637142	1.21649e-10	2.43819e-09
Casc4	4.6617	2.94178	6.51517	0.465654	0.833298	0.465654	174.776	2.54416	1.23106e-10	2.46349e-09
Fkbp4	226.103	184.659	219.185	306.255	327.837	306.255	8870.44	-0.663907	1.26827e-10	2.53393e-09
Braf	4.68144	3.56407	5.64176	11.0305	9.3437	11.0305	1154.24	-1.23263	1.2739e-10	2.54117e-09
Gzmc	5.68597	5.49726	3.36911	0	0	0	34.12	3.76699	1.35022e-10	2.68917e-09
Serpina3g	205.679	201.486	110.008	63.5671	44.9347	63.5671	3549.26	1.44683	1.35509e-10	2.69463e-09
Nolc1	31.604	26.9746	33.2086	48.6842	50.6488	48.6842	2276.1	-0.77173	1.37956e-10	2.73898e-09
Gp1bb	4.60571	7.17586	2.97408	0.396164	0.183172	0.396164	82.8031	3.06597	1.39843e-10	2.77208e-09
Fmr1	20.8825	16.853	20.5729	32.2038	32.8766	32.2038	1784.4	-0.819779	1.44887e-10	2.86759e-09
Sh2d1b1	34.217	32.0929	45.4362	11.9999	7.06261	11.9999	520.637	1.67705	1.49147e-10	2.94728e-09
Siglece	0.904939	1.10478	0.951043	5.1983	6.29982	5.1983	96.3099	-2.32326	1.5391e-10	3.03666e-09
Cd1d2	39.3571	51.348	39.8775	15.6943	10.4382	15.6943	547	1.49868	1.57221e-10	3.09716e-09
Nup62	69.0263	63.1292	68.7925	96.8561	90.9128	96.8561	3014.37	-0.587791	1.57887e-10	3.10545e-09
Ppm1h	10.744	9.20396	10.6269	19.1824	15.4134	19.1824	1655.08	-0.89054	1.6e-10	3.14212e-09
1110007C09Rik	112.562	145.645	134.05	60.1475	45.8392	60.1475	1148.95	1.12988	1.6273e-10	3.18583e-09
Tpm1	44.3506	49.3666	47.1931	22.58	15.025	22.58	1686.7	1.11835	1.62542e-10	3.18583e-09
Ifi203	53.535	56.6803	53.4064	27.4805	18.3735	27.4805	2298.33	1.05238	1.71142e-10	3.34533e-09
Ccl9	47.8384	46.6744	58.537	85.1264	103.35	85.1264	3356.8	-0.915272	1.71932e-10	3.35559e-09
Gstm4	19.188	18.359	17.2427	33.5035	36.3184	33.5035	691.658	-0.989795	1.72726e-10	3.36186e-09
Tfdp2	13.3699	20.5527	14.2489	6.37463	4.90402	6.37463	1286.23	1.32296	1.72785e-10	3.36186e-09
Zfhx3	0.87623	0.869831	1.39342	0.178146	0.0929287	0.178146	149.277	2.42187	1.76595e-10	3.43072e-09
Fgf3	61.1118	53.0359	29.5328	8.04996	2.18572	8.04996	488.428	2.53503	1.81212e-10	3.51502e-09
Tbxas1	37.4412	47.031	35.3502	14.8436	8.94608	14.8436	799.231	1.48981	1.90042e-10	3.68065e-09
Cyb5r4	44.9667	40.9501	40.2911	64.8942	59.27	64.8942	2159.8	-0.667415	1.92623e-10	3.72492e-09
Tfdp1	98.511	100.968	114.546	155.527	162.538	155.527	3491.73	-0.676189	1.93971e-10	3.74527e-09
Snn	8.33924	3.40187	3.13815	0.46528	0.262935	0.46528	117.347	2.91639	1.95894e-10	3.77663e-09
Gas5	275.473	336.01	322.39	187.845	175.206	187.845	9750.37	0.669069	1.98859e-10	3.82796e-09
Golm1	35.7541	19.7335	21.0265	8.39767	6.54965	8.39767	937.78	1.55261	1.99273e-10	3.8301e-09
Ankrd28	7.83282	7.21128	4.79661	15.8109	21.6313	15.8109	1005.56	-1.46205	2.00035e-10	3.83892e-09
Mcpt8	62.9394	34.1927	32.6912	126.346	118.19	126.346	1102.32	-1.54196	2.00563e-10	3.84321e-09
Rassf4	0.194946	1.08782	0.233421	15.9438	14.378	15.9438	807.836	-3.4781	2.06803e-10	3.95679e-09
Pold1	33.5063	21.558	17.867	59.3886	56.1605	59.3886	2225.24	-1.31436	2.10036e-10	4.01257e-09
Pyroxd2	0	0	0	1.20377	1.06121	1.20377	28.8781	-3.74517	2.10556e-10	4.01645e-09
Ranbp6	13.3929	13.34	12.6362	6.18687	4.7736	6.18687	703.734	1.09003	2.12897e-10	4.05499e-09
Spns2	103.952	70.1791	84.6667	32.8909	16.418	32.8909	2953.69	1.5058	2.21403e-10	4.21066e-09
Gpr171	104.726	101.262	85.4386	51.8719	39.9078	51.8719	2480.45	0.91973	2.25109e-10	4.2747e-09
Srprb	24.1768	26.174	24.1203	38.8384	38.8383	38.8384	1490.34	-0.72764	2.35158e-10	4.45884e-09
Pf4	17.0738	21.3137	12.4346	1.78788	0.757765	1.78788	81.8785	2.87041	2.3657e-10	4.4789e-09
Micu1	24.9856	19.6169	21.225	40.5505	37.1725	40.5505	1093.58	-0.922611	2.37661e-10	4.48647e-09
Srpr	25.8118	25.497	19.5891	43.4832	42.1094	43.4832	1533.64	-0.940077	2.37679e-10	4.48647e-09
Rras2	13.0149	9.36734	13.364	3.46574	2.63003	3.46574	262.002	1.71886	2.42075e-10	4.56263e-09
Stat5a	33.2124	26.2129	34.2307	15.4122	12.8189	15.4122	1366.43	0.995857	2.51221e-10	4.72797e-09
Kcnj2	0	0	0	0.551329	1.27351	0.551329	34.757	-3.74095	2.55757e-10	4.80619e-09
B9d2	129.467	124.802	130.17	76.8561	74.0636	76.8561	1606.55	0.661279	2.5788e-10	4.83528e-09
Tm9sf3	94.69	71.3836	84.1686	127.229	129.594	127.229	10160.1	-0.702925	2.5807e-10	4.83528e-09
Ric8	52.9375	47.5055	47.7263	28.776	24.886	28.776	1756.24	0.749959	2.62423e-10	4.90956e-09
Isg20	33.1413	50.2544	59.6839	14.5048	10.3911	14.5048	543.896	1.68684	2.72172e-10	5.08443e-09
Brca2	5.94383	5.45199	6.44515	10.2136	9.26854	10.2136	1331.71	-0.813546	2.7662e-10	5.15989e-09
Ssr3	109.515	117.633	132.556	183.81	220.808	183.81	7145.96	-0.791382	2.78363e-10	5.18477e-09
Cd44	13.6928	8.92643	14.653	27.1645	26.2694	27.1645	1745.14	-1.17414	2.92065e-10	5.43197e-09
Gpr65	13.452	6.76292	7.32825	28.4695	30.329	28.4695	648.716	-1.67215	2.93689e-10	5.45417e-09
Cyb5b	36.9845	31.8989	37.3418	52.7246	51.8972	52.7246	2949.33	-0.651708	3.05548e-10	5.66608e-09
Nagpa	20.3465	12.5933	9.79425	39.9996	44.9727	39.9996	992.047	-1.57111	3.111e-10	5.7606e-09
Camsap2	0	0	0	0.633517	0.28478	0.633517	32.3021	-3.71717	3.29212e-10	6.08706e-09
Gcsam	12.3267	12.8176	11.1563	2.70095	0.908237	2.70095	363.1	2.21537	3.29706e-10	6.08729e-09
Fam212a	98.736	128.006	140.397	54.7082	41.395	54.7082	1405.86	1.17014	3.34139e-10	6.16015e-09
Hes1	8.27266	3.04392	1.78597	0	0.0438679	0	47.684	3.68104	3.62677e-10	6.67652e-09
Gla	4.84675	4.29728	8.5775	18.9214	19.7549	18.9214	601.487	-1.69298	3.67504e-10	6.75556e-09
Tbc1d8	1.42581	0.808423	0.896534	6.24208	3.31239	6.24208	221.523	-2.2015	3.70518e-10	6.80108e-09
Nars	160.103	124.022	140.399	213.854	240.39	213.854	7554.42	-0.738848	3.75905e-10	6.88995e-09
Upf3b	50.04	60.7098	56.5757	29.0686	24.1169	29.0686	1400.22	0.924713	3.7811e-10	6.92034e-09
Hn1l	134.22	133.616	132.399	172.052	174.787	172.052	6231.26	-0.462183	3.78667e-10	6.92052e-09
Tnik	2.91552	2.01691	2.73138	0.614158	0.590016	0.614158	176.618	1.8566	3.82891e-10	6.98763e-09
Gusb	91.055	78.2953	106.155	154.004	142.855	154.004	4654.82	-0.790576	3.88451e-10	7.07888e-09
Car1	0.0582927	0	0.0370799	4.0915	1.73412	4.0915	33.2215	-3.62587	3.97216e-10	7.22819e-09
AI314180	7.9764	5.95034	8.83012	16.4536	14.5297	16.4536	1084.08	-1.12273	4.04766e-10	7.355e-09
2007-09-01	277.338	270.415	283.032	192.922	192.592	192.922	9186.48	0.431728	4.05455e-10	7.35694e-09
Thsd1	19.4929	16.5503	13.3082	4.27154	1.56616	4.27154	667.641	2.03218	4.07203e-10	7.37808e-09
Fam65b	20.8601	17.1696	16.9749	9.77433	8.53204	9.77433	1483.91	0.868661	4.14431e-10	7.49648e-09
Vps33a	7.14928	6.55364	7.66573	13.7542	16.9698	13.7542	709.534	-1.12292	4.14924e-10	7.49648e-09
Trem1	0	0.365019	0.0764889	3.87246	6.9018	3.87246	122.146	-3.45477	4.19385e-10	7.56628e-09
Pde4b	34.6144	33.1584	35.0558	14.2491	7.26822	14.2491	2132.35	1.38925	4.30247e-10	7.75118e-09
Nup210	11.7784	9.42517	11.8995	18.9142	22.2399	18.9142	1714.14	-0.936629	4.41964e-10	7.95095e-09
Gnpda2	75.2428	90.1428	107.381	43.7554	36.9169	43.7554	1870.1	1.02684	4.47866e-10	8.04568e-09
Ubl7	118.778	134.663	107.988	63.0897	49.5592	63.0897	1877.91	0.939032	4.73597e-10	8.49586e-09
Ndfip1	195.421	223.665	187.572	111.474	89.8741	111.474	2210.1	0.85783	4.83123e-10	8.65448e-09
Acaa2	101.218	97.7569	113.129	152.835	152.129	152.835	3009.65	-0.636709	4.89497e-10	8.75626e-09
Abca1	2.2548	1.22687	2.61598	0.300071	0.111671	0.300071	176.242	2.59599	5.03475e-10	8.99357e-09
Nfat5	1.53692	2.01649	1.95871	0.491558	0.577667	0.491558	242.354	1.64378	5.39686e-10	9.62682e-09
Cd93	19.749	16.7008	19.7428	28.8803	27.5782	28.8803	2448.81	-0.686583	5.43564e-10	9.67445e-09
Ppapdc1b	10.7246	14.2523	21.9433	45.6566	64.8198	45.6566	788.782	-1.72111	5.43886e-10	9.67445e-09
Csf1r	0.394254	0.0142475	0.0835949	20.5604	24.0482	20.5604	679.885	-3.66953	5.5718e-10	9.89299e-09
Sel1l	11.4089	5.17037	5.64858	21.8956	24.006	21.8956	1491.96	-1.62174	5.57737e-10	9.89299e-09
Pdxk	5.39835	3.6741	5.61414	11.9403	10.7087	11.9403	657.977	-1.28548	5.96874e-10	1.05724e-08
Serf1	122.772	153.817	131.599	63.2345	49.4953	63.2345	880.696	1.10404	5.9873e-10	1.05904e-08
Pkmyt1	23.3697	20.7406	19.1095	38.1163	46.3891	38.1163	992.126	-1.02875	6.38728e-10	1.12821e-08
Agpat5	51.4318	33.6243	46.7955	79.4643	88.0061	79.4643	3792.87	-0.980238	6.41677e-10	1.13184e-08
Cs	68.4532	57.8641	63.5392	91.0757	90.5042	91.0757	3406.89	-0.608478	6.52408e-10	1.14916e-08
Ptpru	0	0	0	0.54572	0.925179	0.54572	29.7424	-3.65557	6.78001e-10	1.19258e-08
Milr1	11.7622	9.39491	10.0632	21.0947	26.912	21.0947	651.076	-1.20719	7.0269e-10	1.23429e-08
Papolg	23.3671	22.5295	22.9535	11.1719	12.7846	11.1719	1004.11	0.867514	7.30669e-10	1.27989e-08
Ssr4	171.648	189.386	199.953	290.09	347.95	290.09	3128.34	-0.806442	7.30224e-10	1.27989e-08
Pdcd10	87.8048	88.0393	89.0623	54.4912	55.0746	54.4912	2063.44	0.598212	7.37045e-10	1.28927e-08
Lgals8	43.3078	38.4981	35.5609	21.0658	17.8141	21.0658	1354.52	0.868462	7.41965e-10	1.29608e-08
C030034L19Rik	42.3036	27.4901	36.0759	13.4613	7.87786	13.4613	1122.74	1.45773	7.46017e-10	1.30136e-08
Klhdc2	164.041	200.636	154.07	93.6901	74.8716	93.6901	3898.25	0.885148	7.72078e-10	1.34497e-08
Cd37	126.925	147.569	136.147	79.6234	72.2189	79.6234	2022.48	0.732914	7.75291e-10	1.34871e-08
Tmem109	6.37357	8.47169	4.36609	20.2812	20.8545	20.2812	409.656	-1.67195	7.91796e-10	1.37553e-08
Glg1	6.86136	5.97742	3.22854	17.8123	14.9015	17.8123	677.788	-1.65361	8.11552e-10	1.40792e-08
Serpinb10	0	0	0.0265191	0.92519	1.49556	0.92519	31.5141	-3.57932	8.16869e-10	1.4152e-08
Zfp422	223.373	200.445	245.108	137.347	114.534	137.347	8601.76	0.687315	8.19775e-10	1.41829e-08
Rcc1	31.8884	27.5215	31.182	47.4361	49.7839	47.4361	1428.44	-0.757803	8.25466e-10	1.42552e-08
Snap47	31.8402	62.1515	71.366	15.9829	10.8801	15.9829	974.268	1.7558	8.2621e-10	1.42552e-08
Polg	0.791441	0.985018	0.875977	3.23499	3.06074	3.23499	147.601	-1.80752	8.70859e-10	1.50051e-08
Atp2a2	10.7885	5.8729	9.4734	20.2123	25.3053	20.2123	1381.39	-1.37469	8.73661e-10	1.50329e-08
Gp49a	7.91601	5.62667	11.3828	0.978197	0.487757	0.978197	90.1012	2.72948	8.76056e-10	1.50536e-08
Ppp2r5d	10.3182	5.79261	8.73008	21.5829	20.166	21.5829	676.929	-1.39053	8.8405e-10	1.51704e-08
Sdcbp	679.876	624.232	669.956	471.576	444.868	471.576	22113.5	0.417735	9.55138e-10	1.63681e-08
Mybbp1a	21.4166	17.3123	22.6377	36.0772	46.7072	36.0772	1943.06	-1.02572	9.6853e-10	1.65751e-08
Clnk	24.1274	29.8672	16.1936	4.07177	1.12375	4.07177	318.789	2.47547	9.77172e-10	1.67004e-08
Heg1	6.42263	5.17441	5.98293	1.93226	2.13062	1.93226	287.432	1.40476	1.01064e-09	1.72491e-08
Wdr5	29.1448	25.5031	26.0471	41.1798	41.5066	41.1798	1548.44	-0.70267	1.03955e-09	1.77187e-08
Elac2	11.2747	12.626	11.7312	21.6012	20.5766	21.6012	722.568	-0.912785	1.0874e-09	1.85091e-08
Scoc	42.0901	36.4669	39.7451	18.2811	21.1454	18.2811	930.332	0.928296	1.11301e-09	1.89197e-08
Ganab	24.7419	21.1182	27.2621	39.7828	42.5342	39.7828	1959.11	-0.819398	1.13357e-09	1.92175e-08
Lrrc8d	7.93502	7.79685	7.42793	14.1634	12.779	14.1634	704.945	-0.902452	1.13236e-09	1.92175e-08
Mycn	37.9439	52.9122	55.4382	12.467	3.70243	12.467	1152.36	2.07618	1.15098e-09	1.94866e-08
Nubp2	137.511	137.096	132.873	187.36	174.354	187.36	3559.57	-0.516257	1.17293e-09	1.98315e-08
Tnfrsf18	46.3803	42.1058	54.2718	12.6767	4.93037	12.6767	441.991	1.98565	1.17559e-09	1.985e-08
Rnf167	111.606	116.758	109.859	70.1638	62.817	70.1638	2120.98	0.64284	1.20909e-09	2.03886e-08
Clk4	101.434	112.577	115.102	66.677	63.9551	66.677	2561.14	0.645472	1.24814e-09	2.1019e-08
Pign	5.04532	4.77387	4.25407	9.63984	7.9084	9.63984	731.048	-1.01851	1.26057e-09	2.1172e-08
Snd1	28.7905	21.5636	15.8948	48.6733	49.1377	48.6733	1940.93	-1.20336	1.2595e-09	2.1172e-08
Tspo	530.152	477.92	478.003	672.749	752.748	672.749	7993.58	-0.584872	1.34202e-09	2.25101e-08
Mc5r	292.5	331.492	286.575	119.293	51.9298	119.293	3556.25	1.49758	1.34677e-09	2.25597e-08
Fam83d	15.5477	14.5596	11.6918	4.98392	4.45003	4.98392	324.109	1.39206	1.34963e-09	2.25777e-08
Trim34a	33.3857	21.3133	20.9676	9.08077	6.75997	9.08077	660.759	1.45055	1.41607e-09	2.36578e-08
Prpf31	46.0761	41.1872	40.9442	62.0421	68.6359	62.0421	2629.42	-0.673616	1.43529e-09	2.39474e-08
Gpr141	31.4901	31.2471	39.3607	15.7269	17.7626	15.7269	1331.8	0.946554	1.43846e-09	2.39687e-08
Abcg1	40.2259	40.9655	35.3948	19.1535	11.9471	19.1535	2482.36	1.10272	1.46886e-09	2.4443e-08
Ctss	3.05354	0.203273	2.76019	27.7582	24.9828	27.7582	312.237	-2.99751	1.51017e-09	2.50975e-08
Zfp189	9.89273	14.9782	10.8384	3.71315	3.8068	3.71315	358.613	1.51105	1.51322e-09	2.51152e-08
Rab44	29.4719	19.9049	26.796	45.6034	47.588	45.6034	2306.31	-0.941429	1.56054e-09	2.58666e-08
Htatip2	7.10461	11.3742	5.91216	29.3332	22.9915	29.3332	417.381	-1.72007	1.56788e-09	2.59541e-08
Tmem243	3.16621	3.63218	2.38873	12.6165	14.8823	12.6165	128.77	-2.03195	1.57088e-09	2.59699e-08
Oat	63.3982	56.5156	46.2328	92.3741	97.0291	92.3741	2520.99	-0.842009	1.59977e-09	2.6413e-08
Tpt1	161.448	170.753	162.069	101.045	91.5625	101.045	1810.65	0.658156	1.61914e-09	2.66978e-08
Tsg101	134.221	170.75	167.194	84.2315	63.5481	84.2315	3307.66	0.924745	1.65033e-09	2.71768e-08
Egfl7	49.976	36.0251	41.836	18.7958	14.5234	18.7958	747.341	1.17373	1.6652e-09	2.7386e-08
Vapa	289.801	264.587	267.121	364.349	402.64	364.349	8355.9	-0.54926	1.7118e-09	2.81157e-08
B3gnt8	0.506556	1.86297	2.45383	11.8247	13.4669	11.8247	207.925	-2.57259	1.74021e-09	2.85452e-08
Itgb2	5.2109	5.38202	2.89426	13.8795	13.9893	13.8795	416.087	-1.63139	1.8078e-09	2.96156e-08
Neu1	3.93035	7.47115	3.40157	16.5395	16.8472	16.5395	656.949	-1.72883	1.83305e-09	2.99905e-08
A630033H20Rik	0.901318	1.12372	1.51522	0	0	0	30.1624	3.55472	1.89413e-09	3.09496e-08
Gse1	9.12374	11.3547	14.4957	4.70871	3.96396	4.70871	859.428	1.26064	1.89756e-09	3.09658e-08
1810026J23Rik	13.9991	13.8981	22.5832	37.5218	41.2435	37.5218	1387.06	-1.25244	1.94221e-09	3.16535e-08
Asah1	57.5272	59.2805	63.5238	85.5324	85.9066	85.5324	2564.55	-0.595219	1.95442e-09	3.18115e-08
Fbxo18	18.8601	16.2768	15.5394	33.7845	25.8304	33.7845	1322.28	-0.953621	1.99849e-09	3.2487e-08
Flot1	92.3752	102.075	87.5524	55.1436	50.9895	55.1436	1929.42	0.711353	2.01528e-09	3.27179e-08
Gosr2	25.3842	24.1966	32.0833	48.0358	45.4128	48.0358	1794	-0.867716	2.04826e-09	3.31681e-08
Phf14	11.9592	11.8092	10.1967	5.7025	6.03203	5.7025	1022.79	0.858815	2.04781e-09	3.31681e-08
Dpp9	5.9916	4.75154	3.32331	12.5829	13.242	12.5829	483.896	-1.47748	2.08608e-09	3.37374e-08
Mbtd1	16.0073	15.9369	21.1076	8.3259	6.96026	8.3259	1026.51	1.05801	2.15414e-09	3.47937e-08
Slc16a1	28.0247	12.7607	16.4987	48.2679	51.9314	48.2679	2390.64	-1.41107	2.23123e-09	3.59928e-08
1810058I24Rik	86.9415	105.415	113.059	53.0597	46.1504	53.0597	1528.41	0.903666	2.46727e-09	3.97497e-08
Gpr56	324.001	234.339	265.439	137.511	83.3707	137.511	11672.5	1.08764	2.57251e-09	4.13925e-08
Kif21b	2.28962	2.24009	1.31434	0.411728	0.321088	0.411728	161.625	2.05978	2.6748e-09	4.29838e-08
Gpd1l	6.01138	4.64998	8.49039	16.1532	15.9384	16.1532	777.194	-1.36776	2.74188e-09	4.40058e-08
Rad51	60.2274	55.6997	58.8079	80.9564	82.23	80.9564	2332.19	-0.568857	2.78407e-09	4.46262e-08
Atg3	80.8445	72.5699	77.9079	108.552	102.451	108.552	2886.46	-0.552222	2.91807e-09	4.6656e-08
Smc5	24.039	21.649	20.3304	12.7583	11.5741	12.7583	1553.38	0.734587	2.91474e-09	4.6656e-08
Grcc10	281.887	397.953	317.401	164.22	161.208	164.22	2163.17	0.923608	2.93082e-09	4.68005e-08
Zfp386	106.041	117.904	116.597	64.7274	47.9935	64.7274	2743.75	0.842946	2.93515e-09	4.68106e-08
Sec24d	8.61976	4.53754	3.82732	17.1714	21.7345	17.1714	742.554	-1.71185	2.95849e-09	4.71234e-08
Mef2d	3.60936	2.80648	2.25827	8.91687	8.87871	8.91687	228.945	-1.62623	2.97511e-09	4.72905e-08
Rxrb	11.5116	8.35715	9.17825	19.3967	20.4202	19.3967	639.569	-1.0946	2.97646e-09	4.72905e-08
Dna2	11.1365	9.014	6.07355	20.5854	22.2675	20.5854	969.925	-1.32026	3.04382e-09	4.83001e-08
Susd3	17.8068	22.715	27.688	7.06924	4.70512	7.06924	317.865	1.67199	3.05263e-09	4.83792e-08
Abca9	0	0	0	0.670883	0.345274	0.670883	28.1519	-3.5275	3.07878e-09	4.87325e-08
Tor3a	22.172	15.914	18.4508	36.9021	30.7938	36.9021	1375.5	-0.960109	3.12319e-09	4.93737e-08
Pla2g4a	92.9943	65.0831	76.4705	40.9228	33.2575	40.9228	2547.94	0.921646	3.29756e-09	5.20653e-08
Rfwd3	11.7728	12.8361	14.3629	21.6163	22.0627	21.6163	1209.94	-0.820775	3.35418e-09	5.28932e-08
Xlr3b	6.97349	4.74586	2.3467	45.7883	12.0062	45.7883	501.897	-2.52961	3.39291e-09	5.34373e-08
Tbc1d10c	188.511	176.205	223.013	99.3814	62.7838	99.3814	3821.48	1.05838	3.44942e-09	5.42598e-08
Ak2	64.6909	77.2927	69.0373	105.689	118.883	105.689	3214.55	-0.727471	3.52447e-09	5.53714e-08
Pln	0.0586687	0	0	1.4231	1.84797	1.4231	31.5043	-3.44651	3.58771e-09	5.6295e-08
Wdr45	43.9372	48.9065	43.6787	23.1786	18.6735	23.1786	809.791	0.965709	3.62036e-09	5.6737e-08
Lcp1	181.949	140.6	180.675	261.009	234.84	261.009	14238.1	-0.67229	3.71396e-09	5.81318e-08
Abca13	0	0	0	0.182909	0.246483	0.182909	26.2322	-3.50657	3.79571e-09	5.93378e-08
Il1rl1	4.35493	5.34972	2.87646	0.830033	0.292402	0.830033	256.39	2.2996	3.84399e-09	6.00184e-08
I730030J21Rik	50.8715	69.2842	73.0493	25.942	18.8109	25.942	647.918	1.31875	4.06024e-09	6.33166e-08
Acvr1b	3.70739	2.12278	2.14645	0.297889	0.291359	0.297889	73.2489	2.58152	4.06902e-09	6.33756e-08
Tst	14.6693	11.5355	16.0867	32.3385	40.8281	32.3385	425.591	-1.35757	4.07776e-09	6.34335e-08
Zfand5	59.4209	53.3999	41.5009	26.8233	19.7895	26.8233	4306.47	0.965366	4.11099e-09	6.38719e-08
Flt1	0	0	0	0.478287	0.577736	0.478287	25.7654	-3.4986	4.12583e-09	6.40237e-08
Nrp1	0.294929	0.00932586	0.117253	2.30854	3.70947	2.30854	138.26	-3.15705	4.30832e-09	6.67736e-08
Sirt3	133.12	145.472	167.298	84.245	67.9766	84.245	2757.76	0.817808	4.32427e-09	6.69389e-08
Pnkp	15.1806	24.9611	23.2371	46.1851	50.0667	46.1851	1133.6	-1.21585	4.44504e-09	6.87242e-08
Alg8	33.8842	26.1008	25.9015	50.3609	59.7714	50.3609	1289.75	-0.976566	4.68279e-09	7.23117e-08
H2-Ob	30.3803	40.9622	25.599	10.434	4.76796	10.434	832.823	1.72204	4.78509e-09	7.38013e-08
Actn4	31.5546	15.6167	19.9869	54.3036	49.4053	54.3036	2248.56	-1.28269	4.84042e-09	7.45637e-08
Cd82	2.83712	2.49863	2.76273	7.77302	8.6116	7.77302	176.319	-1.58042	4.95076e-09	7.61707e-08
Plekha2	19.3366	19.636	19.8378	11.0716	8.9509	11.0716	1149.76	0.821612	5.05931e-09	7.77462e-08
2610307P16Rik	16.8748	21.547	24.535	5.2807	1.71083	5.2807	518.356	2.06545	5.09077e-09	7.81346e-08
Serpine2	26.0198	14.3463	12.6104	46.4432	53.7715	46.4432	1078.35	-1.49251	5.23073e-09	8.01854e-08
Man2b1	40.8069	34.3254	36.0898	55.958	50.1565	55.958	3078.28	-0.627809	5.25132e-09	8.03877e-08
Mndal	101.002	124.568	97.2325	57.8531	45.1037	57.8531	2366.23	0.904334	5.25663e-09	8.03877e-08
Slc14a1	32.9966	20.2594	42.6386	8.5147	2.97947	8.5147	1173.22	1.98842	5.29975e-09	8.09492e-08
Arl11	14.6284	5.69972	8.93041	32.6813	38.1398	32.6813	518.589	-1.78921	5.32371e-09	8.1217e-08
Dennd4a	1.00025	0.720812	0.684379	2.32518	2.62552	2.32518	220.528	-1.60239	5.37137e-09	8.18455e-08
Klk8	19.2054	28.1892	26.2533	6.81613	3.32225	6.81613	304.488	1.88264	5.48929e-09	8.35416e-08
Otos	28.211	29.9572	33.4579	10.2397	8.86069	10.2397	217.147	1.48491	5.5492e-09	8.43519e-08
Itgax	2.02433	2.99021	1.10372	0.167905	0.0948854	0.167905	66.5502	2.8995	5.697e-09	8.64945e-08
Cbfa2t3	10.8521	11.8543	13.0681	6.12872	4.67561	6.12872	1075.37	0.974624	5.73303e-09	8.68897e-08
Obfc1	17.3157	13.1996	13.3308	4.55824	2.71149	4.55824	265.716	1.69366	5.73677e-09	8.68897e-08
Cpq	13.5163	26.1372	18.6207	48.7924	48.1898	48.7924	1079.03	-1.35295	6.09066e-09	9.21394e-08
Nek6	8.89355	6.12497	9.47578	19.9891	16.1854	19.9891	691.299	-1.24436	6.10181e-09	9.21978e-08
Cep128	6.38656	3.20435	5.34284	13.0749	13.6653	13.0749	691.184	-1.44272	6.15578e-09	9.29023e-08
Clcn3	1.42173	1.38983	0.873706	3.71849	4.78605	3.71849	253.287	-1.7102	6.73661e-09	1.01426e-07
Erp44	75.1678	94.0869	77.0971	125.814	126.607	125.814	4313.15	-0.699263	6.72923e-09	1.01426e-07
Hsdl2	23.3042	26.2539	17.318	43.0568	54.0412	43.0568	1420.12	-1.12806	7.05878e-09	1.0615e-07
Csf3r	21.5174	6.97105	13.9959	49.17	40.5003	49.17	1929.31	-1.69046	7.19789e-09	1.08114e-07
Hist1h2bj	164.593	235.472	94.6163	40.7975	44.7738	40.7975	602.603	1.75362	7.30276e-09	1.09559e-07
Armcx1	14.904	11.8929	14.6618	3.65555	1.42023	3.65555	313.657	1.97614	7.54965e-09	1.13128e-07
Dlat	22.6271	25.8463	25.4029	37.6665	43.965	37.6665	2035.83	-0.771076	7.57171e-09	1.13325e-07
Trim13	58.2251	82.0983	42.8419	20.9618	12.0332	20.9618	1026.04	1.58889	7.60041e-09	1.1362e-07
Inpp5b	71.8449	60.2759	57.1563	35.49	26.8515	35.49	2782.29	0.851132	7.6707e-09	1.14535e-07
Zdhhc3	8.48585	6.75594	7.61659	12.5528	12.9637	12.5528	1111.31	-0.816156	7.81835e-09	1.16602e-07
Ubqln4	15.1022	9.47985	12.2002	26.0102	23.4826	26.0102	990.566	-1.10085	7.90768e-09	1.17796e-07
Atp1b3	326.835	394.424	339.069	221.746	192.104	221.746	7984.61	0.645928	8.08503e-09	1.20296e-07
Pigq	15.1915	16.8993	19.9268	30.2166	31.3927	30.2166	1159.6	-0.891939	8.34514e-09	1.2402e-07
Apol7e	1.89468	1.66098	2.68055	0.101155	0.0571642	0.101155	36.4034	3.11464	8.43282e-09	1.25176e-07
Ubfd1	19.4861	19.7477	16.8589	28.538	31.7537	28.538	1827.42	-0.745334	8.58588e-09	1.27298e-07
Sp100	96.1112	111.723	102.737	60.3721	46.5741	60.3721	2647	0.795992	8.6246e-09	1.27723e-07
Rnase6	26.2875	52.7347	34.4368	8.97446	3.80369	8.97446	367.896	2.07751	8.68335e-09	1.28442e-07
Me2	78.8537	69.0619	66.0679	101.273	103.036	101.273	3322.46	-0.600397	8.82243e-09	1.30347e-07
Rrs1	28.2401	26.7689	27.2277	42.0554	46.5582	42.0554	1138.05	-0.749995	8.88026e-09	1.31049e-07
Tspan13	199.408	209.238	167.536	82.6665	38.4628	82.6665	3825.54	1.3597	9.2139e-09	1.35814e-07
Tram1	249.685	211.087	179.271	324.337	341.161	324.337	12275.9	-0.712291	9.56019e-09	1.40754e-07
AI480653	9.07319	6.06927	6.3367	15.8823	15.8773	15.8823	563.409	-1.20526	9.79393e-09	1.44028e-07
9130206I24Rik	5.69144	6.96832	6.27523	1.85378	1.88124	1.85378	179.786	1.5806	1.00442e-08	1.47366e-07
Trim12a	33.1069	44.5655	34.6841	16.2492	12.8557	16.2492	615.244	1.18726	1.00381e-08	1.47366e-07
Arid4b	22.6172	17.4354	27.1894	10.5533	8.63294	10.5533	1514.47	1.06276	1.01363e-08	1.48373e-07
Dynlt1a	62.58	86.1529	72.2126	31.3889	30.9706	31.3889	599.561	1.11943	1.01298e-08	1.48373e-07
Tmem39a	7.43857	8.48647	10.6463	18.2993	22.1286	18.2993	656.622	-1.19422	1.02267e-08	1.49523e-07
Dnaja3	30.6559	25.7267	36.0622	54.1756	51.095	54.1756	1740.45	-0.86134	1.03437e-08	1.51058e-07
Pgm2	28.4576	24.3639	27.7972	42.6288	40.3349	42.6288	1254.97	-0.721209	1.04132e-08	1.51899e-07
Sepw1	166.549	292.647	211.687	94.3697	78.9108	94.3697	1693.67	1.2029	1.06748e-08	1.55535e-07
Ube2b	119.309	119.356	117.203	79.6141	70.0924	79.6141	3199.62	0.542786	1.0744e-08	1.56363e-07
Il6	19.4756	18.0814	13.4528	3.45405	1.28827	3.45405	162.866	2.24845	1.09589e-08	1.59307e-07
Hist3h2a	49.06	53.5722	31.5559	17.3955	11.9628	17.3955	918.721	1.37597	1.13778e-08	1.65207e-07
Gpr97	382.306	317.237	311.251	205.838	158.452	205.838	9890.81	0.729636	1.14524e-08	1.65909e-07
Polr3k	112.698	122.685	121.48	75.9651	79.5381	75.9651	4424.82	0.532454	1.14395e-08	1.65909e-07
Akr1c13	84.4411	135.603	158.359	50.2842	37.6644	50.2842	1626.76	1.31747	1.15793e-08	1.67556e-07
Ide	39.379	24.3903	25.3939	56.4847	57.9077	56.4847	3375.24	-1.00896	1.17624e-08	1.70011e-07
Lpgat1	3.72378	3.44295	4.39262	7.24181	8.36051	7.24181	652.969	-1.04709	1.19535e-08	1.72576e-07
Etnk1	18.5661	23.3484	24.4109	11.6476	9.52707	11.6476	1635.95	0.913084	1.20762e-08	1.74148e-07
Cd27	79.7657	91.6415	91.4651	47.8372	35.3803	47.8372	1591.65	0.903131	1.24181e-08	1.78875e-07
Igf1r	5.52088	5.2084	6.26257	2.93393	2.68362	2.93393	784.457	0.887707	1.24551e-08	1.79203e-07
Atad3a	54.2837	45.5777	42.4497	77.2019	68.8887	77.2019	2305.64	-0.731625	1.29031e-08	1.85438e-07
Syf2	139.911	202.404	175.493	86.9785	87.2475	86.9785	2551.67	0.88528	1.31651e-08	1.88988e-07
Col9a3	2.30057	1.29972	0.796737	0	0	0	31.3356	3.3858	1.38659e-08	1.98823e-07
Pprc1	3.87053	2.47409	3.49451	8.73484	6.78521	8.73484	468.634	-1.33696	1.40714e-08	2.01542e-07
Ptplb	8.25824	8.10591	8.1172	14.5889	18.6028	14.5889	681.967	-1.03218	1.44022e-08	2.06046e-07
Themis2	4.92245	4.865	3.80474	10.9003	15.525	10.9003	340.72	-1.47664	1.49635e-08	2.13834e-07
Cops7a	56.8504	53.9903	52.8749	74.6269	75.0338	74.6269	2287.92	-0.540734	1.50711e-08	2.15128e-07
Prkcd	48.9452	35.8113	41.5732	71.9521	62.8265	71.9521	2410.44	-0.79006	1.53483e-08	2.18838e-07
Mfsd10	67.1348	65.2416	81.5588	111.301	106.436	111.301	2586.76	-0.701498	1.55235e-08	2.21087e-07
1700011J10Rik	9.76755	11.3114	9.80385	2.29136	2.33077	2.29136	110.18	1.89596	1.57751e-08	2.24417e-07
Tmem119	0.630167	0.0531367	1.15801	9.46768	8.57683	9.46768	162.2	-2.9561	1.6068e-08	2.28328e-07
Tagap1	129.301	128.4	124.815	80.1226	61.7897	80.1226	3661.33	0.690734	1.61776e-08	2.29627e-07
Adi1	177.856	194.6	216.902	122.477	112.598	122.477	4078.74	0.62823	1.6758e-08	2.37599e-07
Nt5c3	174.958	251.515	216.101	116.142	96.1228	116.142	4430.8	0.868561	1.68541e-08	2.38694e-07
Atp6v0a1	3.46855	3.6605	2.84986	7.71981	7.04965	7.71981	342.702	-1.22027	1.734e-08	2.45301e-07
Tab2	16.1041	13.2925	17.275	5.72222	7.69244	5.72222	720.11	1.15724	1.784e-08	2.52092e-07
Wdfy2	0.144703	0.109814	0	2.50179	2.3106	2.50179	40.5533	-3.17938	1.79042e-08	2.52717e-07
Ifi47	225.295	235.153	190.344	134.328	130.53	134.328	5436	0.61122	1.80358e-08	2.5429e-07
Anxa1	51.0548	58.6126	134.05	470.839	570.087	470.839	6493.66	-2.34621	1.81831e-08	2.56082e-07
Emp3	225.583	287.86	248.947	140.216	148.849	140.216	2977.42	0.731787	1.85141e-08	2.60453e-07
Taf6l	3.11491	2.09878	3.12949	8.95443	7.23379	8.95443	219.918	-1.58372	1.98802e-08	2.79361e-07
Pom121	1.68154	0.939771	1.8905	4.83026	5.08671	4.83026	283.026	-1.68187	2.01506e-08	2.82846e-07
Mbnl3	44.2066	32.7014	43.1484	60.9405	62.3383	60.9405	6878.56	-0.700971	2.08252e-08	2.91991e-07
Mapk1	49.0738	49.5622	44.7251	64.3543	61.028	64.3543	4939.85	-0.490639	2.11466e-08	2.96169e-07
Prmt5	53.9077	40.9521	44.3133	73.5272	69.4367	73.5272	2448.67	-0.720158	2.12014e-08	2.96608e-07
Mplkip	52.9283	50.5808	43.9204	28.7774	26.0851	28.7774	1585.58	0.720396	2.15464e-08	3.01102e-07
Bhlha15	0	0	0	0.924131	0.710486	0.924131	23.846	-3.34045	2.33775e-08	3.2633e-07
Fkbp2	76.5781	71.1491	85.5232	127.711	152.861	127.711	1115.39	-0.882724	2.37502e-08	3.31167e-07
Retsat	19.9807	16.1893	26.6617	43.6125	44.7571	43.6125	988.402	-1.12643	2.37868e-08	3.31313e-07
Nxn	4.82684	4.14878	7.32813	14.0658	18.5264	14.0658	452.186	-1.52043	2.38243e-08	3.3147e-07
Bmp1	8.18306	14.2919	9.07022	2.7312	1.04325	2.7312	430.612	1.98852	2.41823e-08	3.36081e-07
Ccr2	14.5134	10.6449	5.41539	29.8355	32.101	29.8355	1155.22	-1.58206	2.43176e-08	3.37591e-07
Rab20	0	0	0	4.26417	3.70277	4.26417	23.5693	-3.33504	2.46742e-08	3.42166e-07
Cript	168.174	228.191	195.417	106.256	107.845	106.256	2744.2	0.787069	2.4897e-08	3.44877e-07
Fes	28.025	15.7512	19.5524	44.3695	44.1556	44.3695	1418.65	-1.12953	2.51216e-08	3.47607e-07
Hipk2	0.923954	0.873406	1.04141	3.01167	4.75123	3.01167	161.505	-1.85059	2.63313e-08	3.63947e-07
Rasa2	2.92325	5.28938	4.26299	10.0007	10.9456	10.0007	650.251	-1.33787	2.68816e-08	3.71149e-07
Abcd1	8.32092	4.95112	8.17752	16.4931	17.3495	16.4931	640.269	-1.27381	2.81002e-08	3.8755e-07
Cnbp	1579.44	1734.47	1726.52	1192.56	1074.78	1192.56	47693.3	0.453047	2.82291e-08	3.88904e-07
Naa50	77.5713	59.9298	71.1314	100.525	114.647	100.525	6188.36	-0.682245	2.86743e-08	3.94607e-07
Tet2	3.20125	3.2292	3.58371	5.89703	5.5187	5.89703	655.288	-0.862112	2.87566e-08	3.95309e-07
Xpot	12.2929	7.57754	9.89802	18.9953	19.4177	18.9953	1365.36	-1.0161	2.9611e-08	4.06612e-07
Rgs2	124.368	141.041	162.25	78.2853	52.7368	78.2853	4911.72	0.927439	3.03641e-08	4.16501e-07
Far2	2.9982	1.60898	2.54742	7.00732	9.79987	7.00732	277.413	-1.70518	3.0472e-08	4.1753e-07
Thoc7	224.775	214.681	234.604	142.725	151.59	142.725	3283.43	0.531836	3.06576e-08	4.19618e-07
Anxa4	103.149	143.494	96.2019	46.7866	22.4038	46.7866	2344.82	1.41272	3.24756e-08	4.43541e-07
Ltbr	6.08562	6.20178	5.2204	12.6348	14.1179	12.6348	312.207	-1.21835	3.24749e-08	4.43541e-07
Pafah1b3	59.0356	97.2822	87.8176	29.6048	16.535	29.6048	709.81	1.52006	3.25558e-08	4.44157e-07
Gabpb1	28.499	33.5422	38.4784	18.6131	16.9394	18.6131	2241.67	0.793896	3.29677e-08	4.49291e-07
Casp3	43.4398	49.7147	51.3893	25.5629	23.46	25.5629	819.24	0.853707	3.33631e-08	4.5419e-07
Npl	68.601	70.7526	65.4062	39.8202	40.1967	39.8202	1170.56	0.676429	3.40222e-08	4.62665e-07
Hps5	3.49596	2.29703	3.43675	7.34195	7.21666	7.34195	392.425	-1.28639	3.5987e-08	4.88859e-07
Ogdh	25.5726	16.4742	17.8106	37.7498	32.6829	37.7498	3064.39	-0.926487	3.78563e-08	5.137e-07
Tdrkh	17.9265	20.2294	16.3624	8.16083	5.8368	8.16083	519.503	1.17493	3.8809e-08	5.26063e-07
Mfsd1	43.9231	36.4662	32.1662	59.3567	63.4172	59.3567	2290.29	-0.775563	3.91425e-08	5.30016e-07
Cd55	5.41443	3.62815	2.47317	0.475636	0.554375	0.475636	83.0711	2.39409	3.92891e-08	5.31432e-07
Capn5	3.29854	2.87873	4.00756	0.868203	0.909112	0.868203	143.947	1.72072	3.95095e-08	5.33843e-07
Serpinb6a	20.1525	20.5279	24.3634	9.90342	8.42854	9.90342	450.67	1.08729	3.95722e-08	5.34119e-07
Uqcrc1	585.552	587.33	613.797	728.51	759.523	728.51	17236.6	-0.398944	3.99779e-08	5.39019e-07
Vbp1	317.716	292.115	294.65	177.151	208.013	177.151	6041.94	0.589724	4.00965e-08	5.40044e-07
Enoph1	30.1895	26.4726	32.4614	47.3784	49.14	47.3784	1112.29	-0.770189	4.04679e-08	5.44465e-07
Gcn1l1	2.06006	1.72488	3.10816	6.43185	5.08712	6.43185	557.108	-1.39787	4.06688e-08	5.46587e-07
Mfn2	4.67044	1.60191	3.28804	10.7395	12.9719	10.7395	507.919	-1.79337	4.11521e-08	5.52495e-07
Cbx1	117.232	166.017	117.869	67.4287	58.5062	67.4287	1942.39	0.946853	4.16984e-08	5.59237e-07
Ftl1	558.444	682.771	638.653	872.294	871.774	872.294	11361.1	-0.560679	4.18619e-08	5.60834e-07
Fbxo7	66.2689	62.8786	84.2091	38.0233	35.6399	38.0233	1572.78	0.832312	4.28479e-08	5.73436e-07
Myo1f	20.593	9.80886	12.0609	33.8918	34.8568	33.8918	1458.52	-1.31264	4.30678e-08	5.7577e-07
Traf4	9.84141	9.171	8.07064	2.86322	1.43513	2.86322	262.54	1.70549	4.31789e-08	5.76645e-07
Ptgir	0	0	0	0.923435	0.744583	0.923435	23.0506	-3.28108	4.33631e-08	5.78494e-07
Flnb	0.481464	0.255767	0.79117	2.4434	2.35203	2.4434	210.003	-2.07265	4.39805e-08	5.86113e-07
Btg1	48.2138	48.7599	40.5745	27.4094	21.7089	27.4094	2752.1	0.74885	4.43114e-08	5.89902e-07
Tcof1	8.73808	6.46432	5.8682	14.0644	13.5445	14.0644	759.755	-1.0495	4.46578e-08	5.93888e-07
Ap1s1	88.7575	76.7393	80.738	115.959	119.579	115.959	1988.29	-0.599425	4.50089e-08	5.97928e-07
Slc31a2	2.19364	8.05132	3.45039	21.6545	23.4857	21.6545	388.6	-2.09729	4.66934e-08	6.19655e-07
9230105E05Rik	1.64898	1.61947	1.995	0.0667476	0	0.0667476	30.5338	3.1279	4.77387e-08	6.32864e-07
Il15	55.2555	59.0759	46.96	26.5886	19.9625	26.5886	771.201	1.02863	4.80117e-08	6.35815e-07
Car2	415.158	607.115	587.056	140.911	54.9757	140.911	8847.03	1.96206	5.02766e-08	6.6454e-07
Spag1	4.20359	6.24296	4.91653	0.81646	0.177965	0.81646	139.842	2.4868	5.02858e-08	6.6454e-07
Chd6	4.65501	4.87247	6.44413	2.32057	2.33514	2.32057	619.766	1.07692	5.15941e-08	6.81118e-07
Ccnd3	63.897	51.4959	46.6648	92.0363	79.4809	92.0363	2508.5	-0.780504	5.21779e-08	6.88106e-07
Irak3	8.01246	8.01452	14.7447	25.924	26.1341	25.924	847.923	-1.36382	5.36936e-08	7.06621e-07
Mgat5	2.95309	1.36955	0.95414	8.53967	7.42337	8.53967	243.974	-2.06098	5.36884e-08	7.06621e-07
Arhgap24	0	0	0	1.05478	0.589725	1.05478	24.0536	-3.26144	5.38229e-08	7.07586e-07
Gm15545	12.2806	13.7263	10.4439	3.16898	2.62785	3.16898	125.883	1.78203	5.43259e-08	7.13458e-07
Rab19	9.96791	2.21505	11.2449	0.341064	0	0.341064	79.8276	3.11494	5.50184e-08	7.21802e-07
Asns	7.85254	5.21435	3.93836	15.9768	18.663	15.9768	342.895	-1.57072	5.58455e-08	7.31895e-07
Camk2a	6.51729	6.67702	5.38934	2.63477	2.19777	2.63477	356.801	1.18639	5.73048e-08	7.50242e-07
Plbd2	7.85166	6.71109	9.39675	15.1644	16.2539	15.1644	663.682	-1.02236	5.76708e-08	7.53606e-07
Sorbs3	7.24753	6.20363	5.85651	2.34863	1.86183	2.34863	227.722	1.39945	5.76809e-08	7.53606e-07
Sec22b	85.776	83.6805	83.8318	110.671	108.963	110.671	2755.45	-0.469807	5.88241e-08	7.67748e-07
Nod1	0.36251	0.0125049	0.020963	3.29958	4.57028	3.29958	136.318	-3.1073	5.89312e-08	7.68353e-07
Odf3b	11.0523	20.3849	18.8663	3.97116	3.30502	3.97116	162.864	1.88897	5.91267e-08	7.70108e-07
Dhx16	7.7685	6.98663	5.51487	13.3347	14.9836	13.3347	549.878	-1.09999	5.96051e-08	7.75541e-07
Tomm40	68.0769	59.4177	44.387	100.467	103.769	100.467	2074.74	-0.899982	5.98924e-08	7.78478e-07
Hnrpll	26.1953	30.0496	26.7912	40.8711	44.1031	40.8711	1697.92	-0.681181	6.26345e-08	8.13283e-07
Rhou	0	0	0	0.713666	1.26662	0.713666	24.3127	-3.24552	6.35764e-08	8.24668e-07
Rrbp1	4.85614	4.4707	5.39307	8.69648	9.86767	8.69648	602.154	-0.957587	6.39466e-08	8.28619e-07
Ddx5	378.069	358.702	414.733	260.515	215.297	260.515	17092.4	0.553404	6.53846e-08	8.46386e-07
Eif4g1	18.8017	10.9256	19.1527	32.8393	33.8884	32.8393	2104.65	-1.08663	6.56785e-08	8.49321e-07
Thada	2.22044	1.97175	1.40656	4.64088	4.06291	4.64088	392.181	-1.29066	6.8031e-08	8.78844e-07
Ier3	169.592	150.229	110.34	54.3549	22.6579	54.3549	1557.55	1.53198	7.33942e-08	9.47159e-07
2810408A11Rik	18.296	15.039	27.3397	3.85772	0.83653	3.85772	292.949	2.33084	7.38265e-08	9.51768e-07
Nt5c2	29.4969	33.4911	34.4402	19.2558	19.456	19.2558	1785.88	0.654439	7.42025e-08	9.55641e-07
2015-09-01	383.898	372.707	393.973	483.19	535.919	483.19	10418.2	-0.472439	7.51467e-08	9.66816e-07
Insig1	4.45067	2.08493	3.51262	10.0102	12.4516	10.0102	296.607	-1.66414	7.5908e-08	9.75619e-07
E2f6	22.9965	24.5079	18.2619	39.0497	35.4219	39.0497	1168.7	-0.860857	7.63744e-08	9.80617e-07
Cd84	16.288	19.8304	15.4006	8.86249	9.28369	8.86249	1260.75	0.82909	7.71443e-08	9.89497e-07
Csnk1e	46.5226	45.1674	42.5201	25.4112	18.3346	25.4112	1438.97	0.854975	7.74218e-08	9.9205e-07
Ptplad2	5.11926	7.63783	6.68994	1.61757	1.27975	1.61757	127.323	1.84494	7.84123e-08	1.00372e-06
Serpinb6b	10.2921	6.35543	12.9194	2.26202	1.30112	2.26202	166.68	2.0147	8.04968e-08	1.02937e-06
Zfp939	0	0	0	1.44114	1.31805	1.44114	22.2032	-3.21925	8.10345e-08	1.0352e-06
Ralb	3.70615	6.32831	8.90153	19.2592	20.6863	19.2592	468.694	-1.61298	8.25052e-08	1.05292e-06
Shmt1	50.2023	52.9633	66.4444	92.0001	85.7534	92.0001	2367.04	-0.74633	8.32142e-08	1.0609e-06
Dnmt3b	23.6053	15.6173	17.3681	8.46878	5.79593	8.46878	876.1	1.18476	8.56629e-08	1.08992e-06
Pram1	1.19519	0.0716071	0.800273	7.33704	10.2922	7.33704	166.491	-2.77612	8.56457e-08	1.08992e-06
Selm	3.33712	2.91241	3.76787	11.7114	14.8911	11.7114	111.292	-1.84489	8.58294e-08	1.09094e-06
L3mbtl2	10.4564	6.92125	12.2368	22.3522	20.2091	22.3522	849.143	-1.17966	8.68825e-08	1.10322e-06
Fam136a	103.733	101.411	127.993	168.183	158.933	168.183	3467.5	-0.653339	8.97912e-08	1.13901e-06
Ethe1	41.8369	58.332	56.9021	89.6541	96.3143	89.6541	1680.14	-0.881078	9.0801e-08	1.15066e-06
Plk4	27.4835	23.8923	25.6754	36.3282	37.7212	36.3282	1731.89	-0.604038	9.26527e-08	1.17178e-06
Tor1a	75.2043	92.3573	78.8473	122.566	135.59	122.566	2376.56	-0.707654	9.26345e-08	1.17178e-06
Aacs	9.92765	5.35909	5.80452	16.8263	20.1408	16.8263	624.016	-1.37906	9.47631e-08	1.19608e-06
Lst1	108.075	155.408	121.474	56.4988	50.9524	56.4988	584.745	1.11106	9.47208e-08	1.19608e-06
Pfas	36.2775	25.4938	35.3408	52.0178	50.69	52.0178	4183.06	-0.752211	1.02545e-07	1.29301e-06
Plxnd1	0.526634	0.183844	0.83748	3.20716	2.78312	3.20716	196.34	-2.26797	1.0788e-07	1.35893e-06
Alg12	5.73626	3.43136	5.51618	12.5732	13.9941	12.5732	304.903	-1.42936	1.09653e-07	1.37988e-06
Zfp945	8.06859	10.6614	7.69864	3.94858	3.88569	3.94858	647.924	1.04848	1.10327e-07	1.38699e-06
Sec31a	26.6357	16.7011	16.0126	38.469	38.917	38.469	1937.32	-1.03054	1.11021e-07	1.39433e-06
Rundc1	2.48909	1.90613	2.27421	6.07268	5.20702	6.07268	202.677	-1.3967	1.13806e-07	1.42788e-06
Cebpd	5.50448	0.855008	1.69951	17.8756	18.1663	17.8756	370.938	-2.37615	1.14524e-07	1.43547e-06
Rab17	7.53607	10.7587	4.39027	1.3863	1.17512	1.3863	131.777	2.12739	1.15629e-07	1.44788e-06
Csf2ra	7.98707	6.35994	6.58222	14.8639	19.6912	14.8639	341.563	-1.27964	1.17546e-07	1.47043e-06
Csrp1	106.165	118.497	111.088	73.2243	67.2844	73.2243	2502.89	0.559862	1.18539e-07	1.48139e-06
Zfp414	78.2341	72.4076	69.6629	43.1758	42.9271	43.1758	1084.28	0.671233	1.19043e-07	1.48621e-06
Rnpep	68.4178	71.1408	54.3605	101.035	94.7454	101.035	2944.15	-0.694751	1.19351e-07	1.48859e-06
4933431E20Rik	0.726551	1.92982	2.0198	0.166653	0.0941776	0.166653	69.8399	2.62737	1.21405e-07	1.51272e-06
Cln6	13.6235	10.4939	10.8323	21.4445	22.5584	21.4445	560.774	-0.974888	1.23064e-07	1.53188e-06
Tspan3	148.444	179.102	155.047	101.54	91.4841	101.54	3456.3	0.619376	1.24124e-07	1.54356e-06
4933412E12Rik	8.27079	10.2796	13.77	3.04894	2.58449	3.04894	179.981	1.67769	1.25665e-07	1.56118e-06
Ubqln1	54.0389	43.1817	46.0749	67.8793	67.3823	67.8793	3325.11	-0.589385	1.27943e-07	1.58792e-06
Pycr1	1.74758	1.32623	1.88978	4.87035	5.70118	4.87035	156.59	-1.61069	1.29475e-07	1.60536e-06
Ak8	5.00441	2.70771	1.5327	0.143486	0.0810857	0.143486	37.8743	2.95725	1.38634e-07	1.71724e-06
Got1	8.1697	9.15231	9.94355	17.4494	21.4444	17.4494	450.843	-1.10096	1.40912e-07	1.74375e-06
Naa25	22.0005	26.2443	26.6775	40.8708	35.9774	40.8708	1560.18	-0.727869	1.4201e-07	1.75562e-06
Akt1	53.4396	40.4935	47.9617	71.4062	69.5206	71.4062	2482.91	-0.665006	1.42914e-07	1.76507e-06
Fasn	1.9838	2.38325	1.8393	4.01221	4.97023	4.01221	500.36	-1.11972	1.46599e-07	1.80705e-06
Thbd	0.117401	0.207888	0.0248928	1.59553	1.8832	1.59553	53.7189	-2.82465	1.46498e-07	1.80705e-06
Csf2rb	5.09932	2.14348	1.15568	12.1186	14.1999	12.1186	589.725	-2.03034	1.47193e-07	1.81261e-06
Ccdc115	42.5828	40.0873	45.5972	62.7153	60.7777	62.7153	1396.93	-0.62027	1.50141e-07	1.84711e-06
Cd151	20.4291	22.5556	27.4619	10.7859	10.1236	10.7859	526.345	1.03668	1.50773e-07	1.85308e-06
Gimap5	11.3074	15.2301	15.4094	3.90334	1.53971	3.90334	253.184	1.88439	1.51082e-07	1.85407e-06
Wrb	27.9805	28.883	28.4401	42.0062	38.5298	42.0062	1344.27	-0.604757	1.51146e-07	1.85407e-06
Fbxo9	56.2603	61.7411	63.6659	37.7838	33.7882	37.7838	1650.67	0.638903	1.52365e-07	1.86721e-06
Apool	98.9693	125.543	109.471	62.3412	56.4914	62.3412	1270.14	0.78379	1.53004e-07	1.87323e-06
Atp7a	2.10764	2.23656	2.69838	0.765106	0.804835	0.765106	194.92	1.42435	1.55639e-07	1.90364e-06
Hnrnph1	190.272	175.027	169.865	117.157	124.817	117.157	5126.44	0.482101	1.56583e-07	1.91334e-06
Entpd6	8.49711	9.80513	5.99734	18.6226	17.237	18.6226	516.273	-1.20712	1.57491e-07	1.92257e-06
Irf7	9.62685	13.7206	12.4713	3.83736	2.32833	3.83736	216.967	1.63416	1.5985e-07	1.9495e-06
Cited4	0	0	0	1.85041	3.03588	1.85041	22.7046	-3.15116	1.60366e-07	1.9539e-06
Sec23ip	12.4931	11.3144	11.3642	21.5249	16.299	21.5249	1128.55	-0.827782	1.62373e-07	1.97645e-06
Ptpn6	278.409	244.294	277.616	185.235	161.27	185.235	8261.39	0.498189	1.62788e-07	1.9796e-06
Bag3	0.869736	0.745205	1.35633	4.14115	4.44314	4.14115	107.514	-1.94944	1.63504e-07	1.9864e-06
Cd53	129.895	109.334	81.2716	175.052	208.721	175.052	6439.87	-0.876895	1.63663e-07	1.98642e-06
Xrcc1	15.0225	15.3971	16.8139	27.9109	23.9545	27.9109	714.445	-0.82769	1.65297e-07	2.00432e-06
Pdxdc1	10.7542	9.1215	7.38847	17.8659	15.3135	17.8659	847.204	-0.971695	1.66453e-07	2.01448e-06
Rnf128	0	0	0	0.729482	1.04348	0.729482	22.0648	-3.14681	1.66309e-07	2.01448e-06
Fam32a	164.585	193.907	194.281	119.145	112.328	119.145	4466.59	0.564936	1.67486e-07	2.02311e-06
Maoa	5.07024	2.16272	3.93694	11.5136	9.60674	11.5136	478.713	-1.53731	1.67404e-07	2.02311e-06
Slc43a3	50.3175	51.3884	39.4794	71.8576	75.3256	71.8576	2444.31	-0.714531	1.70391e-07	2.05624e-06
Socs5	4.66575	7.42064	8.17746	2.18596	1.99773	2.18596	298.876	1.49196	1.70726e-07	2.05831e-06
Cdt1	41.2058	47.4984	43.4033	63.4384	63.478	63.4384	1841.23	-0.609105	1.7094e-07	2.05894e-06
Smad3	5.88854	7.29975	6.65498	1.97686	2.93876	1.97686	347.759	1.36274	1.71855e-07	2.06799e-06
Cln5	29.284	30.4361	25.9651	42.5015	45.8078	42.5015	1381.92	-0.692243	1.73355e-07	2.08405e-06
Fkbp3	475.526	587.553	501.982	332.149	317.992	332.149	6195.61	0.579585	1.74468e-07	2.09544e-06
Ankrd40	6.7858	4.82694	5.66918	11.0751	12.0268	11.0751	506.773	-1.04718	1.76696e-07	2.12018e-06
Notch1	0.483002	0.354911	0.453541	1.36903	1.30806	1.36903	133.264	-1.61663	1.77561e-07	2.12854e-06
Ndrg1	31.038	32.1512	26.7887	13.0695	6.62953	13.0695	905.131	1.31196	1.79615e-07	2.14909e-06
Tmem40	32.5435	52.7809	42.5534	18.5555	13.5924	18.5555	789.505	1.20449	1.79601e-07	2.14909e-06
Siglecg	1.11291	1.35578	4.99272	14.4801	15.9387	14.4801	344.647	-2.26394	1.80878e-07	2.16216e-06
Tubb6	24.4444	21.843	24.1197	36.5121	38.4688	36.5121	827.739	-0.743091	1.82367e-07	2.17789e-06
Galns	11.5622	7.25873	9.34105	19.368	19.2237	19.368	582.891	-1.09927	1.87174e-07	2.2332e-06
Son	39.1817	49.0979	50.0215	24.855	29.0545	24.855	5178.58	0.713729	1.88649e-07	2.24867e-06
Mdp1	55.7933	55.7606	62.2232	35.3369	31.2963	35.3369	1276.84	0.674071	1.90375e-07	2.26711e-06
Alg2	23.194	19.4632	21.8276	32.0274	35.6495	32.0274	1308.47	-0.711114	1.9068e-07	2.26861e-06
Dgkz	10.464	6.36299	8.28583	16.4846	16.6809	16.4846	855.236	-1.04634	1.93171e-07	2.29608e-06
Mipep	18.2838	16.7123	18.7894	26.2116	26.2359	26.2116	1235.89	-0.631316	1.97243e-07	2.34228e-06
5530601H04Rik	14.0547	18.3734	13.1189	7.02218	6.25948	7.02218	629.531	1.04835	2.03449e-07	2.41365e-06
Ugcg	33.5089	32.5554	26.3046	16.6375	12.1006	16.6375	1312.42	0.918273	2.03634e-07	2.41365e-06
Sh2b2	5.13434	2.59762	1.98232	12.2867	9.96802	12.2867	331.716	-1.76215	2.06157e-07	2.44126e-06
Pcyt1a	4.17391	3.90099	1.15823	12.2887	11.8383	12.2887	625.451	-1.8687	2.07026e-07	2.44926e-06
Supt4a	136.47	191.36	151.915	80.7255	81.4713	80.7255	1285.58	0.876961	2.09446e-07	2.47558e-06
Entpd7	5.61552	3.9422	5.61428	9.47016	10.8893	9.47016	712.655	-1.03785	2.11465e-07	2.4971e-06
Sstr2	6.47079	4.8153	6.19408	0.778145	0.274837	0.778145	56.4141	2.51721	2.11723e-07	2.49782e-06
Fyn	20.8673	14.9971	20.1303	7.31552	3.48922	7.31552	695.259	1.45522	2.17223e-07	2.56032e-06
Pycr2	58.8727	58.282	51.4561	80.5855	79.4957	80.5855	1704.77	-0.597696	2.21019e-07	2.60264e-06
Nipsnap1	33.5407	37.739	42.8187	19.5541	19.9041	19.5541	832.597	0.847502	2.22495e-07	2.61757e-06
Tuba4a	205.597	228.608	265.663	338.806	433.567	338.806	9711.8	-0.74646	2.23065e-07	2.62185e-06
Fcgr4	0	0	0	1.74211	3.56453	1.74211	23.6383	-3.11611	2.26626e-07	2.66123e-06
Mtss1	1.92488	1.3856	0.855292	0.146091	0.173372	0.146091	60.0765	2.46064	2.27127e-07	2.66464e-06
4921524J17Rik	55.1891	64.5894	66.5559	33.991	25.0219	33.991	1142.33	0.898619	2.3597e-07	2.76581e-06
Gmpr	81.2694	92.2638	102.766	49.1426	32.3586	49.1426	1619.82	0.971729	2.38116e-07	2.7858e-06
Pigs	33.5968	28.6919	37.9804	56.7408	48.0718	56.7408	1698.77	-0.764156	2.38048e-07	2.7858e-06
4930481A15Rik	9.60318	10.4861	12.371	3.74385	4.20117	3.74385	237.522	1.31974	2.38456e-07	2.7872e-06
Gmeb2	1.43702	1.56767	1.75962	4.524	3.66197	4.524	185.805	-1.41725	2.41401e-07	2.81902e-06
9630033F20Rik	1.99149	1.52645	2.95162	7.09181	5.68044	7.09181	252.895	-1.58489	2.44176e-07	2.8488e-06
Papss2	2.16561	1.35259	0.231623	8.22915	12.7271	8.22915	332.34	-2.46476	2.44616e-07	2.8513e-06
Gabbr1	0.681112	1.0584	1.53702	0.0669559	0.0851346	0.0669559	39.5932	2.74372	2.46707e-07	2.87302e-06
Gnb1	290.141	266.402	265.213	201.286	192.375	201.286	11476.7	0.375226	2.47714e-07	2.8821e-06
1700052N19Rik	25.5734	16.2734	19.4601	37.775	38.1914	37.775	1047.7	-0.961099	2.49578e-07	2.90111e-06
Hip1	0.0463135	0.0210883	0	0.573652	0.591624	0.573652	37.8096	-2.96541	2.50023e-07	2.90362e-06
Als2	8.35829	6.85397	14.5798	3.26064	1.71274	3.26064	679.282	1.63965	2.50288e-07	2.90403e-06
Clock	0.175112	0.339612	0.253718	1.23512	1.17465	1.23512	87.2474	-2.03901	2.54575e-07	2.95107e-06
Pitpnc1	30.0162	30.3954	31.023	17.4069	11.2369	17.4069	2237.33	0.885745	2.61756e-07	3.03153e-06
Ncapd3	17.4635	18.3295	19.3327	29.4469	23.8392	29.4469	1976.59	-0.664286	2.64064e-07	3.05546e-06
Sgsm3	3.76247	2.15531	2.74844	7.69201	7.87955	7.69201	251.336	-1.43555	2.66511e-07	3.08096e-06
Mtfr2	31.0927	21.6816	17.5515	46.0571	50.0224	46.0571	1283.02	-1.0752	2.68787e-07	3.10443e-06
Pyhin1	16.8299	24.2339	16.5942	34.2709	42.8474	34.2709	1548.82	-1.01086	2.7292e-07	3.14929e-06
Ddx58	11.3473	9.28156	4.83073	2.52177	2.21489	2.52177	411.417	1.5974	2.76476e-07	3.18741e-06
Sorl1	0.461367	0.0557024	0.500243	2.69496	3.43124	2.69496	181.353	-2.52904	2.77512e-07	3.19645e-06
Plaur	10.162	6.36724	9.87835	20.763	22.7525	20.763	332.235	-1.31217	2.78614e-07	3.20622e-06
Slc39a11	22.5252	23.1548	16.3028	35.5738	40.1599	35.5738	1242.57	-0.915301	2.80316e-07	3.22287e-06
Nnt	16.3881	18.3642	13.8993	25.5161	26.7042	25.5161	1564.09	-0.754207	2.84355e-07	3.26634e-06
Tbc1d24	0.0632366	0.0205671	0.160899	1.1749	0.727184	1.1749	70.9631	-2.71906	2.84943e-07	3.26766e-06
Ube2g2	29.1437	40.1672	36.7731	64.5586	53.8893	64.5586	1496.49	-0.85455	2.84987e-07	3.26766e-06
1110028F11Rik	1.15646	3.36765	2.39505	0.16656	0.211782	0.16656	51.1109	2.66378	2.85657e-07	3.27237e-06
Tmem38b	4.57702	2.54722	5.3053	11.181	18.6663	11.181	403.654	-1.67476	2.96552e-07	3.39411e-06
Tal1	8.02497	16.0015	11.0879	4.0063	2.49347	4.0063	484.306	1.5494	3.01256e-07	3.44483e-06
Dkkl1	19.0937	27.7574	14.9128	4.57365	5.92114	4.57365	176.651	1.76934	3.01675e-07	3.4465e-06
Chpf2	2.54436	2.07944	2.41525	5.41415	5.34289	5.41415	226.193	-1.23726	3.07391e-07	3.50864e-06
Mast4	0.709083	0.864097	1.37917	0.182977	0.155104	0.182977	94.0026	2.09644	3.11581e-07	3.55326e-06
Cd180	43.2555	30.073	43.769	17.1424	9.57795	17.1424	954.829	1.2721	3.13316e-07	3.56982e-06
Dtnbp1	185.483	228.085	226.504	132.814	125.458	132.814	3475.18	0.617469	3.21163e-07	3.65594e-06
Zfp14	2.1881	10.3902	2.6644	0.344158	0.656397	0.344158	146.987	2.60323	3.29406e-07	3.7464e-06
Gpaa1	57.4562	42.5186	56.2992	82.0248	79.8155	82.0248	2124.13	-0.722424	3.32956e-07	3.78338e-06
Izumo4	12.7195	31.6069	21.1645	5.04343	3.66442	5.04343	189.15	1.93208	3.38011e-07	3.83737e-06
Lsm10	63.5062	83.1462	77.9541	36.9287	38.5539	36.9287	789.657	0.891838	3.40403e-07	3.86106e-06
Isg20l2	18.86	15.744	17.7073	26.9943	31.9472	26.9943	1044.48	-0.794881	3.42352e-07	3.87968e-06
Pglyrp1	26.3863	29.2665	49.9452	83.3609	95.8991	83.3609	658.766	-1.33246	3.44349e-07	3.89882e-06
Eif1	253.271	307.138	295.691	179.45	181.969	179.45	4354.88	0.56968	3.47776e-07	3.93296e-06
Hist1h2bm	74.2768	118.098	47.7333	18.7235	21.8857	18.7235	290.578	1.75592	3.47986e-07	3.93296e-06
Churc1	182.158	197.768	190.028	105.762	121.826	105.762	1484.25	0.675345	3.56918e-07	4.0303e-06
Lrrc8a	13.3391	13.3415	10.5736	6.1252	6.00013	6.1252	605.275	0.918095	3.63009e-07	4.09543e-06
Arhgef18	6.35526	9.30221	6.77547	3.11699	2.58212	3.11699	423.658	1.21191	3.71907e-07	4.19207e-06
Dgkg	1.03078	0.862485	1.0928	2.61898	3.04097	2.61898	163.094	-1.46749	3.72818e-07	4.1986e-06
5033406O09Rik	22.721	31.4842	34.7135	10.9879	5.41173	10.9879	512.561	1.51382	3.77611e-07	4.24597e-06
Mpc1	97.2931	103.053	118.266	155.481	175.728	155.481	1905.76	-0.69128	3.77696e-07	4.24597e-06
Mtmr4	3.89819	2.18237	3.71539	7.46689	8.59955	7.46689	497.835	-1.29519	3.80173e-07	4.27003e-06
Ufsp2	85.3971	82.2723	78.1546	110.821	125.516	110.821	2364.05	-0.58363	3.80574e-07	4.27074e-06
Bax	62.4522	68.3601	70.3456	99.4589	101.741	99.4589	1137.07	-0.659787	3.85898e-07	4.32664e-06
Ing1	26.4566	32.1873	40.6332	16.07	14.8892	16.07	1055.01	0.966528	3.86496e-07	4.32951e-06
Mterfd3	13.2778	19.0959	19.3136	6.42131	5.40252	6.42131	279.946	1.34697	3.89023e-07	4.35396e-06
Ttc4	47.1211	48.9326	54.9546	31.075	30.7891	31.075	1733.14	0.606114	3.99853e-07	4.47121e-06
Prkcq	20.8827	11.0818	9.98707	3.89848	1.55624	3.89848	430.45	1.86423	4.02544e-07	4.49733e-06
Ccdc86	19.0413	19.8186	16.7197	28.4061	28.0638	28.4061	1099.92	-0.691404	4.05016e-07	4.52095e-06
Pus7	24.4256	25.1102	25.8439	34.6975	34.8174	34.6975	1547.52	-0.551207	4.0603e-07	4.5267e-06
Rasl12	1.12615	1.19648	0.979002	0.0968666	0.0492665	0.0968666	34.6479	2.67529	4.06247e-07	4.5267e-06
Trim11	8.10837	5.85922	5.85639	13.7378	15.0651	13.7378	367.982	-1.1532	4.06743e-07	4.52824e-06
Snx5	141.028	141.879	162.742	100.255	96.8875	100.255	5012.99	0.491933	4.19606e-07	4.66733e-06
Dock1	0	0.299741	0.129015	2.08249	3.23165	2.08249	142.394	-2.82441	4.20054e-07	4.66821e-06
Atp6v1f	318.378	407.678	411.672	221.962	219.726	221.962	2941.4	0.681817	4.21504e-07	4.6761e-06
Wdfy1	21.2661	23.3063	21.4985	30.664	29.5307	30.664	1926.15	-0.543272	4.21207e-07	4.6761e-06
Tprgl	174.231	186.671	159.84	111.128	86.1973	111.128	3711.65	0.661058	4.24093e-07	4.70071e-06
Gpr180	12.0111	9.71004	12.6265	20.8021	18.4297	20.8021	708.995	-0.875532	4.2574e-07	4.71071e-06
Wdr18	68.5626	60.9842	69.8366	87.3435	88.0013	87.3435	3551.16	-0.484476	4.2567e-07	4.71071e-06
2810013P06Rik	28.2316	39.0656	33.3149	14.9219	8.66274	14.9219	720.993	1.24709	4.36247e-07	4.82274e-06
Gpsm3	35.7517	50.0294	41.1761	19.9609	19.4322	19.9609	641.569	0.983694	4.39066e-07	4.84967e-06
Cntln	6.69948	6.94098	9.27119	3.57679	3.29838	3.57679	592.006	1.01591	4.48332e-07	4.94769e-06
Dpagt1	50.2562	36.2554	41.0773	66.5373	75.4472	66.5373	1671.38	-0.788253	4.50756e-07	4.9701e-06
Rnf130	341.422	418.543	370.021	245.16	200.766	245.16	7020.65	0.616764	4.55948e-07	5.01861e-06
Tpst1	1.13782	2.69839	1.04041	7.9642	7.18655	7.9642	151.391	-2.03049	4.55671e-07	5.01861e-06
Cfl1	1130.19	1430.35	1142.24	755.159	797.267	755.159	18318.5	0.588352	4.69782e-07	5.16638e-06
Ralgapb	1.39133	1.03608	1.01778	2.9979	2.35862	2.9979	258.732	-1.30429	4.70643e-07	5.17135e-06
Phyh	27.7869	29.9268	23.389	44.9833	54.4111	44.9833	869.325	-0.902841	4.76303e-07	5.229e-06
Ap1b1	14.5402	12.5657	9.28979	22.3141	21.1147	22.3141	1212.41	-0.922342	4.79857e-07	5.26344e-06
Zfp664	8.43805	7.3919	6.32065	3.18557	2.71591	3.18557	325.583	1.15162	4.89124e-07	5.36044e-06
BC016579	8.76177	10.9814	14.9467	3.32291	1.48096	3.32291	238.507	1.8158	4.90508e-07	5.37089e-06
Nup160	18.0081	11.442	11.4224	25.3518	24.3791	25.3518	1721.95	-0.946302	4.90927e-07	5.37089e-06
Pqlc1	17.7762	20.6382	16.0149	10.0615	8.6204	10.0615	1038.69	0.818905	4.92716e-07	5.38581e-06
Copb2	65.9596	54.8462	63.4144	82.8148	89.0672	82.8148	3477.79	-0.55368	5.01711e-07	5.4794e-06
Ociad2	20.2944	20.3177	24.0314	8.83624	4.51148	8.83624	487.287	1.38106	5.09047e-07	5.55471e-06
Tcp11l2	63.11	88.9096	72.2866	38.6093	24.294	38.6093	2002.72	1.02935	5.09555e-07	5.55546e-06
Hist2h2bb	41.4656	86.0052	35.8567	11.8805	13.815	11.8805	252.304	1.82756	5.25492e-07	5.72428e-06
Lgals1	302.182	320.903	320.46	423.232	523.54	423.232	4827.04	-0.621939	5.26682e-07	5.73232e-06
Slc33a1	8.57793	6.0852	5.21918	13.7863	18.0086	13.7863	536.166	-1.23766	5.43043e-07	5.9053e-06
Cd200r4	13.1804	12.4708	6.88692	2.73861	1.42282	2.73861	170.07	1.91132	5.49874e-07	5.97445e-06
Rbm43	63.9045	72.9887	63.3903	39.9672	30.1573	39.9672	1717.08	0.765147	5.50783e-07	5.97919e-06
Msi2	2.91253	2.84182	3.08098	1.17829	1.0548	1.17829	213.374	1.23021	5.63499e-07	6.11198e-06
Ywhaq	292.928	317.57	314.5	223.351	208.092	223.351	8591.42	0.408683	5.76788e-07	6.25076e-06
Cnot7	86.9776	79.5443	80.5845	56.3251	56.4825	56.3251	2959.95	0.454338	5.78489e-07	6.26383e-06
Fcgr3	137.433	213.532	237.501	341.822	480.568	341.822	6218.38	-1.04095	5.91932e-07	6.40391e-06
Mylip	6.24331	6.47777	7.83415	2.5173	1.72841	2.5173	207.78	1.43026	5.98488e-07	6.46929e-06
Mdga1	4.00957	3.61201	2.67893	1.13143	0.57208	1.13143	252.69	1.63579	6.02246e-07	6.50436e-06
Mr1	6.32098	6.64533	7.02713	2.42422	2.05494	2.42422	172.213	1.36964	6.04564e-07	6.52383e-06
8430410A17Rik	99.0672	104.297	79.5601	54.3302	45.0135	54.3302	1576.66	0.779611	6.05647e-07	6.52994e-06
Mcm10	11.41	11.045	6.87382	21.7708	17.9261	21.7708	830.296	-1.11619	6.09385e-07	6.56464e-06
Plscr3	81.7736	79.2579	79.5291	53.793	42.6301	53.793	3166.88	0.586601	6.2063e-07	6.68009e-06
Rab2b	15.4157	15.3448	14.3059	7.52	5.54302	7.52	463.142	1.01442	6.22235e-07	6.69167e-06
Slfn10-ps	11.6375	11.155	6.00449	3.16002	2.86753	3.16002	358.88	1.46051	6.31312e-07	6.78352e-06
Scamp4	47.9208	42.2493	29.9688	75.2994	65.9836	75.2994	1584.97	-0.91814	6.32082e-07	6.78603e-06
Larp1	7.10446	3.27999	7.17047	14.3258	14.1738	14.3258	1047.56	-1.31059	6.36055e-07	6.82289e-06
Dguok	95.1639	106.837	111.604	63.5906	62.104	63.5906	1435.64	0.633753	6.41189e-07	6.87214e-06
Poc1a	25.1447	29.0438	18.7868	44.386	49.6316	44.386	944.413	-0.985957	6.45123e-07	6.90259e-06
Zer1	5.42958	3.79731	6.03842	10.3662	11.6748	10.3662	512.136	-1.13416	6.45096e-07	6.90259e-06
Ncoa6	1.74674	1.52644	1.87204	3.56223	3.54756	3.56223	284.634	-1.10189	6.4735e-07	6.92057e-06
Ssx2ip	0.35449	1.88315	2.14216	8.65966	8.16762	8.65966	292.191	-2.19907	6.55311e-07	6.99976e-06
Tbxa2r	8.49183	2.90574	2.09796	0.313042	0.0331695	0.313042	68.0655	2.80341	6.60136e-07	7.04535e-06
Hist1h4c	75.5473	127.229	66.5956	25.0303	28.5619	25.0303	277.041	1.56517	6.65278e-07	7.09424e-06
Acsl1	6.33821	3.07899	9.3836	18.9513	19.1562	18.9513	776.437	-1.56809	6.68316e-07	7.12063e-06
Plekho1	21.8995	18.4841	15.9009	6.67108	3.64529	6.67108	253.964	1.52944	6.71638e-07	7.15001e-06
Zfp599	9.79082	8.666	7.34146	2.71034	3.88254	2.71034	320.401	1.30705	6.75002e-07	7.17977e-06
Cant1	5.62345	4.82426	6.64516	10.9665	11.8436	10.9665	435.84	-1.03875	6.84233e-07	7.27185e-06
Ddx39	232.412	260.238	253.192	315.708	321.254	315.708	7330.4	-0.439127	6.85942e-07	7.27777e-06
Slc9a9	10.9374	6.57703	11.6485	3.26857	1.78635	3.26857	332.716	1.59246	6.85537e-07	7.27777e-06
Acad8	17.1967	14.7661	17.515	25.6683	24.7364	25.6683	937.477	-0.700267	6.8894e-07	7.30346e-06
Ube2h	16.3187	14.3712	15.9385	8.29631	5.58073	8.29631	841.758	0.960681	6.92361e-07	7.33358e-06
Bloc1s1	128.7	190.722	152.373	77.0024	75.6884	77.0024	989.954	0.92883	6.96132e-07	7.36735e-06
Rapsn	11.5411	11.2463	12.6544	4.26443	4.67569	4.26443	201.335	1.27134	7.00719e-07	7.40969e-06
Lyst	0.382047	0.201083	0.807455	2.39787	1.88164	2.39787	251.472	-2.03447	7.20462e-07	7.6121e-06
Atxn10	180.418	228.031	212.182	134.049	118.643	134.049	6285.91	0.589995	7.32416e-07	7.73194e-06
Crlf3	167.595	182.537	183.668	122.398	101.184	122.398	5329.52	0.534578	7.38553e-07	7.79022e-06
Cdc25a	14.5619	10.9901	10.8959	21.8834	18.8307	21.8834	937.51	-0.85345	7.46735e-07	7.85884e-06
Snx13	3.63396	4.2032	2.94334	7.4898	6.34887	7.4898	522.997	-1.03891	7.46343e-07	7.85884e-06
Tm9sf4	19.7422	15.2658	16.1223	28.6098	24.1536	28.6098	1345.38	-0.748479	7.46922e-07	7.85884e-06
Rsad2	2.40255	2.69846	1.72388	0.456299	0.285889	0.456299	76.9777	2.08126	7.52479e-07	7.91072e-06
Ptma	499.419	697.015	491.641	288.773	339.568	288.773	7981.85	0.777877	7.67924e-07	8.06639e-06
Atp6v0b	177.929	186.303	202.898	252.716	243.106	252.716	3409.66	-0.484977	7.7982e-07	8.18455e-06
Pgrmc2	7.04025	7.5644	5.70945	12.6858	16.0665	12.6858	486.71	-1.08293	7.94539e-07	8.33212e-06
Ctla2a	430.024	528.011	508.436	130.682	48.447	130.682	6285.62	1.91077	8.04948e-07	8.43428e-06
Taf1b	57.3995	66.5845	65.3683	38.9774	38.0842	38.9774	1586.23	0.612439	8.08575e-07	8.46527e-06
Atp5b	917.283	935.175	904.631	1100.11	1200.15	1100.11	30084.4	-0.390625	8.12916e-07	8.50368e-06
Sppl2b	4.96997	2.0013	5.98408	16.018	12.3355	16.018	432.663	-1.69961	8.14138e-07	8.50942e-06
Mettl20	26.3447	33.8768	26.2047	13.9074	10.7343	13.9074	540.882	1.04588	8.16327e-07	8.51822e-06
Mt1	64.5616	73.2386	86.3188	137.297	239.459	137.297	1051.91	-1.23281	8.16079e-07	8.51822e-06
Rcn3	17.9245	18.8843	23.7589	7.80368	4.55598	7.80368	299.087	1.4148	8.40431e-07	8.76251e-06
Cobll1	0	0.0109433	0	0.893055	0.189254	0.893055	26.5976	-2.96481	8.45043e-07	8.80334e-06
Shmt2	113.937	74.6819	96.0448	147.706	151.081	147.706	4394.42	-0.730009	8.64073e-07	8.99419e-06
Ttc39b	0.755383	1.40479	0.686427	0.13709	0.0508405	0.13709	70.3717	2.40915	8.70277e-07	9.05131e-06
Atp6v1g1	185.035	225.332	227.949	133.144	126.256	133.144	2898.92	0.607942	8.7339e-07	9.07623e-06
Kcnj14	1.51618	1.21339	0.683878	0	0.0241199	0	22.7657	2.9446	8.79773e-07	9.13505e-06
Ubb	1104.35	1110.67	962.218	719.069	559.594	719.069	15502.6	0.576746	8.82888e-07	9.15987e-06
F630028O10Rik	10.1907	10.6561	27.8788	46.1038	55.6528	46.1038	1437.9	-1.56371	8.91009e-07	9.23567e-06
Mfsd2b	7.24	14.5399	4.29439	1.85024	1.26286	1.85024	246.546	2.00723	8.91654e-07	9.23567e-06
Arhgdia	120.707	109.913	88.7912	152.134	161.717	152.134	5591.86	-0.628492	9.08901e-07	9.4066e-06
Sf3a2	29.682	23.2841	26.3722	41.5378	43.3094	41.5378	898.447	-0.751334	9.21578e-07	9.53001e-06
Pacsin2	16.2373	12.2513	11.3543	22.2176	23.8696	22.2176	1095.91	-0.852825	9.26073e-07	9.56866e-06
Cnpy3	44.6921	25.9756	31.2569	63.0242	63.9541	63.0242	1448.08	-0.965274	9.28932e-07	9.58544e-06
Slc2a10	0	0	0.013826	0.628189	0.893833	0.628189	19.3798	-2.94719	9.29212e-07	9.58544e-06
Abcb8	17.3707	9.68976	10.4671	26.8182	25.396	26.8182	896.834	-1.12532	9.31527e-07	9.60149e-06
Rrp9	39.9482	34.0163	41.2779	59.1152	55.2868	59.1152	1156.63	-0.670698	9.33906e-07	9.61817e-06
Ktn1	23.8767	19.6832	23.0708	12.624	9.11143	12.624	1160.79	0.850304	9.37517e-07	9.6475e-06
Hist1h4d	398.255	683.212	475.365	188.69	269.298	188.69	1762.24	1.13338	9.38871e-07	9.65358e-06
Acp2	4.59666	4.34269	5.06219	8.10137	9.60325	8.10137	484.615	-0.947077	9.39831e-07	9.6556e-06
Bcl3	20.5363	24.972	10.4404	5.48349	4.68287	5.48349	334.613	1.61005	9.5878e-07	9.82836e-06
Lbr	173.763	113.2	135.766	212.42	232.263	212.42	10001.9	-0.71801	9.58978e-07	9.82836e-06
Nmt1	54.3838	40.1903	50.9839	74.2739	74.7343	74.2739	1767.31	-0.698499	9.57597e-07	9.82836e-06
Ms4a4c	0.633336	0.288382	2.01433	7.49603	10.2331	7.49603	129	-2.46343	9.60091e-07	9.8318e-06
Hist1h2ac	83.1086	100.364	40.2059	28.7653	20.477	28.7653	1919.65	1.35482	9.67759e-07	9.90231e-06
Cdk17	77.2424	67.9543	67.1589	40.1118	23.8849	40.1118	2951.95	0.919413	9.69602e-07	9.90514e-06
Tmem121	2.22795	1.38023	1.73534	0	0	0	21.4301	2.95119	9.69248e-07	9.90514e-06
Sumo2	360.466	400.681	441.753	264.549	255.056	264.549	5105.73	0.525334	9.82021e-07	1.00239e-05
Capza2	866.947	831.277	802.23	632.753	581.3	632.753	22259.7	0.347252	9.85621e-07	1.00525e-05
Slc16a10	4.40535	1.82739	4.26336	8.94541	11.8644	8.94541	694.264	-1.49036	1.01767e-06	1.0371e-05
Gm711	1.91181	1.06906	1.42945	0	0.0586928	0	24.3147	2.90895	1.03236e-06	1.05123e-05
Cttn	6.99729	6.06392	8.08354	1.84058	0.552983	1.84058	207.319	1.95833	1.05705e-06	1.0755e-05
Aldh1b1	3.88712	1.91865	4.40243	10.2426	11.8622	10.2426	257.957	-1.61395	1.06037e-06	1.07728e-05
Sf1	32.6129	20.8379	29.0006	44.7688	47.7137	44.7688	2500.84	-0.811685	1.0605e-06	1.07728e-05
Ydjc	10.1408	16.73	17.4586	38.0575	28.9329	38.0575	517.025	-1.26213	1.06582e-06	1.08182e-05
4930503B20Rik	3.73073	3.32126	5.47642	0.370271	0.18832	0.370271	34.401	2.61791	1.06789e-06	1.08304e-05
BC029214	51.4841	52.1513	46.1808	26.8787	21.6744	26.8787	563.015	0.882396	1.0732e-06	1.08756e-05
2410018M08Rik	28.6791	38.8968	24.5033	13.5049	14.5907	13.5049	853.542	1.02484	1.08773e-06	1.1014e-05
Gata1	22.5668	59.0406	31.5804	11.3308	5.0199	11.3308	682.596	1.76101	1.08905e-06	1.10186e-05
Ankra2	30.4434	32.9976	20.451	13.4344	11.3298	13.4344	1025.76	1.01525	1.09559e-06	1.10759e-05
Bend5	9.494	9.23045	5.16601	1.6923	0.567133	1.6923	134.47	2.12529	1.13118e-06	1.14266e-05
Tm6sf1	34.3263	32.8697	28.8961	48.6284	43.8224	48.6284	1360.52	-0.635838	1.13564e-06	1.14624e-05
Hnrnpu	182.587	150.448	161.436	210.378	216.903	210.378	10805.4	-0.454834	1.13715e-06	1.14685e-05
Cpox	6.35185	3.62396	6.16235	12.1457	12.8344	12.1457	444.635	-1.23507	1.17565e-06	1.18474e-05
Rbm45	3.37477	1.97903	4.39095	9.73769	15.3678	9.73769	223.39	-1.74357	1.17679e-06	1.18494e-05
Zfyve20	1.04525	0.920151	1.55139	4.34435	2.65828	4.34435	203.896	-1.62352	1.19788e-06	1.20522e-05
Muc13	237.213	189.596	160.898	107.034	62.6875	107.034	6565.98	0.971754	1.21209e-06	1.21855e-05
Zdhhc6	62.2294	50.8194	59.3559	79.9462	78.0012	79.9462	2444.53	-0.549878	1.22385e-06	1.22939e-05
Havcr2	1.92289	1.17552	1.47797	0.0275665	0.140203	0.0275665	32.6804	2.76845	1.23273e-06	1.23733e-05
Wdhd1	21.0893	21.7053	13.3484	34.0734	33.9916	34.0734	1727.16	-0.928967	1.23921e-06	1.24285e-05
Wdr3	25.424	22.0321	19.4526	33.3178	35.2613	33.3178	1508.89	-0.689071	1.24281e-06	1.24547e-05
Asap1	11.7787	9.41596	12.8135	17.6051	21.26	17.6051	1531.23	-0.807447	1.25925e-06	1.26094e-05
Frzb	4.31014	3.4033	5.72108	0.771483	0.152591	0.771483	111.588	2.32814	1.29512e-06	1.29584e-05
Id2	60.3956	23.2642	26.8851	10.5671	8.80724	10.5671	453.332	1.6368	1.31586e-06	1.31554e-05
Klrb1b	0.920876	1.04827	2.19663	0.0339471	0.0287759	0.0339471	23.7244	2.85046	1.31779e-06	1.31644e-05
Zfp300	0.0156181	0	0	0.483626	0.546606	0.483626	19.029	-2.90286	1.32206e-06	1.31966e-05
Ankib1	4.79859	5.62114	10.2493	1.77219	2.55187	1.77219	451.177	1.54448	1.32885e-06	1.32539e-05
Vps13c	0.397744	0.225187	0.481914	1.19254	2.01624	1.19254	167.816	-1.85213	1.36323e-06	1.35861e-05
Prkci	3.69856	5.29216	4.01091	8.4593	10.2214	8.4593	470.008	-1.10704	1.36697e-06	1.36127e-05
Pcyox1	13.6818	15.3237	7.31181	27.037	26.1522	27.037	1310.78	-1.18029	1.39741e-06	1.39048e-05
Rhobtb2	0.431127	0.295518	0.530787	1.57905	2.70136	1.57905	98.6366	-1.99804	1.42298e-06	1.41482e-05
Chad	2.46458	2.00396	3.9473	0.181708	0.308057	0.181708	37.8926	2.56293	1.43768e-06	1.4283e-05
Gfod1	1.74931	3.06994	3.63029	0.744816	0.727018	0.744816	180.842	1.67783	1.46005e-06	1.44826e-05
Wdr4	14.98	14.2493	11.7295	21.0795	23.0883	21.0795	1078.28	-0.7507	1.45932e-06	1.44826e-05
Parg	17.5493	11.9976	13.0184	25.2299	21.7636	25.2299	1314.71	-0.836245	1.46978e-06	1.45677e-05
Apba3	7.83772	5.26674	7.55523	14.2555	19.0625	14.2555	377.361	-1.23674	1.47237e-06	1.45704e-05
Zc4h2	22.3948	20.4716	19.8571	11.2777	10.866	11.2777	528.919	0.802392	1.47161e-06	1.45704e-05
Id1	0.479139	0.606027	1.21912	5.85232	6.00889	5.85232	48.3856	-2.36616	1.47933e-06	1.46279e-05
Lsm1	49.1057	55.8875	49.9621	31.0864	32.905	31.0864	1518.26	0.608919	1.48396e-06	1.46623e-05
Tmem170b	17.2183	11.9812	13.6697	22.3702	21.9809	22.3702	2048.45	-0.71887	1.49972e-06	1.48064e-05
Ccr1	20.635	10.5504	19.1576	5.9415	3.14776	5.9415	470.399	1.53291	1.50347e-06	1.48318e-05
Spry2	4.91502	1.90467	3.48122	10.3264	18.3302	10.3264	271.877	-1.80436	1.51023e-06	1.48869e-05
Rab4a	19.9391	29.9505	29.0698	9.57251	4.59811	9.57251	369.605	1.53054	1.53363e-06	1.51058e-05
Clec4b2	0	0	0	2.58935	1.76812	2.58935	19.3328	-2.90229	1.54364e-06	1.51925e-05
AI467606	65.6184	59.7283	55.613	35.0399	24.2927	35.0399	1353.73	0.83471	1.58669e-06	1.5592e-05
Rnf2	78.8517	74.9917	73.7386	53.9376	48.8533	53.9376	2996.99	0.446829	1.58594e-06	1.5592e-05
Dok3	16.3286	11.1775	20.1147	32.5912	39.443	32.5912	617.199	-1.17465	1.63462e-06	1.60505e-05
2810403D21Rik	10.8581	9.44872	9.57747	2.76454	2.15341	2.76454	95.9705	1.6951	1.6745e-06	1.64287e-05
Pfn1	1518.87	1870.32	1593.22	1119.12	1082.89	1119.12	18609.5	0.493863	1.67574e-06	1.64287e-05
1500012F01Rik	50.3724	54.6106	65.6514	25.3356	28.7212	25.3356	472.945	0.984564	1.68173e-06	1.64747e-05
Irf9	38.3233	58.9677	52.4906	26.2874	22.6146	26.2874	1551.99	0.887595	1.68532e-06	1.64971e-05
Rora	10.0451	3.19031	5.85484	0.959192	0.387179	0.959192	88.5679	2.34034	1.69883e-06	1.66036e-05
Wbp2	105.091	90.7951	74.0155	52.2918	44.2907	52.2918	1928.85	0.755817	1.69861e-06	1.66036e-05
Cir1	8.00429	9.84964	10.7541	3.51326	3.14171	3.51326	192.627	1.32906	1.70328e-06	1.66343e-05
Elmod3	8.56065	7.16359	6.91548	14.2119	13.5849	14.2119	377.686	-0.956419	1.71775e-06	1.67626e-05
Runx1	20.5048	16.0555	16.6414	10.771	9.23386	10.771	1588.74	0.689943	1.71986e-06	1.67703e-05
Camkk1	0.0210806	0	0.0268188	0.674535	0.774673	0.674535	20.0052	-2.84093	1.72359e-06	1.67937e-05
Fgd6	0	0	0	0.448082	0.150347	0.448082	22.3764	-2.88868	1.75418e-06	1.70786e-05
Eif3b	159.43	123.69	102.318	201.88	193.511	201.88	7598.07	-0.711618	1.75882e-06	1.71106e-05
Itgb7	26.39	27.7284	22.8783	10.7835	4.66561	10.7835	703.695	1.38178	1.80117e-06	1.75091e-05
E130215H24Rik	6.83967	6.90113	8.05871	1.36383	0.680046	1.36383	59.7319	2.15654	1.80926e-06	1.75743e-05
Rhebl1	26.4488	36.093	26.3234	13.0001	12.2792	13.0001	394.979	1.08692	1.87327e-06	1.81821e-05
Ppargc1b	0.0994929	0.0151009	0.0506299	0.801026	1.27096	0.801026	29.6423	-2.71033	1.92914e-06	1.871e-05
Naip2	1.10112	1.00734	0.0575689	6.44571	7.28511	6.44571	286.317	-2.48044	1.96276e-06	1.90197e-05
Sfxn3	26.2201	22.5974	28.7234	13.1903	8.06921	13.1903	849.476	1.04826	1.96408e-06	1.90197e-05
Gid4	11.0281	12.673	12.0212	17.9536	22.206	17.9536	1078.73	-0.77726	1.99929e-06	1.93458e-05
4933440M02Rik	0	0	0	1.24793	1.53203	1.24793	18.7966	-2.87136	2.0085e-06	1.9415e-05
Rbm3	60.1468	70.2876	66.561	40.01	44.4331	40.01	2899.86	0.56785	2.00951e-06	1.9415e-05
2005-03-01	28.9153	29.5367	27.5676	17.9701	19.6159	17.9701	1926.66	0.535751	2.01151e-06	1.94195e-05
Rnf114	63.5374	65.3458	62.9141	43.9636	37.0333	43.9636	2446.2	0.526452	2.01389e-06	1.94277e-05
Mrfap1	130.145	153.027	148.168	192.196	220.948	192.196	4404.27	-0.572296	2.01985e-06	1.94703e-05
Arhgap10	5.26821	5.96069	6.42804	1.90323	2.36758	1.90323	184.929	1.34249	2.04366e-06	1.96848e-05
Gm15706	16.3398	19.8154	19.2206	6.61072	6.46581	6.61072	169.876	1.32592	2.04746e-06	1.97064e-05
Aes	137.281	143.58	119.333	87.3151	81.2043	87.3151	2540.61	0.55176	2.08931e-06	2.00939e-05
Pde6d	63.8888	87.2121	55.853	118.55	125.031	118.55	1624.74	-0.874	2.09824e-06	2.01645e-05
Ptms	6.67655	5.30581	3.68604	0.780166	0.440882	0.780166	51.5474	2.29276	2.11435e-06	2.03039e-05
Plcl2	3.64554	4.81086	4.79778	8.4526	11.486	8.4526	442.732	-1.13885	2.1616e-06	2.07419e-05
Tnfrsf1b	3.9536	1.6856	0.5934	9.6443	12.1267	9.6443	489.364	-2.06191	2.16727e-06	2.07805e-05
C1rl	0.314199	0.0366838	0	2.49472	4.25054	2.49472	77.1561	-2.78681	2.18713e-06	2.09498e-05
Men1	13.9516	15.5457	12.0561	22.3544	22.2155	22.3544	860.729	-0.762805	2.18824e-06	2.09498e-05
Hyal2	32.6958	25.6189	30.4584	16.0416	13.2881	16.0416	635.657	0.85945	2.19595e-06	2.10077e-05
Gng2	17.113	16.8109	18.5901	10.3039	8.26848	10.3039	799.253	0.762622	2.20021e-06	2.10326e-05
Vps37a	4.72146	4.46589	3.70699	7.42788	7.07469	7.42788	580.047	-0.838438	2.22351e-06	2.12392e-05
Mppe1	13.5929	12.0211	13.3962	22.112	19.9805	22.112	540.51	-0.791921	2.22662e-06	2.12529e-05
Ly6a	16.2633	20.8825	8.72866	3.14753	3.74799	3.14753	142.437	1.84949	2.26682e-06	2.16203e-05
Trem2	0	0	0	1.96573	2.11063	1.96573	18.5027	-2.85675	2.27121e-06	2.16458e-05
Ppif	162.992	201.922	158.899	109.603	89.9444	109.603	3312.5	0.665354	2.30313e-06	2.19335e-05
Htra2	24.8546	27.7967	17.4742	42.6416	45.1917	42.6416	904.71	-0.957653	2.33933e-06	2.22381e-05
Nosip	62.6584	69.6193	78.1961	43.4219	42.057	43.4219	1862.95	0.612746	2.33874e-06	2.22381e-05
Tsen54	10.1082	11.2826	10.1375	19.0774	16.946	19.0774	446.229	-0.87106	2.34039e-06	2.22381e-05
Spin1	51.1145	45.4097	59.7277	32.9267	29.0905	32.9267	2891.89	0.62301	2.35115e-06	2.23235e-05
Rbm14	35.1962	36.223	37.5115	51.4597	45.2296	51.4597	1879.22	-0.526225	2.35518e-06	2.23451e-05
Calm3	79.5365	90.6399	84.9647	55.0939	56.8489	55.0939	2400.62	0.518321	2.4017e-06	2.27693e-05
Ifrd2	40.8571	31.9822	44.593	60.1866	67.6708	60.1866	1578.59	-0.756595	2.40546e-06	2.27879e-05
Faim	97.4731	124.092	99.4024	62.5059	58.1998	62.5059	1391.77	0.710656	2.44179e-06	2.31148e-05
Cux1	40.3794	51.7921	35.1009	24.1853	17.5779	24.1853	3259.97	0.844045	2.45402e-06	2.32132e-05
0610010K14Rik	99.7613	112.172	96.3529	60.7801	62.9551	60.7801	1157.14	0.643099	2.56311e-06	2.42269e-05
Snx25	0	0.108006	0.0301766	1.32211	0.892419	1.32211	29.9861	-2.74956	2.57806e-06	2.43501e-05
Bpgm	20.2277	21.6511	33.2076	10.8933	8.27972	10.8933	555.898	1.18017	2.60599e-06	2.45955e-05
Itpripl1	19.9305	17.2565	12.7147	30.3883	26.132	30.3883	1341.5	-0.8694	2.64364e-06	2.49322e-05
Gabarapl2	99.9188	116.784	115.217	68.4248	56.9623	68.4248	1324.11	0.680428	2.67538e-06	2.51944e-05
Msh5	2.58921	3.89172	3.15008	0.778414	0.52787	0.778414	86.1769	1.86451	2.67542e-06	2.51944e-05
Rbm25	74.8748	87.3667	102.452	54.2481	52.8686	54.2481	4651.54	0.618878	2.6908e-06	2.53203e-05
Syvn1	7.58136	3.1259	4.53138	12.5494	15.7041	12.5494	538.412	-1.41811	2.74248e-06	2.57874e-05
Cdc42se1	45.8681	54.0931	56.8765	32.2465	31.3521	32.2465	1833.14	0.615889	2.74629e-06	2.58041e-05
Hddc2	122.802	143.328	129.16	75.7185	82.0033	75.7185	1161	0.661659	2.74949e-06	2.5815e-05
Eif5	173.637	154.63	175.244	211.338	196.237	211.338	11566.1	-0.384967	2.75424e-06	2.58404e-05
Slc41a3	13.808	9.24603	20.9248	4.72288	2.32152	4.72288	380.617	1.6489	2.77556e-06	2.60212e-05
BC025920	3.19481	3.35928	3.7951	0.675422	0.404142	0.675422	57.9643	2.07758	2.78007e-06	2.60441e-05
Prdx4	44.5449	74.8578	65.7353	26.8787	26.7666	26.8787	663.828	1.07409	2.8383e-06	2.657e-05
Dhrs1	54.6979	62.7154	52.6934	33.8446	31.718	33.8446	1019.09	0.677356	2.90086e-06	2.71355e-05
Erbb2ip	23.6832	33.8273	38.7433	17.1552	14.5612	17.1552	2455.09	0.870953	2.91797e-06	2.72754e-05
Nsun5	16.6136	18.2471	14.0768	28.1005	24.9272	28.1005	761.108	-0.800872	2.9216e-06	2.72891e-05
Haus2	43.8222	34.0522	41.9405	23.6191	21.6402	23.6191	1142.9	0.697961	2.98225e-06	2.78276e-05
Smchd1	15.6791	13.8336	14.8059	19.7636	19.1553	19.7636	1888.53	-0.491193	2.98366e-06	2.78276e-05
Plgrkt	114.086	169.426	108.141	60.9279	65.9175	60.9279	1253.32	0.944903	2.98891e-06	2.78561e-05
Elf1	99.9375	84.5614	87.6134	63.7837	58.4599	63.7837	4973.94	0.456115	3.03048e-06	2.82019e-05
Mast1	2.01014	2.8042	1.72053	0.518711	0.543152	0.518711	101.655	1.7479	3.02945e-06	2.82019e-05
9530068E07Rik	108.667	97.125	86.9242	129.758	132.749	129.758	4397.59	-0.50881	3.03581e-06	2.82308e-05
Nfic	0.947647	1.1226	1.22765	2.54081	2.96269	2.54081	187.545	-1.29622	3.0387e-06	2.82369e-05
Hist1h2bb	39.7945	58.6301	32.7292	14.2801	11.8328	14.2801	204.801	1.49182	3.14799e-06	2.9231e-05
Cd7	3.42761	2.49503	5.56199	0.216609	0	0.216609	31.1651	2.71873	3.16285e-06	2.93475e-05
Arhgef40	2.38501	1.59473	2.79639	0.625426	0.473754	0.625426	121.859	1.69666	3.20615e-06	2.97274e-05
Chchd10	8.59485	11.0069	11.0808	21.7035	28.5361	21.7035	255.575	-1.24914	3.23469e-06	2.99701e-05
Nudt14	67.1531	76.0256	77.7293	41.5699	41.0168	41.5699	703.065	0.731117	3.34464e-06	3.09661e-05
Gnas	185.265	204.863	230.798	142.882	131.885	142.882	16207.3	0.480864	3.43993e-06	3.18187e-05
Hist1h4h	50.8331	107.646	48.5992	20.7364	17.4445	20.7364	324.438	1.58042	3.44176e-06	3.18187e-05
Tjp1	0.306786	1.13305	0.390293	0.0316662	0.0268424	0.0316662	34.5653	2.66105	3.46479e-06	3.20082e-05
Lin37	51.9013	48.7367	53.4629	29.6451	25.0017	29.6451	610.592	0.768351	3.47003e-06	3.20332e-05
Sash3	118.837	121.657	136.75	78.7526	52.6166	78.7526	3895.3	0.745266	3.47388e-06	3.20453e-05
Ankrd37	6.43799	9.28294	5.27257	1.16291	0.77453	1.16291	55.1926	2.17506	3.47756e-06	3.20559e-05
Dio2	0.0875743	0.465218	1.12208	3.89983	5.26513	3.89983	227.818	-2.3451	3.51945e-06	3.24184e-05
Scin	447.079	595.584	549.905	166.543	56.4949	166.543	15101.7	1.74034	3.52336e-06	3.24308e-05
Dph5	68.9423	82.5494	88.3876	47.6327	46.6729	47.6327	1538.57	0.660554	3.5418e-06	3.25769e-05
Igfbp4	193.916	196.866	202.059	136.043	146.776	136.043	5388.27	0.40928	3.55582e-06	3.2682e-05
Scaf4	2.90858	3.41009	4.15452	6.9572	9.75281	6.9572	374.508	-1.20394	3.59407e-06	3.30096e-05
Rfc2	511.545	670.292	571.344	385.645	342.246	385.645	11201.6	0.562501	3.60113e-06	3.30504e-05
Nrxn1	2.88905	5.79573	4.18222	1.60316	1.22517	1.60316	399.671	1.36406	3.60422e-06	3.30548e-05
Cers2	332.656	339.22	343.57	248.578	207.683	248.578	8937.08	0.436718	3.6098e-06	3.3082e-05
Zufsp	30.0968	21.4157	27.6598	12.9281	14.1898	12.9281	722.415	0.868867	3.61651e-06	3.31195e-05
Fbxw8	3.41971	1.19779	1.69188	6.33552	7.64646	6.33552	348.997	-1.62293	3.67871e-06	3.36647e-05
Ssrp1	179.397	164.425	165.982	204.622	197.716	204.622	8522.05	-0.339933	3.68485e-06	3.36965e-05
Itgb3bp	14.6402	19.297	16.7492	7.73399	8.90388	7.73399	527.231	0.939568	3.6951e-06	3.37658e-05
Mettl5	69.6422	73.8421	84.3087	42.0823	44.9544	42.0823	880.486	0.718118	3.73598e-06	3.41148e-05
Aspm	6.53313	4.54386	4.90619	2.6791	2.27744	2.6791	596.441	0.946364	3.77923e-06	3.44848e-05
Mob3a	156.272	133.027	140.016	89.8142	58.8429	89.8142	4534.15	0.747738	3.80375e-06	3.46835e-05
Tnfrsf11a	0	0	0	0.538287	0.316867	0.538287	18.6411	-2.79319	3.85664e-06	3.51404e-05
Ctdspl	2.6257	2.39832	2.92036	5.8424	4.6085	5.8424	293.388	-1.07863	3.86786e-06	3.52173e-05
Gstm5	104.692	222.23	110.584	56.1328	27.2496	56.1328	1342.03	1.45475	3.92089e-06	3.56616e-05
Med7	41.0946	42.2326	48.9725	27.4225	26.6825	27.4225	1415.69	0.603386	3.92229e-06	3.56616e-05
Mex3a	2.74573	3.29763	2.28334	0.962039	0.84855	0.962039	163.596	1.39842	3.95597e-06	3.59419e-05
Clec4d	22.8703	31.4477	36.7504	13.1522	9.05235	13.1522	431.796	1.21851	3.96425e-06	3.59913e-05
Alg6	9.01773	6.48893	8.55968	13.9861	16.8227	13.9861	560.963	-0.959535	4.01893e-06	3.64615e-05
Tcn2	40.094	48.2691	33.0789	66.3914	61.5325	66.3914	1756.68	-0.751826	4.03469e-06	3.65783e-05
H2-D1	574.744	528.939	614.407	407.075	415.39	407.075	13189.6	0.391132	4.05225e-06	3.67111e-05
Cdkn1c	1.72321	3.46834	1.811	0.154667	0	0.154667	35.8308	2.67227	4.07332e-06	3.68756e-05
Bin2	229.796	246.794	207.492	140.805	89.139	140.805	5352.73	0.782527	4.09942e-06	3.70589e-05
Ticrr	1.3547	0.698169	1.18969	3.42271	2.38829	3.42271	235.604	-1.47866	4.09692e-06	3.70589e-05
Bop1	43.5731	24.416	27.6234	59.624	56.4798	59.624	1754.91	-0.942738	4.13659e-06	3.73682e-05
Gulp1	2.46898	2.6343	3.09438	0.630805	0.320828	0.630805	73.8159	1.95956	4.14364e-06	3.74051e-05
Adora2a	12.144	8.38812	12.9112	3.85234	1.68299	3.85234	275.84	1.5927	4.15497e-06	3.74806e-05
Ttc32	36.8839	34.8921	41.0466	57.4446	66.453	57.4446	768.05	-0.760099	4.18163e-06	3.76943e-05
Ccni	59.7249	81.9473	70.6184	39.6879	43.3807	39.6879	2416.39	0.691289	4.2576e-06	3.83517e-05
Oaf	14.623	10.3112	11.724	20.8796	22.2037	20.8796	627.654	-0.874098	4.28577e-06	3.8578e-05
D1Ertd622e	3.26814	7.60183	4.46194	12.9997	18.0867	12.9997	428.793	-1.4854	4.29122e-06	3.85996e-05
Fam120aos	17.7765	22.1819	17.7375	8.78889	7.84217	8.78889	310.978	1.05528	4.31562e-06	3.87915e-05
Tax1bp1	395.58	376.326	358.82	284.838	254.609	284.838	16548.3	0.365894	4.32303e-06	3.88305e-05
Mettl9	78.2164	69.7155	76.0517	50.0469	42.7375	50.0469	1719.79	0.555277	4.34239e-06	3.89767e-05
Rassf3	6.33156	2.69273	3.20308	11.1628	11.0053	11.1628	409.576	-1.43406	4.42728e-06	3.97105e-05
4930486L24Rik	3.92093	6.4739	6.97676	1.09382	0.4636	1.09382	69.6814	2.14729	4.44815e-06	3.98695e-05
Acsl5	76.7203	59.8347	70.6987	95.1566	89.8526	95.1566	3995.65	-0.520455	4.46826e-06	4.00213e-05
Zadh2	3.15444	2.99236	2.00654	8.34345	5.15582	8.34345	261.245	-1.40599	4.50723e-06	4.03418e-05
Hlx	3.28676	3.11146	2.52178	6.99497	7.50071	6.99497	171.369	-1.2848	4.55143e-06	4.07086e-05
Atp6v1c1	66.8891	72.1823	72.6781	91.77	103.822	91.77	2727.37	-0.525234	4.55666e-06	4.07266e-05
Blm	12.4436	9.45453	8.95388	17.4139	15.4691	17.4139	1046.77	-0.780558	4.57514e-06	4.08628e-05
Zfp385a	8.63719	7.97652	11.5538	3.50709	2.13934	3.50709	217.892	1.42903	4.58499e-06	4.09219e-05
3110082I17Rik	26.4407	20.2925	30.5654	44.3042	46.8788	44.3042	812.257	-0.876718	4.62301e-06	4.12031e-05
Irf2	24.8648	29.916	24.4792	14.994	12.4025	14.994	775.687	0.799615	4.62047e-06	4.12031e-05
Rad54l	22.2079	21.8431	16.4432	31.8087	31.6399	31.8087	1249.82	-0.732396	4.62872e-06	4.1225e-05
Rnf208	1.74642	5.42565	6.35294	0.450659	0.334258	0.450659	49.8122	2.44302	4.65635e-06	4.14419e-05
Ctage5	31.9606	22.4813	34.2939	47.9491	48.08	47.9491	1871.25	-0.773265	4.66644e-06	4.15024e-05
Cdc42se2	101.381	100.9	88.9091	67.7207	65.7213	67.7207	3980.18	0.441507	4.70274e-06	4.17666e-05
Uso1	5.91624	4.57479	9.50921	14.3131	20.0526	14.3131	703.514	-1.29495	4.70111e-06	4.17666e-05
Lilrb4	9.49126	8.64345	16.0888	3.07142	3.27688	3.07142	157.543	1.60774	4.73939e-06	4.20625e-05
St8sia4	17.3383	10.9601	13.0668	22.3408	29.4435	22.3408	1714.48	-0.910613	4.76837e-06	4.22901e-05
Srek1ip1	21.7213	29.338	26.3454	12.7673	12.2553	12.7673	498.808	0.921363	4.78238e-06	4.23845e-05
Cnn2	202.979	198.375	222.238	144.83	116.303	144.83	4720.29	0.527339	4.81528e-06	4.26462e-05
Msrb1	10.7564	13.148	17.8104	30.4263	48.9965	30.4263	353.594	-1.38645	4.83482e-06	4.27893e-05
Phf23	20.1559	18.5858	21.7363	10.6634	10.6193	10.6634	477.629	0.813324	4.85604e-06	4.29471e-05
Senp1	5.63807	7.2807	4.52635	10.6887	10.7911	10.6887	830.569	-0.942192	4.90817e-06	4.33778e-05
Pcp4l1	2.58664	3.22491	3.96649	8.48648	10.6693	8.48648	155.15	-1.46393	4.91588e-06	4.34156e-05
Usp10	31.1365	21.3602	24.1818	40.655	38.5533	40.655	1657.9	-0.723564	4.98139e-06	4.39635e-05
Hmha1	15.8353	18.5983	13.2021	25.3701	24.9928	25.3701	1304.56	-0.743554	5.15064e-06	4.54255e-05
Mrgbp	36.8629	40.5731	44.0241	22.4895	19.5442	22.4895	568.973	0.808631	5.16013e-06	4.54775e-05
Mob1a	33.813	35.4158	26.2782	51.1984	50.2454	51.1984	1011.43	-0.751938	5.16774e-06	4.55128e-05
Slc25a10	8.7481	8.86106	8.32964	14.1171	12.0621	14.1171	690.707	-0.710959	5.21913e-06	4.59334e-05
Apol7b	1.79668	1.98326	2.28574	0.236029	0.0571642	0.236029	37.0643	2.45482	5.24941e-06	4.61678e-05
Gemin8	17.3552	20.6884	28.2292	9.73402	8.25122	9.73402	441.57	1.12199	5.32796e-06	4.68261e-05
Ogn	0	0	0	1.15297	0.526259	1.15297	19.1426	-2.75267	5.35966e-06	4.70719e-05
Cd72	26.6215	30.3411	21.9525	12.79	9.82524	12.79	439.905	1.03142	5.36578e-06	4.7093e-05
4632427E13Rik	30.5569	37.7138	44.2698	15.0407	15.5087	15.0407	270.692	1.16027	5.4413e-06	4.77227e-05
Parp6	22.0339	20.7899	18.2614	11.6482	9.99111	11.6482	657.287	0.771464	5.45622e-06	4.78204e-05
H2-K2	8.24198	8.84012	8.2136	2.43876	1.20189	2.43876	105.546	1.7502	5.48641e-06	4.80517e-05
Plekha5	3.69911	2.33399	4.48063	0.848486	1.20286	0.848486	175.178	1.59802	5.54223e-06	4.8507e-05
Snx19	2.14007	2.1422	1.87909	4.09267	3.84832	4.09267	263.766	-1.0181	5.55824e-06	4.86134e-05
Atp11a	1.15335	1.66154	1.72842	3.28895	3.44644	3.28895	284.372	-1.16733	5.56795e-06	4.86648e-05
Pla2g16	11.027	20.7485	17.8378	6.62881	3.50512	6.62881	597.13	1.3847	5.575e-06	4.86927e-05
Gp5	6.91432	4.97108	4.08254	1.33176	0.57892	1.33176	107.011	1.90483	5.57957e-06	4.8699e-05
Arpp21	3.11288	1.49255	0.711802	0.287008	0.0712061	0.287008	161.073	2.28656	5.59055e-06	4.87612e-05
Ltb	10.4307	17.1425	11.5372	3.36024	1.27886	3.36024	131.034	1.90317	5.62504e-06	4.90282e-05
Asf1b	84.6694	96.7799	92.9857	120.362	121.095	120.362	2647.86	-0.482896	5.6513e-06	4.92231e-05
Atp6v1a	20.3351	18.93	9.61635	34.2343	33.6005	34.2343	1559.79	-1.10444	5.68306e-06	4.94657e-05
Cpne1	18.7453	16.7509	18.2079	24.9379	28.9148	24.9379	1215.93	-0.635784	5.70271e-06	4.96026e-05
Nebl	0.122062	0.0926327	0	1.76388	0.918473	1.76388	36.8796	-2.65105	5.74368e-06	4.99246e-05
Commd4	183.551	217.553	189.989	129.04	118.576	129.04	2052.43	0.55717	5.78453e-06	5.02451e-05
Gstm3	0.302617	0.091862	0.153996	2.24898	3.01845	2.24898	25.8226	-2.55642	5.83091e-06	5.06132e-05
Btf3l4	53.1296	39.7874	46.6774	28.7957	23.7341	28.7957	1764.41	0.679516	5.85412e-06	5.07798e-05
Sgms2	0.0376939	0.152564	0	12.3077	16.0175	12.3077	632.167	-2.74222	5.86862e-06	5.08708e-05
Cdr2l	0	0	0	0.953859	0.275253	0.953859	21.4599	-2.74081	5.90778e-06	5.11751e-05
Ppp1r13b	19.3248	15.379	14.9518	7.91982	4.05447	7.91982	769.255	1.17483	6.09018e-06	5.2719e-05
Rtel1	4.14633	3.71875	4.96221	8.15361	7.24136	8.15361	421.967	-0.934137	6.13549e-06	5.30749e-05
Irgm1	78.2046	104.865	75.3254	50.7463	41.0725	50.7463	2293.64	0.757306	6.21663e-06	5.37401e-05
Zfp868	28.6906	30.116	37.0965	17.8272	12.6509	17.8272	946.728	0.880653	6.22132e-06	5.37438e-05
Pdik1l	10.9732	9.33193	8.42891	16.0603	13.5734	16.0603	917.231	-0.745041	6.25365e-06	5.39863e-05
Rabl6	10.4224	7.36704	7.36305	14.685	17.3304	14.685	592.918	-0.956865	6.33765e-06	5.46477e-05
Tshr	0	0	0	0.539226	0.313429	0.539226	18.0705	-2.73141	6.33891e-06	5.46477e-05
Pecam1	55.2718	53.1878	53.0946	34.4896	24.0742	34.4896	2160.45	0.697992	6.45708e-06	5.55907e-05
Tspyl1	67.0556	64.2809	55.373	40.7207	39.2869	40.7207	2132.93	0.53412	6.45601e-06	5.55907e-05
Ifi27l2a	11.7844	26.9487	14.7923	3.24367	2.4746	3.24367	73.4904	2.06062	6.63678e-06	5.70989e-05
Fam64a	83.2696	74.4532	47.0334	32.4233	31.0446	32.4233	1128.67	0.970963	6.73053e-06	5.78374e-05
Pcbp1	272.646	238.434	218.431	314.042	317.461	314.042	7271.1	-0.461337	6.73177e-06	5.78374e-05
Pwp2	3.73989	6.66046	5.52297	11.1734	11.3295	11.1734	503.334	-1.11354	6.76233e-06	5.80605e-05
Atg12	42.6803	33.83	24.9949	56.5895	63.6523	56.5895	1812.31	-0.870469	6.78338e-06	5.82017e-05
Nrg2	0.0514129	0	0.0163519	0.716416	1.19207	0.716416	20.3806	-2.6889	6.8835e-06	5.90208e-05
Naa60	37.5596	28.2534	29.044	49.6375	44.176	49.6375	1505.53	-0.676907	6.99717e-06	5.99548e-05
2900097C17Rik	13.3455	7.06254	14.0983	23.0145	23.4052	23.0145	1337.23	-1.05756	7.0126e-06	6.00463e-05
Agpat6	14.5535	5.5433	8.69431	22.6948	23.337	22.6948	1008.25	-1.27279	7.06772e-06	6.04773e-05
Pigx	182.094	211.244	182.205	125.303	98.3717	125.303	2353.17	0.627261	7.07442e-06	6.04937e-05
Ska2	56.6786	58.6059	56.0523	31.8399	37.0401	31.8399	943.702	0.665311	7.09106e-06	6.0595e-05
Clic5	1.09062	0.545507	0.583374	0.076754	0.065062	0.076754	36.0453	2.37262	7.19577e-06	6.14483e-05
Pigk	11.8732	10.4631	10.349	15.4349	16.2631	15.4349	1011.75	-0.611757	7.22669e-06	6.16707e-05
Acot9	48.4995	56.493	62.0897	81.4941	79.6476	81.4941	1652.98	-0.616806	7.27524e-06	6.20431e-05
9930012K11Rik	10.1468	10.3135	12.2563	4.38598	2.53199	4.38598	222.974	1.35443	7.37937e-06	6.28887e-05
Copg1	44.2828	31.0068	32.5975	52.8956	55.8353	52.8956	3162.79	-0.665296	7.4216e-06	6.32061e-05
Haus5	30.6574	27.592	24.7507	40.6415	38.8873	40.6415	1161.65	-0.616511	7.44807e-06	6.33888e-05
Set	374.022	313.38	373.086	444.056	431.916	444.056	19184.8	-0.403369	7.46637e-06	6.35018e-05
Rap1gds1	11.9362	6.52622	7.33995	17.8554	16.404	17.8554	746.408	-1.06403	7.56459e-06	6.42939e-05
Tgoln1	8.76061	7.37366	10.0491	13.8404	14.0633	13.8404	890.383	-0.747385	7.58612e-06	6.44336e-05
Plcxd2	0.0198308	0	0.0630718	0.634543	0.494505	0.634543	36.0396	-2.6221	7.61935e-06	6.46724e-05
Trat1	15.5283	9.84723	14.0045	2.52499	0.651412	2.52499	77.8889	2.16094	7.72643e-06	6.55373e-05
2510002D24Rik	53.2628	64.1716	78.9918	35.1684	27.9512	35.1684	931.155	0.888834	7.73265e-06	6.55461e-05
Tbrg1	96.5496	122.412	107.514	69.2853	58.0802	69.2853	2105.38	0.6365	7.82818e-06	6.63114e-05
Ldlrad4	19.2889	20.219	22.813	8.64465	3.47241	8.64465	527.886	1.39674	7.85312e-06	6.64782e-05
Il3ra	4.80124	4.71297	3.81759	10.1271	12.4656	10.1271	168.639	-1.30345	7.96006e-06	6.73384e-05
Capn2	6.28133	8.54571	12.8584	3.25355	2.87784	3.25355	301.457	1.37388	8.0005e-06	6.76352e-05
Cyp4f18	2.35089	0.162189	1.52259	10.3239	10.8082	10.3239	160.185	-2.31112	8.02838e-06	6.78256e-05
Ucp2	163.646	181.443	184.062	126.89	126.488	126.89	9691.78	0.386354	8.05865e-06	6.80358e-05
Brca1	2.57161	1.76888	1.69149	4.05501	4.76818	4.05501	329.433	-1.13601	8.09202e-06	6.8272e-05
E2f4	53.403	48.8931	52.0341	66.5382	66.5906	66.5382	1835.03	-0.458067	8.19148e-06	6.90651e-05
Tnfrsf26	32.5013	25.8149	22.0265	41.6444	42.4848	41.6444	1600.22	-0.725269	8.35301e-06	7.03801e-05
Emilin2	31.965	19.1043	25.6825	13.2706	9.68622	13.2706	1129.87	0.960983	8.6156e-06	7.25442e-05
Eftud2	57.5577	31.5551	39.417	73.5815	74.0796	73.5815	3042.95	-0.854122	8.672e-06	7.29706e-05
Rock2	3.51397	4.74776	5.88555	8.95994	8.31007	8.95994	846.04	-0.944164	8.70647e-06	7.32119e-05
Gem	6.28538	4.45195	11.0717	1.69678	0.620448	1.69678	147.607	1.97868	8.71893e-06	7.3268e-05
Cpb1	1.36344	7.50163	3.43816	0.30157	0.0426053	0.30157	48.9711	2.57329	8.76854e-06	7.36359e-05
Mgat2	84.2901	92.395	102.811	121.707	127.743	121.707	4430.88	-0.493428	8.82287e-06	7.40431e-05
Smim4	127.808	198.369	147.784	73.2277	79.4469	73.2277	723.704	0.950244	8.84661e-06	7.4193e-05
Ergic1	27.3641	21.7766	24.4332	35.004	35.2615	35.004	1272.99	-0.600494	8.98732e-06	7.53231e-05
Ddx11	3.64623	4.81583	5.34123	9.44518	7.91436	9.44518	440.832	-1.00269	9.02886e-06	7.56212e-05
Dnmt1	17.6218	10.9034	16.0541	25.9078	22.3752	25.9078	1952.76	-0.806467	9.03733e-06	7.5642e-05
Glt25d1	36.7977	26.2247	34.2886	47.4011	53.227	47.4011	2034.96	-0.68594	9.25735e-06	7.74324e-05
Ostc	228.044	234.405	261.184	316.91	404.749	316.91	4880.35	-0.604304	9.31064e-06	7.78266e-05
Rexo1	2.66105	2.44018	1.87783	4.57785	6.08753	4.57785	306.024	-1.1623	9.32405e-06	7.78872e-05
Fundc2	34.3334	46.981	39.3223	21.9447	24.4576	21.9447	1584.7	0.718181	9.39148e-06	7.83987e-05
Ppdpf	79.6864	98.5728	84.7712	51.5367	45.0438	51.5367	841.909	0.728507	9.40658e-06	7.8473e-05
Hmgn2	694.076	702.177	608.08	818.217	865.955	818.217	14695.9	-0.407537	9.42734e-06	7.85943e-05
Mcoln3	6.50154	7.70734	5.83853	1.7106	0.594881	1.7106	104.514	1.9064	9.54793e-06	7.95472e-05
Rpl32	815.109	1252.72	915.048	530.107	605.581	530.107	6025.42	0.738051	9.60646e-06	7.99821e-05
Samd9l	20.5495	26.3404	15.9724	9.1186	3.70349	9.1186	1152.74	1.3407	9.83324e-06	8.18164e-05
Hist1h2bg	348.487	407.56	195.261	143.344	74.2093	143.344	2060.77	1.23988	9.90897e-06	8.23923e-05
Bzrap1	1.37551	2.07324	1.61625	3.55933	3.4183	3.55933	311.316	-1.09155	1.0093e-05	8.38126e-05
Tex2	10.7608	7.27258	11.5736	16.6531	18.869	16.6531	1056.19	-0.883826	1.00893e-05	8.38126e-05
Mier3	13.2484	11.8432	13.0838	17.2608	18.6964	17.2608	1256.12	-0.563607	1.01329e-05	8.40882e-05
Ippk	5.65634	9.08044	4.45598	13.7652	18.1782	13.7652	570.404	-1.26172	1.0175e-05	8.43826e-05
Ttc13	28.2741	16.1698	24.1927	40.8087	38.2457	40.8087	1500.29	-0.871842	1.02089e-05	8.46085e-05
Cat	111.534	118.642	104.343	79.477	72.0361	79.477	3716.36	0.443197	1.02966e-05	8.52788e-05
Tspan4	116.473	126.323	140.508	85.3329	70.7113	85.3329	2521.23	0.574083	1.03183e-05	8.54029e-05
Trim21	29.1783	20.1936	19.2441	11.6628	9.26686	11.6628	718.668	0.951436	1.03733e-05	8.58023e-05
Zfp606	10.2827	7.49413	7.18917	4.3016	3.74542	4.3016	613.923	0.897698	1.04689e-05	8.65359e-05
Ccr5	3.85377	2.35856	4.47575	0.846891	0.891915	0.846891	98.6309	1.72269	1.05141e-05	8.68528e-05
Mtr	4.21829	3.29974	7.48214	13.933	9.80904	13.933	619.219	-1.32056	1.05637e-05	8.72053e-05
Kdm1a	54.0974	50.5396	57.2039	36.5866	29.7255	36.5866	2052.75	0.559881	1.06056e-05	8.74943e-05
Mark2	6.32166	4.34058	4.33123	8.83337	10.3474	8.83337	570.875	-0.963753	1.06194e-05	8.7551e-05
Med16	15.6214	13.3819	14.0783	23.008	19.0482	23.008	906.599	-0.672594	1.06759e-05	8.79594e-05
Snap23	71.4075	67.9	98.8382	45.7369	42.8071	45.7369	2126.34	0.72464	1.0872e-05	8.95174e-05
Gemin5	4.37853	4.63778	5.6076	7.91513	8.15372	7.91513	626.406	-0.783016	1.08815e-05	8.95369e-05
Slc15a2	5.70684	3.89649	3.86183	1.50397	0.698142	1.50397	182.946	1.59825	1.09353e-05	8.99211e-05
Uck2	30.2532	37.5769	28.7623	51.3899	50.3696	51.3899	871.417	-0.737938	1.09645e-05	9.01028e-05
2810474O19Rik	32.4859	21.6205	21.8668	14.2401	12.2384	14.2401	1818.68	0.790667	1.09725e-05	9.01098e-05
Adap1	11.2808	7.59441	16.184	28.6404	21.5712	28.6404	715.493	-1.1898	1.1157e-05	9.15655e-05
Tceal8	10.7057	13.2052	13.2665	20.2854	27.3181	20.2854	648.651	-0.928247	1.1256e-05	9.23181e-05
Tbce	53.3441	38.1606	52.9085	26.9696	20.5716	26.9696	1013.64	0.844062	1.12977e-05	9.26e-05
Mtus1	0.360641	0.00760246	0.0509785	18.323	22.912	18.323	1164.35	-2.65709	1.13179e-05	9.27055e-05
A630072M18Rik	5.23095	8.7661	11.3936	2.80377	1.00008	2.80377	440.571	1.65976	1.13265e-05	9.27159e-05
Rit1	15.8799	25.4727	22.2262	10.2074	8.9033	10.2074	604.496	0.995039	1.1347e-05	9.28234e-05
Tnfsf9	7.45236	10.7725	6.20773	2.13674	1.5525	2.13674	94.6774	1.74078	1.13866e-05	9.30874e-05
Ddx41	66.5466	72.5605	73.8943	90.586	98.6105	90.586	2828.41	-0.478461	1.14252e-05	9.33425e-05
6720456H20Rik	4.33595	3.11067	3.32568	6.41828	6.9532	6.41828	416.91	-0.940547	1.14792e-05	9.37231e-05
Mtcp1	16.3453	21.9859	26.8236	10.0786	8.29295	10.0786	487.548	1.06488	1.1488e-05	9.37346e-05
Mettl7a1	10.9723	17.328	19.4147	5.5431	2.36626	5.5431	293.366	1.57722	1.15694e-05	9.43379e-05
Plcb1	0	0	0	0.232153	0.518807	0.232153	18.7792	-2.654	1.15823e-05	9.43822e-05
Vgll4	12.2845	14.2406	12.6891	5.00219	5.47282	5.00219	180.593	1.18569	1.16544e-05	9.49084e-05
Ggnbp2	98.2485	94.1361	76.9276	59.1819	55.8414	59.1819	3366.72	0.533594	1.17879e-05	9.58722e-05
Ube2r2	52.7827	63.6271	69.0504	39.3366	31.6147	39.3366	2518.03	0.65403	1.17805e-05	9.58722e-05
Lepre1	4.56995	2.26253	1.38426	8.44577	10.7198	8.44577	315.638	-1.6493	1.1858e-05	9.63808e-05
2810008D09Rik	53.8344	94.8676	74.9668	33.04	24.6122	33.04	482.804	1.1587	1.19629e-05	9.71553e-05
Med21	135.425	159.823	168.907	219.112	294.351	219.112	2438.63	-0.734111	1.19687e-05	9.71553e-05
Bfsp2	1.6218	3.23518	1.82745	0.191315	0.0810857	0.191315	28.3586	2.47001	1.20068e-05	9.74019e-05
Sun2	4.01085	1.5509	2.34477	6.95908	8.92369	6.95908	308.09	-1.48991	1.20563e-05	9.77413e-05
BC030867	7.32356	5.57952	4.29457	11.5752	14.0421	11.5752	362.594	-1.14959	1.218e-05	9.86809e-05
Psip1	83.2008	97.7136	94.7919	63.7365	55.248	63.7365	3754.9	0.502331	1.21942e-05	9.87323e-05
Bckdha	38.857	43.1272	32.5731	61.75	52.1999	61.75	1341.51	-0.692383	1.2216e-05	9.8846e-05
Soat1	7.99709	1.38455	3.92643	29.801	33.4823	29.801	1349.52	-2.22742	1.22643e-05	9.91727e-05
Epsti1	11.1536	19.1639	18.6139	6.79118	4.41345	6.79118	397.215	1.27763	1.23281e-05	9.96255e-05
Rrp12	1.38089	0.690113	0.278512	3.65026	4.00774	3.65026	155.951	-1.97311	1.24092e-05	0.000100217
Tspan32	275.658	281.911	321.574	208.536	175.096	208.536	6917.03	0.478921	1.24824e-05	0.000100743
LOC100504703	42.0132	46.483	32.0695	13.4662	12.1887	13.4662	133.996	1.41569	1.25138e-05	0.000100932
Slc29a1	74.2201	60.1875	78.6857	104.241	90.2148	104.241	3293.85	-0.569152	1.26097e-05	0.000101641
Ulk2	7.5465	6.1069	11.3998	3.51363	3.3507	3.51363	526.625	1.12666	1.26525e-05	0.000101921
Apbb2	0.943842	1.01075	1.92121	0.205669	0.0367031	0.205669	75.7923	2.27374	1.26642e-05	0.000101951
2610507B11Rik	3.39164	5.51126	4.89306	8.45442	8.44934	8.45442	762.438	-0.931908	1.27204e-05	0.000102273
Fem1a	1.91052	0.753293	1.81953	4.12031	4.63197	4.12031	311.037	-1.47828	1.27128e-05	0.000102273
Camk1	68.6907	108.801	94.1328	49.6941	40.2599	49.6941	1514.02	0.852203	1.29328e-05	0.000103914
Kin	37.3506	42.5178	39.2287	20.6922	24.1408	20.6922	654.178	0.755724	1.3064e-05	0.000104902
3110002H16Rik	54.2288	47.9481	59.3391	34.6357	30.2565	34.6357	1428.71	0.602502	1.31057e-05	0.00010517
Adipor1	78.9674	76.8126	87.3158	103.176	103.844	103.176	2912.49	-0.437381	1.31986e-05	0.000105848
Cpsf1	13.274	7.97084	7.79802	18.5732	17.1111	18.5732	982.82	-0.960961	1.3662e-05	0.000109495
Imp4	75.9516	72.0737	82.5104	97.6617	96.653	97.6617	3055.6	-0.426858	1.38006e-05	0.000110536
Parp12	7.97561	5.86457	10.7341	2.39528	3.46943	2.39528	270.493	1.37028	1.38207e-05	0.000110627
Uhrf2	38.1224	32.3483	49.3756	22.9221	18.8186	22.9221	1674.71	0.784477	1.38413e-05	0.000110722
Cdk16	12.9858	13.8295	10.9224	19.2788	20.7989	19.2788	770.825	-0.729457	1.38934e-05	0.000111068
Ythdc1	35.2237	29.2059	40.6629	20.0226	20.5391	20.0226	1291.26	0.692341	1.39675e-05	0.00011159
Lphn2	4.32745	6.50431	7.92928	1.91078	0.504843	1.91078	355.074	1.77224	1.40847e-05	0.000112455
Pard6g	9.67521	12.0852	12.4708	5.6384	5.63008	5.6384	412.325	0.902817	1.41234e-05	0.000112693
St6galnac3	5.65515	6.42329	4.91941	2.41606	1.55649	2.41606	232.04	1.24841	1.41641e-05	0.000112946
Impa2	54.1158	70.3856	60.666	92.6448	85.329	92.6448	1646.47	-0.624563	1.42098e-05	0.00011324
Pqlc3	14.5498	12.0717	17.4061	24.6937	24.3011	24.6937	708.341	-0.811321	1.44131e-05	0.000114787
Itga2b	16.8274	11.7582	13.6794	6.66359	3.68543	6.66359	519.991	1.16327	1.45129e-05	0.00011551
Ccndbp1	64.2341	78.5289	59.0222	39.9817	31.0163	39.9817	1262.47	0.760239	1.46327e-05	0.000116367
Hmbs	71.3	71.3287	55.4414	92.7419	109.662	92.7419	2260.3	-0.656279	1.46391e-05	0.000116367
Top1	44.3002	40.6388	37.1674	25.6161	27.8706	25.6161	1991.82	0.529583	1.46746e-05	0.000116576
Icam1	32.177	19.7222	19.9575	11.4455	8.39839	11.4455	669.045	1.06173	1.47561e-05	0.000117151
Dnajc11	24.7852	20.9284	22.6663	31.1689	34.3126	31.1689	1265.63	-0.583574	1.48492e-05	0.000117816
Slc38a2	76.9306	76.324	67.5838	53.1056	47.9043	53.1056	4470.27	0.427592	1.49174e-05	0.000118282
Armc3	1.76084	5.56484	2.89991	0.622439	0.527622	0.622439	92.0273	2.00608	1.49443e-05	0.000118421
Ncf2	23.792	19.8846	21.6583	30.4876	31.6545	30.4876	1068.06	-0.587425	1.5165e-05	0.00012002
Tulp4	0.45731	0.128745	0.258052	0	0	0	20.8133	2.61823	1.51577e-05	0.00012002
Trf	167.772	184.567	180.083	128.801	108.389	128.801	5396.47	0.450536	1.52423e-05	0.000120557
Mmgt2	24.4172	33.7763	23.7891	13.5985	9.2284	13.5985	570.948	1.04213	1.52888e-05	0.000120848
Fech	22.6699	27.1573	18.1211	35.7724	38.639	35.7724	1349.46	-0.769484	1.53264e-05	0.00012107
Top2b	58.3621	45.4277	56.3968	35.4593	28.0576	35.4593	3751.14	0.598186	1.53411e-05	0.00012111
Tns1	0.883269	0.65369	0.933316	0.195903	0.0830303	0.195903	74.348	1.92445	1.53552e-05	0.000121146
Prep	47.3311	28.0208	26.6013	62.1938	57.7295	62.1938	2016.63	-0.90145	1.54507e-05	0.000121824
Phka1	0.571049	0.23474	0.24973	1.35078	2.01939	1.35078	93.443	-1.90927	1.54717e-05	0.000121913
Rbm4	19.9737	26.0247	22.7263	12.9798	11.2979	12.9798	703.868	0.779702	1.57983e-05	0.000124409
Nuak2	8.75685	3.04954	7.47623	16.0875	19.998	16.0875	588.184	-1.41126	1.58526e-05	0.000124759
Fam96a	490.375	603.246	547.221	384.085	348.284	384.085	8901.27	0.464781	1.59649e-05	0.000125565
Eif4a2	81.8715	89.5799	107.452	55.3128	62.5092	55.3128	3692.64	0.590784	1.60184e-05	0.000125907
Tspan6	14.979	34.6975	13.3866	6.4315	5.34347	6.4315	365.762	1.5441	1.60723e-05	0.000126252
P4ha1	9.57274	2.38971	4.70426	16.8829	17.4284	16.8829	721.324	-1.54969	1.62266e-05	0.000127385
Cdadc1	19.0026	20.0262	20.1833	26.1645	25.5565	26.1645	1472.21	-0.479327	1.62625e-05	0.000127588
Otogl	0	0	0	0.440826	0.145824	0.440826	19.0735	-2.60821	1.63518e-05	0.000128209
Tmco1	72.7492	81.1724	76.5298	55.5714	53.6364	55.5714	4558.86	0.393687	1.63747e-05	0.000128309
Prorsd1	39.0754	36.9185	41.1437	24.454	25.3652	24.454	1048.08	0.561021	1.63875e-05	0.00012833
Gm3258	77.565	113.917	82.5143	46.218	45.9014	46.218	751.545	0.873374	1.64106e-05	0.000128431
Rbmx	60.349	46.5951	56.1046	35.5494	34.2835	35.5494	2584.43	0.533562	1.64988e-05	0.000129041
Ipo7	7.93543	5.10113	7.55674	12.4549	16.2755	12.4549	504.383	-1.04837	1.65959e-05	0.000129721
Tbc1d4	5.46633	5.97731	5.37945	2.62327	1.3802	2.62327	397.806	1.19196	1.66365e-05	0.000129958
Derl2	21.4252	25.5397	21.5094	32.0634	31.7647	32.0634	1551.28	-0.566826	1.66939e-05	0.000130326
Gng5	482.865	633.202	565.429	346.682	370.135	346.682	3781.58	0.566083	1.68404e-05	0.000131378
Mpv17	56.9897	58.7324	56.9777	38.6006	37.7144	38.6006	1264.97	0.494512	1.68506e-05	0.000131378
Qser1	2.75719	2.60321	3.21883	5.65003	4.06563	5.65003	560.784	-0.897515	1.68599e-05	0.000131378
Osbp	9.18287	8.43723	12.1768	16.4522	15.8472	16.4522	940.34	-0.779501	1.7116e-05	0.000133292
Zbtb11	5.76405	4.81616	7.4719	10.3517	13.0157	10.3517	677.21	-0.95739	1.72156e-05	0.000133985
E2f1	15.9989	9.82991	13.8639	26.2819	20.6741	26.2819	725.373	-0.941154	1.73151e-05	0.000134677
Lonp1	18.543	19.6005	16.7254	25.7983	29.0577	25.7983	1048.14	-0.636571	1.76377e-05	0.000137102
Hist1h2bp	22.9025	27.4186	12.3869	5.30947	4.9293	5.30947	118.249	1.69028	1.76583e-05	0.000137177
C1rb	0	0	0	0.762697	1.49874	0.762697	17.5687	-2.59779	1.76754e-05	0.000137226
Ccnjl	2.20208	3.87218	2.97231	0.692977	0.328952	0.692977	74.0309	1.93335	1.7694e-05	0.000137286
Dhx8	10.5636	9.66606	9.28088	15.5469	13.0164	15.5469	828.114	-0.657761	1.77175e-05	0.000137384
Hspa4	62.511	42.5134	48.3701	73.3432	74.3799	73.3432	4524.64	-0.610484	1.77724e-05	0.000137726
Zfp36l1	12.7262	14.8939	9.50638	5.1084	2.45309	5.1084	378.965	1.36019	1.78182e-05	0.000137996
Rab3d	12.6987	14.2056	14.2645	19.6514	24.6412	19.6514	1061.29	-0.711499	1.78671e-05	0.000138289
Ier2	509.006	449.508	267.682	213.037	115.469	213.037	6877.77	1.04689	1.79428e-05	0.000138791
Iars	20.2228	15.033	25.8959	35.0174	32.7239	35.0174	1880.62	-0.816661	1.79756e-05	0.000138959
Tiam2	2.16591	1.67007	1.78295	0.4543	0.699253	0.4543	115.577	1.53917	1.81397e-05	0.000140143
Pitpnm1	0.492381	0.303603	0.234902	1.36587	1.69632	1.36587	68.2039	-1.86859	1.81521e-05	0.000140153
Bace1	10.0087	6.70039	8.12088	13.8043	13.8566	13.8043	725.621	-0.811923	1.81987e-05	0.000140427
Dctn6	188.967	181.09	202.288	130.786	134.568	130.786	2405.48	0.438327	1.83585e-05	0.000141487
Ica1l	1.83368	3.20666	2.1046	0.576041	0.505731	0.576041	81.7753	1.75505	1.8352e-05	0.000141487
Neto2	0.914842	2.51306	1.13108	5.01405	4.44191	5.01405	282.954	-1.56866	1.84184e-05	0.000141862
Tfr2	39.9052	37.7746	29.3217	19.7608	12.0517	19.7608	1187.98	0.934775	1.8441e-05	0.000141949
Rabgap1l	12.6194	13.6088	14.9376	8.79979	6.59397	8.79979	1593.44	0.669864	1.85099e-05	0.000142393
Zfp36l2	115.579	79.743	88.1899	59.7242	50.5723	59.7242	4114.54	0.63762	1.87604e-05	0.000144233
Pfkl	40.475	19.7844	23.1815	53.6162	50.0553	53.6162	2337.57	-0.971428	1.88878e-05	0.000145124
Ggt5	5.32826	2.13523	3.27745	0.925705	0.877008	0.925705	141.342	1.66096	1.903e-05	0.000146127
Bdh1	2.07356	1.68957	3.37384	0.51818	0.40105	0.51818	72.4879	1.87688	1.90675e-05	0.000146238
Med25	10.4111	4.8864	8.7009	17.5245	19.0593	17.5245	464.885	-1.1962	1.90654e-05	0.000146238
Pygl	26.2526	32.6831	25.8856	42.0041	39.3963	42.0041	1530.87	-0.618929	1.91412e-05	0.000146714
Commd7	46.0878	45.0337	48.1336	33.0008	31.0324	33.0008	2001.57	0.429882	1.92213e-05	0.000147239
Xrcc5	13.2064	21.427	9.68605	5.52313	3.51134	5.52313	384.155	1.40214	1.92798e-05	0.000147598
Fam117a	49.6089	43.2713	55.2234	31.1772	29.6971	31.1772	1430.87	0.589367	1.93203e-05	0.000147818
Ltn1	8.40608	7.24276	9.5877	12.2386	12.793	12.2386	1260.5	-0.641877	1.93935e-05	0.000148288
Hist1h2bn	98.1446	145.34	63.0371	38.2353	29.0696	38.2353	400.954	1.34679	1.98868e-05	0.000151969
Arl3	16.019	24.5821	22.012	7.76489	7.1241	7.76489	179.158	1.29003	1.98994e-05	0.000151973
Cngb1	1.2513	1.36247	1.77185	0.247084	0.476012	0.247084	91.0553	1.78665	2.00498e-05	0.00015299
Gapvd1	9.34125	7.59009	7.95632	12.8096	11.1686	12.8096	955.761	-0.643618	2.00567e-05	0.00015299
Tbrg4	22.2952	19.0127	19.9609	31.6248	25.6921	31.6248	1227.52	-0.617268	2.04454e-05	0.000155861
Aldoc	1.58151	1.23263	1.19632	0	0	0	17.1224	2.57768	2.04941e-05	0.000156138
Hist1h2bf	25.2045	47.3842	18.8261	7.09521	5.17906	7.09521	107.359	1.83366	2.05497e-05	0.000156373
Pgp	47.7241	64.4641	29.864	100.34	88.9405	100.34	1166.35	-1.06503	2.05445e-05	0.000156373
Itgal	4.34407	4.96617	7.82924	10.8217	13.5345	10.8217	716.611	-1.07418	2.06516e-05	0.000157054
Sertad1	16.4727	14.0811	17.9572	6.82646	6.91174	6.82646	209.905	1.09403	2.07814e-05	0.000157946
Cdk4	815.916	985.683	914.342	648.037	616.188	648.037	16059.3	0.41587	2.08242e-05	0.000158176
G6pc3	106.884	100.221	119.783	139.962	149.828	139.962	3038.23	-0.480092	2.10275e-05	0.000159624
Hist1h1d	15.0288	28.6152	11.3319	6.45727	6.00816	6.45727	562.443	1.34643	2.10845e-05	0.000159962
Rhbdd1	2.03264	0.455423	0.923545	4.51585	5.57254	4.51585	178.799	-1.86104	2.11254e-05	0.000160176
Rffl	3.32705	6.46839	3.28359	11.1167	8.97314	11.1167	492.854	-1.25291	2.11383e-05	0.000160178
Camk1d	0.675214	0.489126	0.305859	0.0422394	0.00895124	0.0422394	27.9736	2.44192	2.12075e-05	0.000160605
Them6	2.54231	1.00178	1.36837	6.35851	6.28823	6.35851	93.8214	-1.772	2.12626e-05	0.000160927
Itgb6	2.54836	1.38293	2.53566	0.323288	0.0249128	0.323288	91.9162	2.29208	2.1298e-05	0.000161098
Ppm1f	3.80485	4.04023	7.80487	11.7515	11.6646	11.7515	657.303	-1.18355	2.13807e-05	0.000161627
Athl1	6.89589	6.10547	10.0796	2.44835	3.29494	2.44835	237.595	1.3052	2.14179e-05	0.000161812
Stx3	14.0296	10.0925	12.4753	6.78806	5.06354	6.78806	704.376	0.859599	2.16748e-05	0.000163655
Ttc14	11.0714	10.4764	14.5322	7.20255	6.64578	7.20255	1625.32	0.677332	2.17665e-05	0.000164162
Uba1	52.0813	38.9478	53.1915	68.0344	65.2723	68.0344	4134.85	-0.564561	2.1768e-05	0.000164162
Emilin1	16.0242	7.6024	5.11652	23.3467	30.154	23.3467	961.242	-1.39566	2.19893e-05	0.000165732
Slc25a39	133.454	125.553	145.628	168.831	167.665	168.831	3943.45	-0.406987	2.20094e-05	0.000165785
Il6st	0.253528	0.293665	0.0339514	1.44618	1.64618	1.44618	74.1016	-2.24912	2.23623e-05	0.000168343
Zfp758	22.4559	22.6665	16.5404	10.8319	7.02016	10.8319	687.808	0.979971	2.23823e-05	0.000168394
Rap1b	444.458	413.883	425.56	334.014	321.12	334.014	11359.7	0.28614	2.2709e-05	0.000170749
Tnrc6b	2.62724	2.48831	2.17545	1.34519	1.32185	1.34519	508.65	0.754213	2.2786e-05	0.000171227
Cacybp	267.366	294.37	248.358	334.519	374.119	334.519	10200.7	-0.450918	2.30615e-05	0.000173194
Dnajc6	8.06014	9.08641	9.87371	4.57577	2.57066	4.57577	554.574	1.07103	2.31453e-05	0.00017372
Sepn1	3.84336	3.07696	6.20592	12.141	8.0189	12.141	410.081	-1.28885	2.32876e-05	0.000174684
Gapt	2.33647	2.12239	6.21514	11.0718	16.3854	11.0718	267.074	-1.69559	2.33387e-05	0.000174864
Gm14005	1.02076	0.172144	0.422563	2.44171	4.69241	2.44171	133.408	-2.09929	2.33392e-05	0.000174864
Lancl1	30.3978	39.5535	33.0497	21.7648	19.9047	21.7648	1910.42	0.604183	2.33567e-05	0.000174891
Nhlrc2	3.97587	3.35408	4.61111	7.15789	7.84732	7.15789	350.914	-0.946979	2.34738e-05	0.000175664
Phb2	188.827	195.83	203.239	236.15	252.363	236.15	4641.46	-0.38873	2.35376e-05	0.000176038
Aqp9	6.02933	5.622	11.7882	2.24332	0.736101	2.24332	226.452	1.78852	2.37424e-05	0.000177255
Rpp40	17.7619	17.1116	15.3069	27.0064	21.7991	27.0064	898.076	-0.671449	2.37251e-05	0.000177255
Zfp568	1.96483	1.19134	0.682895	3.39755	5.20171	3.39755	299.835	-1.56339	2.3731e-05	0.000177255
Aars	13.4016	8.86099	11.1266	17.9782	17.0355	17.9782	1101.53	-0.742051	2.39933e-05	0.000179023
Ndufa10	169.568	168.321	177.333	207.696	223.178	207.696	3627.14	-0.396878	2.40191e-05	0.00017911
Dcxr	36.7709	35.8438	39.8738	17.5049	21.4254	17.5049	397.834	0.87609	2.40963e-05	0.000179579
Dnaja1	44.6547	43.4521	43.1268	52.8101	59.6836	52.8101	4466.13	-0.420657	2.41621e-05	0.000179857
Tbl3	34.5378	24.4764	35.7142	47.5029	56.1355	47.5029	1613.88	-0.749534	2.41552e-05	0.000179857
1810055G02Rik	3.82687	1.9068	3.29487	8.25921	8.04955	8.25921	166.051	-1.41094	2.42004e-05	0.000180036
Nat6	16.567	26.0295	21.9104	10.3729	7.39106	10.3729	474.067	1.06408	2.43028e-05	0.000180693
Jup	11.2849	6.19435	4.71165	2.54851	1.21993	2.54851	362.558	1.54801	2.43357e-05	0.000180831
Cst3	472.184	524.114	531.423	626.028	700.947	626.028	6720.88	-0.44029	2.4566e-05	0.000182435
Morc3	27.8184	30.3458	31.8693	38.6865	41.2468	38.6865	2269.69	-0.481978	2.46396e-05	0.000182874
Tgfbr2	6.38151	8.68263	17.3389	3.73259	1.91435	3.73259	509.575	1.53552	2.48899e-05	0.000184623
Uckl1	66.0772	61.8891	73.7344	44.1419	43.4664	44.1419	1553.48	0.520104	2.52145e-05	0.000186921
Mid1ip1	17.7368	19.842	12.8332	28.9569	29.3994	28.9569	740.976	-0.856833	2.52613e-05	0.000187159
Dvl1	0.869166	1.07186	2.4603	5.27073	5.03819	5.27073	176.323	-1.66988	2.53507e-05	0.000187711
Atp8b1	0.54223	1.28593	1.07067	0.139921	0.0296517	0.139921	52.3074	2.26775	2.53943e-05	0.000187923
Snrk	1.63667	1.07114	1.82429	3.62669	3.57346	3.62669	195.168	-1.25849	2.56919e-05	0.000190015
Aff4	6.36958	5.34982	7.64814	3.60496	3.26245	3.60496	778.293	0.779711	2.58476e-05	0.000191054
Cbx4	3.98952	1.93343	2.50212	6.0541	7.50796	6.0541	382.285	-1.23512	2.60758e-05	0.000192629
Tnfaip1	0.706113	3.23008	0.573924	7.79456	7.96297	7.79456	275.615	-1.99381	2.619e-05	0.00019336
Bphl	57.3449	73.3381	62.5814	91.6123	96.0313	91.6123	1489.32	-0.609646	2.64332e-05	0.000195041
Basp1	4.23553	6.01199	2.56949	0.890567	0.480395	0.890567	70.9542	1.97007	2.65832e-05	0.000196008
2010-09-01	0.0274112	0	0.226671	1.81079	2.01462	1.81079	41.6723	-2.49647	2.65952e-05	0.000196008
Mrpl9	45.6671	56.9333	57.4906	32.5035	28.7847	32.5035	1044.96	0.673436	2.67627e-05	0.000197128
Foxk2	2.4722	1.89809	3.09915	4.96926	5.90732	4.96926	307.507	-1.11562	2.70318e-05	0.000198994
Rnf181	125.615	147.743	127.083	84.7557	91.8195	84.7557	2357.31	0.521111	2.72841e-05	0.000200734
Rad54b	5.20006	6.17784	4.61379	8.43456	8.3955	8.43456	759.131	-0.732476	2.7621e-05	0.000203095
B330016D10Rik	4.52992	6.25976	5.63395	1.81447	1.80427	1.81447	120.087	1.38674	2.77911e-05	0.00020399
Fanca	1.23358	1.71427	1.08021	3.17496	3.85474	3.17496	169.904	-1.32539	2.77858e-05	0.00020399
Trp53	187.637	221.102	191.569	141.781	126.078	141.781	4860.15	0.460442	2.77617e-05	0.00020399
Fam96b	64.9394	104.329	81.527	40.6375	40.7187	40.6375	650.576	0.921239	2.79971e-05	0.000205382
Fig4	14.7371	11.2516	19.1173	27.8916	23.5258	27.8916	1059.9	-0.874245	2.81305e-05	0.000206242
Ppp2r3c	57.4704	78.745	84.8808	43.3302	40.8757	43.3302	2146.83	0.694008	2.84496e-05	0.00020846
Atp6v0d1	100.238	83.7184	102.854	125.291	126.596	125.291	2793.03	-0.480815	2.85235e-05	0.000208881
Cd59b	4.47828	6.51966	4.53456	0.471677	0.879617	0.471677	34.9814	2.20173	2.86903e-05	0.00020998
Map3k4	0.69938	0.697268	1.35207	2.83095	2.55569	2.83095	153.002	-1.49927	2.88498e-05	0.000211025
Zfp825	52.4447	49.4207	63.6083	33.1204	30.9287	33.1204	933.401	0.668166	2.96356e-05	0.000216648
Abcb7	6.98564	7.04613	7.26399	10.0139	11.7158	10.0139	796.724	-0.654979	2.96726e-05	0.000216793
2210010C04Rik	0.0679265	0	0.086416	1.12181	1.24808	1.12181	20.8161	-2.48216	2.96947e-05	0.00021683
Hilpda	53.2135	55.2091	43.5561	29.1266	22.6179	29.1266	660.697	0.802045	2.97633e-05	0.000217205
Anln	8.11903	4.96994	7.20471	11.5802	12.0823	11.5802	786.207	-0.862442	3.08841e-05	0.000225255
Ceacam1	2.92087	1.38909	5.17754	9.74816	10.427	9.74816	387.596	-1.55924	3.1271e-05	0.000227813
Minpp1	24.1386	21.8391	25.5674	32.4563	36.0915	32.4563	1177.37	-0.580019	3.12567e-05	0.000227813
Pnck	4.6879	11.9905	9.52574	2.3746	1.36723	2.3746	137.938	1.74043	3.17044e-05	0.000230781
Rab11fip4	0	0	0	0.978929	0.283349	0.978929	18.7277	-2.51721	3.17148e-05	0.000230781
B230217O12Rik	1.60093	3.50354	2.27353	0.345864	0.325754	0.345864	41.6137	2.11822	3.18053e-05	0.000231306
B230120H23Rik	6.25276	4.93912	6.37498	8.51471	9.16006	8.51471	1039.08	-0.655702	3.18748e-05	0.000231546
Med30	110.502	139.512	112.209	72.5909	73.7373	72.5909	1302.28	0.628506	3.18572e-05	0.000231546
1110018G07Rik	3.58859	3.15016	2.95558	5.3903	5.68219	5.3903	371.162	-0.832565	3.20506e-05	0.000232689
Dcun1d1	47.7431	43.632	54.1753	33.2648	27.7816	33.2648	2927.93	0.532402	3.22108e-05	0.000233718
Ehbp1l1	1.77299	2.11683	1.71684	3.78835	3.17175	3.78835	275.522	-0.984142	3.24181e-05	0.000235087
Mcf2	0.845453	1.51237	1.42131	0.166222	0.0352254	0.166222	37.8938	2.28486	3.27469e-05	0.000237335
Hist1h2bh	64.3477	93.8989	42.7535	23.4536	21.2174	23.4536	261.874	1.35745	3.29362e-05	0.00023852
Tmem63a	2.60541	4.43173	4.38613	9.06471	7.34979	9.06471	313.267	-1.16708	3.29481e-05	0.00023852
Hint2	120.141	144.235	99.9118	57.9382	71.6223	57.9382	837.327	0.842202	3.31918e-05	0.000240147
Gp9	8.25269	10.3474	8.21666	2.31477	1.25578	2.31477	67.3676	1.79057	3.33279e-05	0.000240993
Mau2	11.6193	9.65028	12.8439	17.1513	15.8064	17.1513	1178.59	-0.633019	3.35068e-05	0.000242149
1110012L19Rik	39.8503	52.3886	47.5454	26.0012	20.836	26.0012	576.793	0.831927	3.38212e-05	0.000244281
Ugp2	19.3793	21.1915	14.2491	28.8474	29.9674	28.8474	1146.18	-0.749838	3.38547e-05	0.000244384
Mrpl13	231.761	269.092	252.692	168.716	174.76	168.716	2563.65	0.464609	3.39314e-05	0.000244798
Zfp90	10.8074	15.1867	13.5205	5.76306	6.89244	5.76306	391.11	0.972921	3.44341e-05	0.000248283
Cd69	44.5926	52.0737	66.2143	86.0765	78.701	86.0765	1747.94	-0.695202	3.48453e-05	0.000251104
D5Ertd579e	2.7342	2.8572	2.16023	1.05273	1.04426	1.05273	186.932	1.1425	3.49293e-05	0.000251567
Sdr42e1	0.69285	1.09055	0.636598	2.56925	3.92915	2.56925	86.0978	-1.72168	3.5189e-05	0.000253293
Tuft1	5.78816	7.32102	6.47933	2.78223	2.35841	2.78223	180.441	1.15257	3.53743e-05	0.000254482
Cdc45	38.4624	43.822	53.1858	64.579	75.5036	64.579	1901.96	-0.671512	3.54125e-05	0.000254522
Hsd17b7	0.858867	1.15874	0.728434	2.3312	3.49294	2.3312	131.455	-1.4975	3.54201e-05	0.000254522
Miip	70.2614	44.3682	58.8083	30.0281	33.4587	30.0281	1241.41	0.77814	3.54599e-05	0.000254663
Galnt4	1.77854	2.27833	1.55671	4.31777	3.46085	4.31777	237.142	-1.12938	3.55269e-05	0.000254854
Rab5c	46.7575	59.2453	59.8967	33.3207	31.4013	33.3207	1067.67	0.660674	3.5518e-05	0.000254854
Lmo1	3.6001	1.03098	3.54306	11.4284	11.1139	11.4284	119.074	-1.81369	3.55652e-05	0.000254984
Lair1	6.77363	2.68814	7.72141	14.0475	16.6743	14.0475	571.549	-1.3575	3.56962e-05	0.000255779
Rab1	129.782	121.597	126.967	147.271	153.992	147.271	5707.76	-0.334009	3.57853e-05	0.000256272
Ulk1	5.13837	7.54396	4.8716	2.5435	2.4868	2.5435	334.472	1.0717	3.5843e-05	0.00025654
Itih5	4.0559	3.71867	4.53535	1.89432	2.28821	1.89432	373.828	0.896042	3.58858e-05	0.000256556
Plekha3	15.0482	11.1997	13.3272	20.7268	19.1359	20.7268	784.929	-0.691716	3.58688e-05	0.000256556
Upp1	4.17881	6.84708	6.55473	0.931285	0.083097	0.931285	75.6545	2.22905	3.61244e-05	0.000258116
Akap11	2.31011	1.31338	2.28037	4.20274	3.65041	4.20274	442.316	-1.06726	3.61931e-05	0.000258461
Asxl1	7.19426	6.61781	8.4869	3.5329	4.43487	3.5329	578.918	0.838538	3.64772e-05	0.000260343
Ilk	156.997	143.15	137.99	105.343	104.676	105.343	3649.2	0.382025	3.65541e-05	0.000260744
Xylt1	0.0236968	0.0359668	0.226103	1.58987	0.995215	1.58987	36.3579	-2.39906	3.67413e-05	0.000261932
Trps1	0.563339	0.514101	0.889046	1.65609	1.58476	1.65609	183.782	-1.2981	3.72406e-05	0.000265342
Fam195b	188.484	187.482	200.541	140.087	118.694	140.087	3027.06	0.440697	3.73811e-05	0.000266193
Scnm1	68.6613	72.1137	74.8797	45.5541	43.2865	45.5541	785.243	0.58634	3.74357e-05	0.000266432
Coro1a	687.861	735.867	701.902	549.805	499.613	549.805	15344.5	0.321313	3.75258e-05	0.000266923
Maml2	6.60064	6.16032	5.058	2.45859	0.953903	2.45859	370.443	1.39058	3.7751e-05	0.000268374
Gadl1	0.677293	0.287232	1.27981	0	0	0	20.5487	2.49216	3.8098e-05	0.000270689
Ptpn9	2.81598	1.82397	3.03485	5.5911	5.35144	5.5911	257.139	-1.13217	3.82584e-05	0.000271676
Cisd1	103.281	142.399	131.586	76.1026	70.6442	76.1026	1489.45	0.661476	3.8393e-05	0.000272479
Amn1	19.5509	25.1048	24.9177	8.99337	11.59	8.99337	260.845	1.08663	3.84147e-05	0.00027248
Rps19	641.674	936.272	776.756	483.376	490.598	483.376	6173.1	0.596357	3.85013e-05	0.000272941
Mccc2	31.2027	27.9165	19.6737	13.2929	12.7065	13.2929	642.855	0.883301	3.85714e-05	0.000273285
Stat6	17.6089	7.76264	11.0186	26.2276	21.7806	26.2276	1100.34	-1.06786	3.87675e-05	0.00027452
Hat1	162.716	173.965	207.683	236.327	252.913	236.327	5210.49	-0.498247	3.88089e-05	0.00027466
Tceb3	27.7879	33.5198	30.4944	40.5707	39.6995	40.5707	2541.3	-0.479356	3.88737e-05	0.000274964
Pmpca	49.7488	41.8706	36.9762	62.3075	54.9141	62.3075	2505.83	-0.563966	3.89377e-05	0.000275263
Aoah	2.84508	4.09096	2.23838	7.72806	6.39798	7.72806	237.231	-1.24798	3.95535e-05	0.00027946
Ier5	12.7923	12.46	9.69385	4.82236	1.84923	4.82236	386.846	1.39205	3.96297e-05	0.000279842
Lrdd	6.82338	6.20626	8.29772	14.2673	10.4917	14.2673	457.073	-0.922665	3.96658e-05	0.000279941
Lclat1	3.496	2.9616	4.00284	8.86188	5.03641	8.86188	388.673	-1.13881	3.97079e-05	0.000280081
D8Ertd738e	198.877	229.356	219.687	140.185	148.779	140.185	1833.96	0.500581	4.02724e-05	0.000283905
Trappc6a	152.413	186.762	158.35	108.237	99.7882	108.237	1608.68	0.559454	4.05347e-05	0.000285595
Psmd3	69.1236	52.8691	51.578	79.9525	86.4509	79.9525	2348.16	-0.589164	4.06388e-05	0.000286169
Hk2	4.35624	5.07911	4.81987	7.28973	8.55858	7.28973	538.301	-0.768486	4.06811e-05	0.000286307
Zfp52	35.5929	29.0354	17.2583	12.7209	11.3262	12.7209	960.418	1.0178	4.10567e-05	0.00028879
Dock5	4.64581	3.718	4.90295	2.2451	1.28105	2.2451	502.911	1.06251	4.1115e-05	0.000289039
Galc	1.53198	0.357726	0.462258	3.64913	3.79783	3.64913	131.554	-1.91589	4.11438e-05	0.000289081
Wdr83	51.2418	47.3603	42.5004	27.1128	28.9469	27.1128	713.626	0.658977	4.14141e-05	0.000290818
Wdr46	20.0363	15.7922	14.242	26.8926	25.7374	26.8926	731.343	-0.74251	4.1448e-05	0.000290895
Nop2	51.5319	51.4836	41.4418	64.5559	76.6109	64.5559	2394.18	-0.592769	4.18241e-05	0.000293372
Glrx	70.1178	94.1092	94.7485	122.794	147.163	122.794	2257.48	-0.676143	4.19324e-05	0.000293968
Axl	0.357736	0.488672	1.49277	0.0590803	0.0375604	0.0590803	32.0051	2.36885	4.1976e-05	0.000294111
Slc35e1	3.7363	4.94046	3.20619	6.77304	10.0337	6.77304	653.708	-1.03141	4.2055e-05	0.000294501
Gdi2	295.067	296.185	293.172	230.707	228.184	230.707	10892.2	0.269186	4.2168e-05	0.000295129
Kras	37.2003	36.3174	41.2518	25.0679	17.1057	25.0679	2182.88	0.672843	4.24272e-05	0.000296779
Gm10778	3.59512	3.70397	3.26134	1.7402	2.00724	1.7402	389.247	0.828302	4.26248e-05	0.000297996
Btrc	9.8916	12.8137	14.9107	7.04015	5.59536	7.04015	930.014	0.82618	4.30125e-05	0.000300541
Pla2g12a	15.7022	17.4573	21.8789	29.646	32.0186	29.646	632.28	-0.795641	4.3048e-05	0.000300623
Slc28a2	28.045	14.3962	24.1573	39.9306	37.3696	39.9306	1873.41	-0.878535	4.30947e-05	0.000300783
Cyp4f13	19.516	21.3608	14.1992	8.64578	5.91509	8.64578	342.54	1.10088	4.31254e-05	0.000300831
Fam76b	23.596	19.5156	23.3899	12.9446	14.405	12.9446	1008.24	0.621166	4.32963e-05	0.000301857
Swi5	312.784	371.08	305.492	217.647	225.85	217.647	3265.72	0.488121	4.35394e-05	0.000303385
Dcaf12	29.3819	24.4397	30.0913	38.1977	36.5807	38.1977	1769.39	-0.51298	4.37792e-05	0.000304888
Tomm70a	63.179	57.3426	56.8464	71.573	78.2091	71.573	3916.9	-0.407764	4.39127e-05	0.000305649
Orai1	20.1023	24.462	23.4223	32.9903	38.5792	32.9903	842.672	-0.695264	4.43792e-05	0.000308726
Celf1	4.51201	4.40148	4.70601	6.51449	8.02347	6.51449	720.818	-0.704583	4.44867e-05	0.000309304
Tnfsf10	5.91529	4.18758	7.05743	2.52126	2.20157	2.52126	308.417	1.09579	4.45157e-05	0.000309335
Hypk	373.623	459.588	437.168	254.365	299.608	254.365	3233.63	0.555717	4.45927e-05	0.0003097
Cad	2.99965	1.00225	2.07088	4.98775	6.51213	4.98775	421.399	-1.40348	4.51531e-05	0.00031342
Cope	329.449	405.437	433.774	510.735	574.719	510.735	7441.06	-0.532113	4.53163e-05	0.00031438
Nrg4	0.565995	0.171812	1.15209	4.40108	3.56559	4.40108	72.7503	-2.1075	4.57495e-05	0.000317212
Sfxn1	119.376	112.874	106.928	134.95	147.397	134.95	5526.4	-0.387222	4.61338e-05	0.000319701
Arfgap3	3.14005	4.68159	1.7676	8.57609	9.91984	8.57609	252.61	-1.43797	4.692e-05	0.000324794
Vps28	295.107	320.025	373.239	223.322	216.921	223.322	3765.57	0.482252	4.69104e-05	0.000324794
Eci2	80.0242	80.3103	73.8975	53.7764	43.6473	53.7764	1596.43	0.537744	4.69777e-05	0.000325015
Slc35b4	31.0911	22.1762	31.1926	43.8928	37.7919	43.8928	2022.23	-0.65003	4.70998e-05	0.000325682
Gm9897	9.04048	10.7351	10.182	3.0739	4.32724	3.0739	141.33	1.3132	4.7187e-05	0.000326106
Ahsa1	195.155	187.627	220.932	250.474	286.098	250.474	4778.01	-0.468466	4.72166e-05	0.000326132
Tyk2	3.2396	2.88904	1.85179	5.90188	5.05509	5.90188	316.838	-1.10847	4.75534e-05	0.000328279
Chpt1	3.34847	5.11465	8.35704	12.4601	16.6455	12.4601	523.632	-1.28869	4.77906e-05	0.000329737
Xaf1	9.07265	12.5166	9.03072	4.71125	3.20957	4.71125	287.481	1.12801	4.86653e-05	0.000335589
Fam203a	11.9461	10.5815	10.3279	17.5607	16.8596	17.5607	435.247	-0.73559	4.91013e-05	0.000338411
Tspan5	7.01805	3.65508	5.49999	10.9606	11.1572	10.9606	408.81	-1.07078	4.91913e-05	0.000338846
Fkbp1b	1.48468	1.63374	3.30541	7.96884	9.35299	7.96884	82.0803	-1.74765	5.05685e-05	0.000348144
Arl8a	18.2942	24.9446	21.5881	9.92684	11.8179	9.92684	421.511	0.910746	5.06439e-05	0.000348473
Metap1	17.1242	21.3342	14.0516	28.9877	27.6185	28.9877	918.982	-0.772757	5.07528e-05	0.000349032
Ybx1	419.296	407.832	433.062	487.629	549.513	487.629	15862.3	-0.36319	5.13699e-05	0.000353085
Wbp1	30.9501	45.8474	41.6517	21.0323	18.2621	21.0323	606.174	0.860684	5.14048e-05	0.000353132
Cerkl	5.08707	2.76202	5.84038	1.06724	0.904666	1.06724	74.6253	1.76167	5.14943e-05	0.000353555
Mfge8	62.3809	57.6241	49.6061	33.4837	19.7604	33.4837	1396.31	0.854548	5.16963e-05	0.000354749
Ccne1	15.7698	11.4878	13.0594	23.3028	19.8507	23.3028	544.684	-0.790257	5.25091e-05	0.000360132
Abcf2	93.0218	83.3608	88.343	110.958	100.315	110.958	3923.03	-0.370428	5.27922e-05	0.000361877
Pgm2l1	2.35301	3.46897	3.37975	1.40154	1.24707	1.40154	292.854	1.04697	5.33276e-05	0.000365349
Zfp207	195.203	215.007	205.468	143.645	157.746	143.645	10183.2	0.376621	5.36414e-05	0.000367299
Ranbp2	8.82111	8.09259	9.04907	12.1242	10.452	12.1242	1495.18	-0.501	5.40974e-05	0.000370222
Hist1h1a	20.549	43.5317	25.7088	10.6555	8.35064	10.6555	228.003	1.3829	5.4643e-05	0.000373753
Ssbp3	15.916	15.9493	18.1337	9.87112	7.0924	9.87112	629.762	0.791004	5.46866e-05	0.000373849
Cog3	4.61791	5.21753	5.85298	8.89282	8.03569	8.89282	457.435	-0.782632	5.49245e-05	0.000375273
Dag1	0.817681	1.25033	1.48275	2.83434	2.92581	2.83434	190.097	-1.25941	5.49606e-05	0.000375317
Atic	19.7267	16.2815	27.17	34.7702	36.5434	34.7702	1154.08	-0.812979	5.51337e-05	0.000376093
Ubtd2	16.8197	10.7432	14.3925	7.15742	6.17209	7.15742	484.695	0.909525	5.51205e-05	0.000376093
Mex3b	2.66208	1.77781	4.15886	0.593518	0.78261	0.593518	91.6914	1.73055	5.55701e-05	0.000378866
Prpf40a	134.313	133.298	130.53	102.987	100.551	102.987	6480.64	0.287265	5.56687e-05	0.000379129
Zfp874b	6.48031	6.51327	6.26907	3.06575	1.80562	3.06575	262.205	1.12814	5.56607e-05	0.000379129
Eef2	104.172	89.9017	108.121	124.772	142.91	124.772	5603.42	-0.463803	5.5912e-05	0.00038058
Ppcdc	34.8034	38.7566	29.5124	20.6057	13.9781	20.6057	1118.61	0.793786	5.60057e-05	0.000381014
Lipa	30.1183	32.7612	27.0396	40.0351	41.4565	40.0351	1635.62	-0.518068	5.6088e-05	0.000381368
Ddx39b	336.02	350.6	331.722	263.246	249.649	263.246	8139.58	0.302276	5.61469e-05	0.000381563
Ncoa1	1.32019	1.22034	1.35752	2.55119	2.30152	2.55119	216.577	-0.971467	5.65649e-05	0.000384198
Pdcd5	27.5359	31.6463	13.9116	55.3241	59.9839	55.3241	410.624	-1.22537	5.70916e-05	0.000387567
Katna1	91.1107	86.1884	64.4993	47.8044	49.2723	47.8044	1764.4	0.637016	5.72989e-05	0.000388766
Rps4y2	0.231932	1.11474	2.90146	10.1345	11.4317	10.1345	89.8012	-2.15598	5.73507e-05	0.000388909
Wdr90	1.5226	0.937135	1.56337	3.31648	2.65393	3.31648	211.545	-1.21044	5.74484e-05	0.000389362
Pnpla2	32.5323	29.5248	29.6867	39.2176	39.9203	39.2176	1484.72	-0.45404	5.78003e-05	0.000391537
Stag1	17.2613	13.2465	9.92504	22.4648	21.1504	22.4648	1669.86	-0.779366	5.87152e-05	0.000397522
Ap2a1	2.02844	4.34553	3.45422	7.41532	8.837	7.41532	303.081	-1.25458	5.91186e-05	0.000400039
Pdgfrb	8.41327	7.12934	9.68602	4.32817	2.49294	4.32817	503.499	1.04121	5.94889e-05	0.000402329
Arid2	8.75827	11.2509	9.45606	5.70522	6.18264	5.70522	1093.17	0.643978	5.95525e-05	0.000402544
Fbxo31	3.02356	3.22	3.97408	6.86251	5.36404	6.86251	333.527	-0.946302	6.03932e-05	0.000408009
Gas2	2.89363	1.86011	1.94891	5.41133	6.22524	5.41133	133.292	-1.3279	6.05753e-05	0.000408937
Ppm1m	5.69342	7.52124	10.1047	15.381	16.5127	15.381	382.831	-1.04975	6.05952e-05	0.000408937
5031425E22Rik	6.65773	11.8398	5.47094	2.74292	1.97507	2.74292	204.233	1.44388	6.1005e-05	0.000411483
1600014C10Rik	28.6147	21.6836	23.4196	33.7148	36.5678	33.7148	1596.74	-0.580472	6.10537e-05	0.000411592
Cog7	8.19816	5.14953	7.38102	14.1121	10.9251	14.1121	451.035	-0.965811	6.12397e-05	0.000412626
Anxa6	35.4861	35.7064	29.4767	45.6021	44.6834	45.6021	1638.38	-0.51662	6.14137e-05	0.000413578
Ldhb	5.30111	21.6984	11.264	35.9156	48.4547	35.9156	539.74	-1.53842	6.14549e-05	0.000413635
Skp2	7.16105	9.05154	7.19115	11.4266	14.0616	11.4266	976.286	-0.729847	6.17389e-05	0.000415325
Mcm3ap	3.06589	4.46309	3.34218	6.43503	6.15282	6.43503	498.737	-0.863556	6.18155e-05	0.00041562
Ppp3r1	48.8081	39.9675	49.5964	60.1737	65.0248	60.1737	2383.68	-0.507094	6.18874e-05	0.000415882
Hist1h4k	49.4322	95.9081	41.2329	19.0134	17.9532	19.0134	193.194	1.4798	6.19616e-05	0.00041616
Prss16	6.59205	7.18334	3.05351	12.8408	18.516	12.8408	345.565	-1.35983	6.20949e-05	0.000416833
Ddb1	62.4563	49.9574	68.152	85.2643	75.1045	85.2643	4615.65	-0.526533	6.22339e-05	0.000417102
Dmd	0.00525189	0	0	0.124682	0.13326	0.124682	14.3428	-2.42289	6.22124e-05	0.000417102
Ncam1	0	0	0.0932485	0.78842	1.01935	0.78842	67.6955	-2.41071	6.21912e-05	0.000417102
Prkar2a	0.882355	1.7902	1.15689	3.58727	3.35593	3.58727	152.543	-1.39909	6.2423e-05	0.000418147
Wbscr27	7.47477	7.58312	5.69573	3.10758	2.33899	3.10758	210.018	1.12391	6.24559e-05	0.000418147
Prmt7	73.9434	60.2303	60.2981	84.5523	85.0298	84.5523	2629.88	-0.47271	6.25677e-05	0.000418674
Rab28	38.7314	29.7306	39.968	52.1414	56.8435	52.1414	1149.5	-0.650526	6.26995e-05	0.000419334
Cluh	2.10203	4.02896	5.57983	9.26294	9.30203	9.26294	560.414	-1.23808	6.28508e-05	0.000420124
Srsf10	62.7711	59.8853	68.36	76.1989	78.2842	76.1989	6016.24	-0.359531	6.2929e-05	0.000420424
Rbm18	60.6719	58.0692	42.934	33.3312	28.9783	33.3312	1684.55	0.656019	6.44527e-05	0.000430376
Ttll4	1.86449	0.947628	0.424349	4.44931	3.60691	4.44931	176.344	-1.737	6.48543e-05	0.00043283
Ifitm3	111.931	141.516	93.1229	173.822	203.825	173.822	1519.81	-0.741494	6.49425e-05	0.00043319
Fzd6	1.79324	1.3342	3.26547	0.417374	0.523001	0.417374	81.419	1.78888	6.56098e-05	0.00043741
Fgfr1op2	130.938	130.917	147.025	98.9619	99.7775	98.9619	5152.58	0.366818	6.56554e-05	0.000437484
Pisd-ps1	75.7805	65.6864	65.8004	49.5348	45.6442	49.5348	2589.05	0.425284	6.59159e-05	0.000438988
Rcbtb2	35.62	23.3522	27.0622	17.0006	14.3614	17.0006	1329.34	0.723411	6.62855e-05	0.000441217
Rai1	4.95203	2.89761	4.06847	1.49042	1.9417	1.49042	323.09	1.11293	6.68452e-05	0.000444709
Ccdc40	8.28456	8.08343	10.3723	4.93167	3.49007	4.93167	511.588	0.885262	6.73859e-05	0.000447599
Jag1	0.013244	0.050254	0	0.560483	0.405576	0.560483	23.2401	-2.38914	6.73378e-05	0.000447599
Paxip1	11.7026	7.19881	12.0222	17.9184	16.5491	17.9184	1098.71	-0.825517	6.73708e-05	0.000447599
Ctps	27.6474	33.9623	26.1403	44.9713	37.9796	44.9713	1519.9	-0.619649	6.83059e-05	0.000453472
Mrps2	42.9007	41.5329	43.4267	56.0564	50.9463	56.0564	1572.43	-0.435322	6.85569e-05	0.0004549
Ccl4	34.2803	54.2053	43.6114	19.1141	9.93362	19.1141	303.926	1.27224	6.89376e-05	0.000457186
Galnt3	0	0	0.125613	1.12107	1.45136	1.12107	37.5632	-2.39565	6.98702e-05	0.000463128
Depdc5	1.14559	1.05241	1.50125	2.59609	2.23077	2.59609	245.762	-1.03658	7.01176e-05	0.000464524
2310067B10Rik	1.33966	0.663039	1.27823	2.79562	3.28709	2.79562	159.658	-1.39052	7.01648e-05	0.000464594
Smim13	2.61268	3.94087	0.70193	8.30808	10.1804	8.30808	403.069	-1.6896	7.03596e-05	0.00046564
Rbck1	60.381	54.0575	57.2028	77.3369	65.3808	77.3369	2586.89	-0.443003	7.05989e-05	0.000466915
Zfp708	2.2924	1.84449	3.584	8.80908	4.66397	8.80908	207.315	-1.44779	7.06261e-05	0.000466915
Calm1	230.83	241.328	241.303	270.654	280.048	270.654	15948.7	-0.291178	7.10577e-05	0.000469277
Ccdc28a	17.5946	45.5972	22.3044	9.98208	6.82379	9.98208	334.484	1.43637	7.10568e-05	0.000469277
Arxes2	4.29882	5.05486	4.98817	1.12149	1.52931	1.12149	71.0406	1.59962	7.1129e-05	0.000469503
4930523C07Rik	3.98164	5.61309	6.8598	9.96105	9.84898	9.96105	651.573	-0.905336	7.12666e-05	0.000470166
Hsbp1	221.495	286.424	265.381	170.228	172.162	170.228	3859.65	0.500123	7.13877e-05	0.00047072
Cdc5l	52.4776	48.3656	54.594	36.705	35.8775	36.705	2041.48	0.415921	7.14971e-05	0.000471195
Alkbh5	14.5861	10.2813	11.8589	17.5856	18.3614	17.5856	1416.62	-0.625253	7.18114e-05	0.00047302
Pnp	59.2433	51.7362	58.3286	69.6781	77.7419	69.6781	2956.27	-0.445811	7.19187e-05	0.00047348
Cpsf2	31.6045	30.8194	36.089	23.0006	19.3532	23.0006	2241.67	0.499463	7.22052e-05	0.000475073
Evi5	1.23135	0.339806	0.324381	2.47779	3.21037	2.47779	155.458	-1.8256	7.22357e-05	0.000475073
Il27ra	7.69095	10.2401	8.26975	4.18114	3.16106	4.18114	256.751	1.04648	7.23067e-05	0.000475293
Hgsnat	13.1704	16.4453	22.2656	30.1878	28.2978	30.1878	983.61	-0.83197	7.25346e-05	0.000476543
Atp2a3	17.9425	6.6644	8.54987	26.1009	21.6136	26.1009	1289.18	-1.17011	7.31676e-05	0.000479954
Kctd6	1.8099	1.70853	1.8252	4.96658	4.6735	4.96658	86.3841	-1.39542	7.31625e-05	0.000479954
Ptpro	0	0	0	0.42286	0.122626	0.42286	17.3616	-2.39647	7.31598e-05	0.000479954
Derl1	44.2972	42.1485	41.2288	53.2442	64.3809	53.2442	2445.06	-0.506211	7.35361e-05	0.000482121
Calcrl	25.8678	14.2569	17.7833	9.78276	9.64999	9.78276	1056.64	0.863836	7.3611e-05	0.000482362
Srp72	44.8402	35.9127	33.0926	52.7824	50.2862	52.7824	2529.91	-0.537237	7.42405e-05	0.000486235
Krtcap3	5.79419	8.67222	13.3094	2.24276	1.7603	2.24276	78.2008	1.74347	7.60482e-05	0.000497817
Psmd2	145.498	121.051	123.245	161.496	155.096	161.496	6883.91	-0.382306	7.6178e-05	0.000498409
Cnp	56.1239	48.344	52.9631	35.4986	26.3118	35.4986	1753.03	0.597275	7.63844e-05	0.0004995
Tssc4	40.3409	36.674	38.7734	51.2278	55.5245	51.2278	993.672	-0.532443	7.64347e-05	0.000499571
Larp4b	14.5871	15.769	16.0011	20.9031	19.3211	20.9031	1310.98	-0.481075	7.68326e-05	0.000501912
Hnmt	5.41844	5.79729	0.678033	19.3916	18.1864	19.3916	298.081	-1.89187	7.74322e-05	0.000505568
Smarce1	31.2139	31.521	32.558	21.6421	21.5083	21.6421	1203.26	0.463404	7.78893e-05	0.00050829
Edc4	6.86136	4.16089	6.77595	12.9194	8.74465	12.9194	635.319	-0.998867	7.82293e-05	0.000509983
Ppp1r15b	5.48093	5.69084	5.01845	7.87461	9.36331	7.87461	602.411	-0.708449	7.82273e-05	0.000509983
Polr1a	2.69133	0.786248	2.61338	6.15823	5.5744	6.15823	384.893	-1.47277	7.88978e-05	0.000514076
Akirin2	54.8053	65.9361	41.9147	28.5687	31.1411	28.5687	1108.11	0.770991	7.90876e-05	0.000515047
BC026590	7.80121	5.74051	6.56623	10.2881	11.8302	10.2881	589.237	-0.761929	7.9689e-05	0.000518163
Ctso	27.3257	30.4425	16.9128	11.504	13.2909	11.504	982.811	0.91387	7.96125e-05	0.000518163
Hist1h4n	28.2136	52.5548	26.6976	11.4321	13.6689	11.4321	229.752	1.34178	7.96572e-05	0.000518163
0610009L18Rik	16.2187	14.7165	8.14872	2.91144	3.39342	2.91144	75.9642	1.6929	7.9967e-05	0.000519703
2610524H06Rik	82.988	117.663	94.2655	58.9604	47.9581	58.9604	1118.97	0.727694	8.02771e-05	0.000521451
Crbn	41.3197	35.1169	27.5166	21.2322	18.4219	21.2322	1715.78	0.668417	8.03429e-05	0.00052161
Beta-s	241.131	634.084	564	107.877	35.9601	107.877	2744.18	1.93095	8.06675e-05	0.000523449
Gsk3b	30.5796	25.043	29.4619	20.1347	18.4713	20.1347	3072.96	0.441231	8.09148e-05	0.000524784
Zbtb18	4.54505	4.83323	6.08129	8.20619	8.87592	8.20619	543.324	-0.775592	8.10478e-05	0.000525377
Mpp6	81.0326	94.1188	77.9107	107.398	115.76	107.398	3375.49	-0.469805	8.13947e-05	0.000527356
Pank1	7.74389	14.3107	12.0578	4.57624	5.51699	4.57624	461.77	1.07033	8.16328e-05	0.000528628
Gmps	83.4378	72.6651	79.8249	93.2266	94.1195	93.2266	6127.1	-0.338426	8.20181e-05	0.00053058
Smim8	31.3913	47.3476	33.696	16.7679	18.8142	16.7679	391.836	0.970946	8.19934e-05	0.00053058
Rangap1	19.92	23.3195	12.0391	32.6678	34.6038	32.6678	1218.55	-0.908476	8.25824e-05	0.000533957
Serpinb9	5.97499	9.86515	16.347	3.93471	2.51086	3.93471	368.975	1.40268	8.27177e-05	0.000534559
Mtmr1	10.4555	4.95619	9.13732	16.496	14.6425	16.496	874.173	-1.00026	8.27979e-05	0.000534804
Snapin	115.958	99.9584	111.052	78.3831	76.6419	78.3831	2766.64	0.393651	8.46453e-05	0.000546457
Ilvbl	26.3946	23.3495	31.7115	16.1531	12.9546	16.1531	757.442	0.742152	8.48589e-05	0.000547556
Ypel5	40.7233	51.7453	55.5019	30.073	30.9498	30.073	1765.19	0.602524	8.51864e-05	0.000549389
Foxn2	10.6033	9.96891	10.0034	13.9134	18.0415	13.9134	1014.07	-0.664129	8.53223e-05	0.000549985
Oosp1	10.2499	17.5177	10.2835	3.18255	4.30182	3.18255	108.504	1.53669	8.56347e-05	0.000551718
Gm6484	0	0	0	1.73621	3.01705	1.73621	15.0441	-2.37259	8.6208e-05	0.000555128
Immt	116.726	87.6427	93.641	134.544	123.201	134.544	4955.42	-0.481958	8.75872e-05	0.000563723
Dnajb1	68.4434	85.9837	55.3715	39.1707	42.2287	39.1707	1923.16	0.694715	8.80865e-05	0.000566648
Il18rap	11.0253	5.51868	4.28997	2.08838	1.05189	2.08838	163.916	1.63977	8.8763e-05	0.00057071
Pelo	12.7728	9.16639	10.0088	17.9607	22.999	17.9607	373.71	-0.93898	8.89991e-05	0.000571937
Fbxo11	16.4787	17.6785	22.7516	11.04	7.56595	11.04	890.802	0.829525	8.94466e-05	0.00057452
Ccm2	65.7648	79.3762	66.1145	45.1474	47.588	45.1474	1892.03	0.520549	8.97057e-05	0.000575893
Topbp1	17.1091	22.3818	17.7824	27.048	26.4273	27.048	1834.93	-0.570159	8.99891e-05	0.000577419
Ing4	87.506	89.8983	117.821	63.0634	49.7567	63.0634	1957.65	0.648506	9.00737e-05	0.000577668
Stambpl1	8.93734	9.43411	11.5806	16.2862	18.1496	16.2862	416.96	-0.821309	9.01335e-05	0.000577759
Folr1	0	0	0	1.12076	1.62863	1.12076	14.5773	-2.36585	9.02502e-05	0.000578214
Nup205	6.35446	7.72998	4.22783	10.4896	13.0309	10.4896	853.075	-0.943553	9.05566e-05	0.000579883
Uhrf1bp1l	8.54346	8.11092	6.89183	10.9386	11.8694	10.9386	962.338	-0.600966	9.11481e-05	0.000583375
Fam63a	25.0541	24.3902	21.9949	15.1825	11.5895	15.1825	825.439	0.667254	9.12309e-05	0.00058361
Haus8	34.8499	37.1917	32.781	46.6733	49.2448	46.6733	1075.92	-0.526935	9.13103e-05	0.000583823
Hist3h2bb-ps	16.4272	6.88629	6.56817	1.45337	0.82132	1.45337	39.3769	2.09926	9.17489e-05	0.000586331
Msrb2	42.2691	75.8371	77.8645	32.344	27.1498	32.344	879.153	0.965957	9.20824e-05	0.000588165
Dctn1	7.85911	4.48237	3.97265	11.0604	10.4911	11.0604	576.787	-1.0391	9.22475e-05	0.000588922
Vwa9	26.9181	26.004	22.6042	34.2685	31.9055	34.2685	1468.61	-0.495394	9.27019e-05	0.000591524
Nsmce1	142.154	191.833	174.771	104.888	110.526	104.888	2275.66	0.571415	9.28842e-05	0.000592389
Cabyr	4.62172	3.84515	2.70033	1.02477	0.539172	1.02477	74.1802	1.70908	9.33308e-05	0.000594937
Abhd16a	88.4586	76.6115	79.0614	58.2197	51.2491	58.2197	2062.24	0.448693	9.39924e-05	0.000598852
1500011B03Rik	32.2958	49.0183	31.6134	20.079	16.1418	20.079	755.109	0.886113	9.50058e-05	0.000605004
Lrpprc	22.009	14.3728	17.9655	26.9262	26.9017	26.9262	1626.37	-0.650807	9.5115e-05	0.000605395
Olfr248	5.40217	7.87139	12.05	1.85869	0.504177	1.85869	75.6365	1.95282	9.5823e-05	0.000609594
Klhl5	25.3171	22.048	22.8392	30.4286	36.4768	30.4286	1487.44	-0.555791	9.69183e-05	0.000616252
Eif2c3	0.562175	0.506174	0.897029	1.849	1.48397	1.849	143.227	-1.34774	9.7e-05	0.000616462
Smim15	62.2506	49.0188	59.5577	36.1758	36.9825	36.1758	1343.33	0.545365	9.78723e-05	0.000621693
Zcchc11	12.5815	13.4785	17.8942	8.58325	5.91943	8.58325	1041	0.818318	9.83112e-05	0.000624168
Ptgs2	0	0	0	0.380437	0.537474	0.380437	14.4044	-2.35083	9.96852e-05	0.000632573
Runx3	14.1722	12.0748	11.8217	6.87032	7.96676	6.87032	597.511	0.701114	0.000100302	0.00063617
Dnm2	23.4296	9.3228	15.479	31.3362	32.4989	31.3362	1507.77	-1.02235	0.000100892	0.000639592
Akr1c12	10.1648	14.6208	10.0747	4.331	4.34345	4.331	150.669	1.23576	0.000101538	0.00064336
[truncated: 2,252 more rows]

## Sheet: KLG vs WT
Table S4, Related to Figure 4 and 5. Differential gene expression between pre-leukemic and leukemic erythroblasts and myeloblasts.
	RPKM						baseMean	log2FoldChange	pvalue	padj
Sample ID	KLG NMP Rep 1	KLG NMP Rep 2	KLG NMP Rep 3	WT NMP Rep 1	WT NMP Rep 2	WT NMP Rep 3
GEO ID	C-1	C-2	C-3	C-4	C-5	C-6
Irf8	7.12409	10.7913	9.95326	96.686	98.7095	97.128	2460.17	-3.42867	2.04614e-71	2.58141e-67
Nucb2	1.47777	1.94305	2.05735	38.7237	46.7311	35.9299	584.121	-4.40183	5.76188e-65	3.63459e-61
Gstm1	82.2763	53.0096	57.8335	659.571	879.376	970.312	9525.95	-3.71345	5.88596e-64	2.47524e-60
Cybb	0	0	0	9.11774	12.7117	13.3123	457.465	-8.28554	3.81395e-60	1.20292e-56
Ctsg	239.649	130.318	136.771	2309.54	3185.79	3899.63	27081.4	-4.16211	9.31217e-57	2.34965e-53
Cd53	38.5491	34.4773	40.9547	175.052	208.721	205.217	5324.66	-2.44849	1.74536e-53	3.66992e-50
Mgst1	21.4484	14.656	20.8511	167.302	219.712	228.47	1725.42	-3.45138	2.55349e-52	4.60211e-49
Card9	1.86987	1.20506	0.999565	29.6915	37.3379	31.3482	450.23	-4.48046	1.43077e-51	2.25633e-48
Clec7a	0	0	0	13.3561	23.2022	17.8564	339.568	-7.80975	1.71533e-50	2.40452e-47
Unc93b1	26.0178	27.0278	22.1045	112.471	128.26	117.616	2651.48	-2.33349	5.38147e-49	6.78926e-46
Mefv	0	0	0	9.90991	9.31213	9.27689	255.506	-7.57074	1.16185e-47	1.33254e-44
Chst13	0	0	0	18.4657	16.7323	20.2472	250.238	-7.52081	1.27526e-46	1.34072e-43
Rgcc	38.4196	18.2059	19.8436	328.79	371.816	459.551	3079.48	-3.86691	2.3529e-44	2.2834e-41
Prss57	10.7704	7.1059	4.90955	84.7109	96.3648	111.689	2312.87	-3.65252	1.15817e-43	1.04368e-40
Slc22a4	0	0	0	10.8317	13.8289	11.24	222.002	-7.32286	4.05754e-43	3.41266e-40
Dmkn	0.238634	0.234958	0.195824	11.0346	19.5016	26.0139	339.501	-5.76052	5.24973e-43	3.92008e-40
Mpo	4081.07	2734.49	3421.36	17929.7	18766.1	15989	432576	-2.43204	5.28229e-43	3.92008e-40
Gatm	43.0155	23.0231	26.8245	250.441	278.347	267.075	5684.25	-3.11978	4.5221e-42	3.16949e-39
Plod3	7.56176	9.20787	6.43789	43.3182	47.8072	44.4982	1408.02	-2.60241	8.57297e-42	5.69246e-39
Dstn	50.4174	37.2457	45.9894	224.72	317.591	313.142	5094.91	-2.72993	3.0985e-41	1.95454e-38
Tmx4	8.86259	11.1718	8.06854	46.5982	53.1034	45.0878	2403.43	-2.43086	1.50258e-40	9.02695e-38
Dram1	0	0	0	7.41012	9.34262	7.66052	187.496	-7.07796	2.86187e-39	1.64116e-36
Stom	8.03826	4.87505	8.54749	55.0916	68.1278	64.14	1597.07	-3.13573	7.13341e-38	3.91283e-35
Olr1	0	0	0	5.36515	6.17083	5.02787	161.651	-6.86808	3.23531e-36	1.70069e-33
Ctsz	124.498	93.3744	97.4685	400.683	479.197	511.525	6416.34	-2.21582	1.29338e-34	6.52693e-32
Ms4a6c	2.8102	0.473039	0.991258	58.6603	59.1234	73.4827	1095.87	-5.02907	4.24016e-34	2.05745e-31
Prom1	0	0	0	3.08994	7.98172	6.71056	200.558	-6.83208	4.53591e-34	2.11945e-31
Gsr	61.4262	45.4615	40.7269	215.24	258.707	282.047	6526.64	-2.41785	7.30176e-34	3.28996e-31
Gpi1	87.7551	89.3703	86.266	239.392	285.477	272.558	8134.57	-1.69324	9.6683e-34	4.20604e-31
Lta4h	258.827	246.73	219.471	728.485	831.115	691.569	16505.2	-1.72791	1.88338e-33	7.92026e-31
Adssl1	40.2706	44.6484	35.775	133.118	151.614	154.516	2698.82	-1.94794	8.29272e-33	3.37487e-30
Dio2	0	0.0158977	0.116599	3.89983	5.26513	5.6119	237.331	-5.78051	1.33634e-32	5.26852e-30
Sdf2l1	132.053	124.651	149.77	435.636	535.472	482.649	5547.84	-1.92322	1.5387e-32	5.88249e-30
Ifngr2	2.28682	1.07183	3.11169	34.8974	35.7006	39.4487	657.004	-3.9427	3.65762e-32	1.35719e-29
Daglb	4.88477	4.0206	4.31344	21.5869	25.1507	21.2058	710.854	-2.4181	3.7783e-31	1.36192e-28
Smpdl3a	21.0483	14.4527	18.9759	83.7699	87.784	81.9507	1488.26	-2.28314	6.4942e-31	2.27586e-28
Mgst2	0.876749	0.706289	2.59006	46.7885	61.9232	97.6326	339.49	-5.06334	7.38001e-31	2.51638e-28
Trem1	0.0284521	0.0152802	0	3.87246	6.9018	6.26996	141.706	-6.18803	1.51689e-30	5.03608e-28
Scnn1a	0	0	0	3.32736	4.89493	6.22301	138.533	-6.4757	2.84966e-30	9.21828e-28
Fkbp11	8.18577	6.34306	5.52734	54.1757	89.7705	99.376	528.41	-3.519	3.3012e-30	1.0412e-27
Ms4a6b	11.8872	11.2337	9.94725	53.0133	44.1453	45.7567	799.419	-2.17638	1.54087e-29	4.74138e-27
Ncf1	10.5647	5.77571	7.75575	47.6046	68.3777	67.089	1530.51	-2.92875	2.28536e-29	6.8648e-27
Clec12a	98.6174	89.2002	57.6714	367.48	417.693	480.119	9072.32	-2.41817	2.53896e-29	7.44918e-27
Il6ra	0.720876	0.580722	1.24226	15.2743	13.1189	10.2826	374.416	-3.78045	3.56258e-29	1.02149e-26
B4galt6	0.755758	0.533216	0.335625	6.08951	10.4114	12.2737	482.256	-3.95161	8.11055e-29	2.27384e-26
Gas7	0.0119688	0	0	1.26353	2.96531	3.8642	160.107	-6.22073	4.3204e-28	1.18492e-25
Alcam	0.0347116	0.0372839	0.051272	3.22532	2.49013	3.15289	121.663	-5.24188	4.81601e-28	1.29274e-25
Dock1	0	0.0474774	0	2.08249	3.23165	2.87751	153.768	-5.64659	2.94799e-27	7.74831e-25
G6pdx	33.6571	31.999	35.0868	88.3238	94.0429	90.6208	2619.73	-1.53356	4.59077e-27	1.18198e-24
Mapkapk2	17.8036	13.3248	15.2205	55.5211	62.0901	69.757	1617.24	-2.08683	6.67242e-27	1.68359e-24
Anxa1	49.4194	18.7541	62.9417	470.839	570.087	553.67	6551.96	-3.4872	9.61341e-27	2.37809e-24
Nhsl2	0	0	0.00653401	0.839426	1.02562	1.05946	104.052	-5.96304	1.09166e-26	2.64854e-24
Itga1	0	0	0	2.54822	2.79849	1.41127	110.381	-6.09317	9.55351e-26	2.2741e-23
Bmx	0.0572829	0	0	4.02318	4.40588	3.94323	102.093	-5.71561	2.19588e-25	5.13023e-23
Alas1	71.192	34.6413	23.7445	418.364	467.498	366.4	10133.4	-3.20361	3.04092e-25	6.97531e-23
Hk3	11.6898	7.76269	2.48891	114.463	116.05	105.142	3179.63	-3.73993	5.23968e-25	1.18043e-22
Pkm	168.757	179.893	185.614	399.782	443.166	436.651	12610.5	-1.35943	5.56239e-25	1.23114e-22
Rassf4	2.82188	1.86523	2.24439	15.9438	14.378	10.5445	818.856	-2.57917	7.09481e-25	1.54324e-22
0610040J01Rik	0	0	0	6.34459	5.41215	5.78998	89.6251	-5.94842	1.20686e-24	2.58063e-22
Tmed3	80.217	97.5773	65.9969	280.514	343.405	415.861	4585.51	-2.15409	1.38305e-24	2.90808e-22
Dnajc3	24.477	22.5948	27.0751	68.6236	84.4037	71.674	4164.86	-1.68665	1.42952e-24	2.95653e-22
Sirpa	4.35527	3.50851	3.18649	15.2526	18.6035	16.4536	700.264	-2.2401	4.12636e-24	8.39647e-22
P4hb	308.12	312.686	291.892	731.531	847.644	679.989	21537.5	-1.40477	1.766e-23	3.53648e-21
C1galt1c1	25.3005	23.1267	19.515	75.9381	82.3214	70.716	1202.17	-1.83074	2.0699e-23	4.08028e-21
Atp1a3	0.729573	0.249339	0.457181	8.12055	7.65201	6.9822	256.151	-3.77307	2.19987e-23	4.26978e-21
B3gnt8	1.33688	1.58449	1.40725	11.8247	13.4669	12.4299	213.071	-3.0547	2.24745e-23	4.29603e-21
Acpl2	8.30331	8.32601	4.31912	42.0221	45.2911	36.5956	1221.59	-2.57471	4.25597e-23	8.01392e-21
Gbp3	8.3491	9.17798	7.16174	29.0234	31.3317	36.3369	862.873	-2.0331	6.21936e-23	1.15387e-20
Fcgr2b	26.0541	25.4733	17.9263	80.9681	95.4373	99.0026	1436.48	-2.05149	6.53088e-23	1.19411e-20
Ifngr1	145.605	103.346	99.5712	355.707	444.323	421.699	8868.26	-1.88496	1.46013e-22	2.63157e-20
Tgfbi	0	0	0	3.53303	4.30212	3.18071	80.676	-5.7375	2.26593e-22	4.02633e-20
Ctss	1.4577	2.38261	3.74459	27.7582	24.9828	31.8639	340.255	-3.34248	2.6408e-22	4.62728e-20
Ctsb	35.3307	23.3111	28.5368	90.3689	102.088	103.707	4889.41	-1.84081	2.98401e-22	5.15701e-20
Pdia6	291.293	276.792	311.89	684.159	802.199	675.877	17299.8	-1.39297	3.66691e-22	6.25159e-20
Hexa	88.7441	90.9583	76.6182	197.854	205.701	200.574	4289.06	-1.33544	4.59323e-22	7.72642e-20
Sec61a1	49.5901	48.7323	36.8405	135.851	151.161	121.583	4432.52	-1.68022	8.1513e-22	1.35312e-19
Tmem50b	7.94052	6.3863	13.655	62.0464	70.6134	53.6344	1289.45	-2.71604	1.22359e-21	2.00478e-19
Malat1	1307.26	1350.41	1160.18	474.078	368.029	465.558	92332.6	1.41689	2.14591e-21	3.47086e-19
Cd9	233.22	270.472	223.4	88.0052	74.0652	71.6816	2951.95	1.50631	2.36929e-21	3.78367e-19
Plin3	7.05602	9.09895	7.96886	28.3113	30.1014	32.6497	669.518	-1.97649	6.76392e-21	1.06667e-18
Sowahc	0	0	0	1.59768	2.75093	1.97175	78.1395	-5.59758	7.35632e-21	1.14577e-18
App	1.76904	0.344226	0.706903	15.9935	21.8242	17.8969	535.917	-3.95012	8.93286e-21	1.37435e-18
Sorl1	0.359752	0.379748	0.403118	2.69496	3.43124	3.72137	207.15	-3.02603	1.27257e-20	1.9343e-18
Mgam	0	0	0	0.717577	2.2761	3.06338	108.083	-5.60757	3.4926e-20	5.24555e-18
Marcksl1	220.894	304.648	208.467	65.8043	38.9229	39.4418	3597.9	2.16936	1.14768e-19	1.70343e-17
Syngr2	81.4366	66.756	94.2066	219.015	252.521	255.514	3967.53	-1.66543	1.61123e-19	2.36364e-17
Lcn2	0	0.108377	0	7.13057	12.8349	14.9566	81.9624	-5.27251	1.83271e-19	2.65764e-17
Emb	19.9905	7.29832	6.30311	347.561	374.097	347.042	7884.31	-4.34008	2.21213e-19	3.17139e-17
Gla	5.70566	4.43628	3.57795	18.9214	19.7549	23.0117	616.789	-2.20814	2.29359e-19	3.25122e-17
Dtx4	0.596655	0.873184	0.352524	4.94534	6.36523	6.52173	308.238	-3.14707	2.37364e-19	3.32731e-17
Ero1l	14.4745	16.2062	13.8505	46.9276	54.1289	36.855	2162.79	-1.70634	7.40288e-19	1.02632e-16
Hyou1	0.660265	1.04293	0.497195	5.98085	6.04639	7.89268	266.17	-3.04633	1.26925e-18	1.74053e-16
Ap3s1	164.744	97.602	111.342	387.539	496.996	501.081	7008.63	-1.95086	1.41531e-18	1.91996e-16
Ccng2	136.141	112.814	111.327	37.2143	25.1138	20.978	2838.61	1.95108	2.25352e-18	3.02452e-16
Gimap9	99.7586	132.919	94.0061	31.5458	21.5396	21.5429	1423.09	1.96568	3.05891e-18	4.06223e-16
Ncln	18.3256	10.2432	11.5692	52.895	56.4005	53.2951	1572.16	-2.06648	3.21958e-18	4.23106e-16
Phka1	0.0422244	0.0075589	0	1.35078	2.01939	1.33724	79.5648	-4.89524	3.94045e-18	5.12503e-16
H3f3b	2163.61	2388.94	2357.85	1090.35	974.107	1005.65	51561.6	1.05125	5.14685e-18	6.55885e-16
Pcyt1a	4.19235	3.38171	3.89986	12.2887	11.8383	14.0818	693.503	-1.80691	5.13572e-18	6.55885e-16
Dhrs3	152.019	181.958	131.397	48.3056	31.8084	29.3254	2649.11	1.92628	5.65562e-18	7.13513e-16
Ly86	10.8771	6.11975	1.36012	84.8069	118.239	128.419	951.475	-3.78423	6.05473e-18	7.56302e-16
Gspt2	0.0345237	0.018541	0.0339962	2.43978	3.67667	3.59897	66.9164	-4.90098	8.47976e-18	1.04883e-15
Vamp5	132.13	172.718	169.351	47.5242	27.2685	28.0026	2438.98	2.03427	1.77185e-17	2.17026e-15
Hsp90b1	252.899	205.933	283.195	646.942	753.953	589.817	20203.6	-1.50785	1.97238e-17	2.39265e-15
Apba1	0	0	0	0.792577	1.13253	1.68395	65.6405	-5.2149	2.00345e-17	2.4072e-15
Zfp516	0	0	0	0.912581	0.765424	1.04124	58.1021	-5.17454	2.71584e-17	3.23236e-15
P2rx1	69.4604	97.88	49.1641	14.4891	8.63126	6.62236	1531.28	2.60828	2.76422e-17	3.2592e-15
Rnase10	0	0	0	3.38248	4.16703	5.88895	61.306	-5.1812	3.01449e-17	3.52137e-15
2610305D13Rik	0	0	0.0330936	2.34568	4.12584	2.63125	64.086	-5.04427	3.78545e-17	4.34156e-15
Pdia5	11.1807	6.08126	7.63664	38.8531	37.2976	36.2043	669.371	-2.20314	3.76326e-17	4.34156e-15
Idh1	70.3579	38.6958	39.0738	174.237	231.242	199.629	4950.99	-2.07267	5.07849e-17	5.77209e-15
Ddost	255.121	278.682	237.51	490.117	537.475	522.127	12965.3	-1.10908	5.3015e-17	5.97176e-15
Lyz2	148.277	158.347	180.57	352.722	406.604	441.433	4777.19	-1.39246	8.35989e-17	9.33348e-15
Rgs2	246.389	485.545	259.046	78.2853	52.7368	45.6832	8977.04	2.27714	9.34939e-17	1.03467e-14
Rab37	75.9455	92.7254	54.4277	17.6622	9.07374	8.32434	1848.2	2.43902	1.03506e-16	1.13551e-14
Gata2	91.9858	112.343	60.9184	19.9826	12.0317	8.61513	2529.76	2.46886	1.21089e-16	1.31695e-14
Ube2j1	8.08868	8.66183	11.0453	30.1046	32.4948	25.7436	1098.38	-1.73553	1.22703e-16	1.3231e-14
Acer3	15.0798	11.4133	10.3591	36.6388	41.2689	33.3702	1612.63	-1.66955	1.56046e-16	1.66837e-14
Cd68	11.8684	5.82369	6.7264	49.0177	51.2755	42.6648	456.063	-2.52608	1.73236e-16	1.8366e-14
Cebpe	1.39043	1.60547	0.205378	16.0736	22.6742	36.6038	265.84	-3.95689	1.83201e-16	1.92605e-14
Smim3	87.8443	144.37	66.4877	21.2493	12.4035	14.4301	1756.91	2.40294	2.0935e-16	2.18278e-14
Ctxn1	34.1883	31.632	26.5457	6.18613	3.42663	3.30404	329.351	2.5847	2.41733e-16	2.49975e-14
Nin	3.62775	2.11809	2.42525	9.62594	10.3749	13.0584	1149.69	-2.05791	3.30364e-16	3.38851e-14
Tmem71	52.3864	34.3003	32.675	10.5297	7.3186	7.37518	1085.97	2.05818	3.66272e-16	3.72652e-14
Osbpl1a	37.7458	33.0336	32.9043	10.5858	7.12579	5.30833	1724.23	1.99734	4.12863e-16	4.16694e-14
Frrs1	30.6047	34.4876	29.1831	76.4028	74.0304	64.2814	2125.09	-1.27985	6.05455e-16	6.01451e-14
Lamp1	96.3727	93.8802	97.6064	182.516	213.313	192.326	5270.5	-1.13137	6.03695e-16	6.01451e-14
Tsc22d1	37.863	54.1325	45.8091	13.2865	6.55027	7.54216	2182.88	2.13926	7.05401e-16	6.95261e-14
Coro7	8.0935	4.06834	6.26897	28.9342	26.4427	24.323	922.056	-2.13897	7.32067e-16	7.1595e-14
Entpd1	0	0	0.0605808	1.95018	2.00193	1.95737	68.4593	-4.70476	9.01279e-16	8.74656e-14
Cpa3	3383.7	2864.34	2534.76	724.863	411.878	230.637	37661.6	2.44217	1.07461e-15	1.0349e-13
Tmem165	59.2395	52.9025	57.5299	117.27	151.644	138.192	2926.83	-1.35519	1.11334e-15	1.06408e-13
Angpt1	306.937	227.416	242.073	63.7979	28.3125	21.2693	9260.11	2.52196	1.12687e-15	1.06892e-13
Btg1	65.9255	86.9075	70.2661	27.4094	21.7089	17.7193	3737.9	1.59484	1.36189e-15	1.28221e-13
Mta3	121.322	164.643	126.118	36.404	18.1031	14.0836	3756.81	2.36029	1.37559e-15	1.28551e-13
Slc18a2	76.6075	67.76	53.5526	22.3121	18.1099	14.2451	2469.15	1.70306	1.61894e-15	1.50181e-13
4632428N05Rik	2.46871	1.96489	2.65836	7.91818	10.5343	10.4136	470.079	-2.06331	1.6422e-15	1.51226e-13
Rab27a	9.79159	10.1905	6.67523	26.3867	31.7726	34.621	954.601	-1.85584	1.75228e-15	1.60194e-13
Ier3	171.345	267.498	204.806	54.3549	22.6579	26.6392	2080.85	2.39979	2.07137e-15	1.87369e-13
Prkcq	22.9132	38.6607	15.7072	3.89848	1.55624	1.54264	708.649	3.06621	2.07924e-15	1.87369e-13
Surf4	98.9941	83.1136	86.3215	182.862	189.712	170.974	6197.84	-1.11768	2.34215e-15	2.09565e-13
Trim45	0.875363	1.05178	1.22724	4.45291	5.20103	5.09031	280.363	-2.23195	2.57994e-15	2.29215e-13
Dbn1	10.0558	16.0953	6.09151	1.13364	0.940057	1.05609	273.742	2.97808	2.65174e-15	2.33946e-13
Slc16a1	7.93392	9.33644	16.5637	48.2679	51.9314	44.572	2131.66	-2.11667	2.69645e-15	2.36239e-13
Casp6	69.9779	66.459	62.6179	25.1336	23.1861	24.8221	1023.31	1.31197	2.79344e-15	2.43048e-13
Sgpl1	5.23962	3.2848	5.52958	20.5804	20.4095	15.8757	787.246	-2.04939	2.82042e-15	2.43715e-13
Aff3	28.9994	23.9035	23.9451	8.05885	5.36967	4.1889	1456.56	1.95162	2.92619e-15	2.51135e-13
Crem	42.1737	32.42	33.1996	7.90989	4.6845	2.5725	1334.89	2.56258	3.37812e-15	2.87962e-13
Heatr1	2.87061	3.2334	3.76484	10.0513	10.0138	9.00625	707.64	-1.62934	3.53308e-15	2.9915e-13
Retsat	14.8408	12.4326	17.8081	43.6125	44.7571	45.2258	928.767	-1.64048	3.87552e-15	3.25957e-13
Ypel3	230.658	332.557	204.195	73.3795	38.0221	42.3156	2481.53	2.12207	3.97281e-15	3.31927e-13
4833420G17Rik	96.0131	109.274	103.712	44.6931	32.8634	35.1374	2940.83	1.32573	4.10994e-15	3.41125e-13
Pdia4	91.167	79.4225	104.805	230.055	262.024	197.222	6405.49	-1.40881	4.43303e-15	3.65536e-13
Ptprcap	485.885	672.742	467.141	190.745	120.985	145.21	4529.54	1.67791	4.52836e-15	3.70972e-13
Tuba8	167.808	245.994	146.364	57.1048	36.5378	41.6909	2554.1	1.87753	4.91516e-15	4.00062e-13
Clec4e	268.965	174.56	244.4	69.457	42.5275	33.5894	5385.88	2.05351	5.63305e-15	4.55555e-13
Ikzf2	14.5715	21.4505	11.1372	4.06501	2.79716	2.55572	1363.22	2.12287	6.76922e-15	5.43952e-13
Tespa1	199.774	183.308	186.666	66.7131	38.1763	34.5724	3084.8	1.86418	7.47773e-15	5.97083e-13
Pgam1	46.3223	46.5507	57.7354	111.202	125.706	137.73	2576.9	-1.40196	8.04732e-15	6.37503e-13
Rab38	202.862	183.63	193.582	83.662	61.4727	59.0309	3192.75	1.37475	8.085e-15	6.37503e-13
Cd244	45.9882	52.717	45.8268	14.5267	9.90862	6.56815	1690.78	2.03514	8.83304e-15	6.92159e-13
Sepp1	253.348	188.562	229.436	86.375	56.816	58.7168	4985.14	1.58865	9.34034e-15	7.27394e-13
Gnb4	92.9817	85.254	51.1103	15.7497	5.59937	5.5596	1793.65	2.76657	9.70479e-15	7.46558e-13
Mc5r	414.561	439.831	436.235	119.293	51.9298	42.8422	4469.93	2.35884	9.67981e-15	7.46558e-13
Dapp1	359.516	383.193	308.765	136.175	93.3759	76.6713	10784.2	1.63057	1.0962e-14	8.38162e-13
Tes	130.088	167.988	158.538	59.0089	38.0558	39.6714	3731.4	1.59435	1.17297e-14	8.91453e-13
Trp53inp1	14.1385	8.76784	8.28796	2.28177	1.5239	1.82664	511.561	2.24622	1.2215e-14	9.2278e-13
Zfp36l1	20.8535	26.1784	19.4272	5.1084	2.45309	2.14408	579.927	2.51324	1.47037e-14	1.10418e-12
Lat	68.9795	111.062	60.0274	14.2393	4.95188	4.72452	827.933	2.94802	1.48335e-14	1.10733e-12
Lrrc59	74.3957	54.9518	71.7958	168.793	184.408	144.812	5199.88	-1.39336	1.71925e-14	1.27588e-12
Cd59a	46.9849	43.7172	25.1258	6.81135	3.80224	2.30328	592.077	2.82159	1.76944e-14	1.29786e-12
Fyb	48.0653	52.2142	33.3375	11.2202	4.87438	5.57186	1061.03	2.38212	1.76935e-14	1.29786e-12
Chmp1b	82.0857	85.9753	62.3999	29.3654	23.3568	24.9539	2008.9	1.43012	1.82505e-14	1.33092e-12
1810026B05Rik	21.8055	28.724	25.5593	8.87718	7.4259	9.06137	1346.26	1.44434	2.51455e-14	1.82319e-12
Mogat2	0	0	0	4.78854	3.69988	2.13643	51.2972	-4.78735	2.79932e-14	2.0066e-12
Pfkp	9.86775	2.67873	8.69639	46.8707	52.2984	48.3334	1822.71	-2.69521	2.78826e-14	2.0066e-12
Nfe2	567.075	666.709	462.074	229.1	180.997	163.323	9756.1	1.42555	3.03021e-14	2.15984e-12
Sytl4	64.9204	47.8238	38.9625	8.87219	3.8458	1.89084	1575.04	2.97723	3.17002e-14	2.2468e-12
Cxxc5	50.2313	61.7252	50.3219	18.8719	11.6827	11.6639	1193.52	1.78102	3.36919e-14	2.3683e-12
Lpcat2	142.349	191.709	119.32	39.2082	20.5733	13.7234	3765.54	2.37836	3.37899e-14	2.3683e-12
Erlin1	17.6298	17.2931	20.3238	44.7877	41.9712	38.023	1649.88	-1.26604	3.54154e-14	2.46851e-12
Chrnb1	11.6546	12.6903	7.37494	1.46758	0.622009	0.986516	190.08	2.96162	4.87681e-14	3.38054e-12
Vezf1	35.7378	33.4239	29.3111	13.927	11.6666	11.3333	1603.05	1.28441	5.49507e-14	3.7883e-12
Dnajb4	22.4946	28.9464	18.184	6.61889	4.76251	5.17356	646.905	1.894	6.04058e-14	4.14174e-12
Scarb1	20.2953	17.7585	22.1177	43.9888	45.8707	46.2228	1625.83	-1.27001	6.37531e-14	4.34762e-12
Calr	644.952	736.351	558.809	1239.79	1556.03	1572.03	32759.5	-1.26584	7.14926e-14	4.8492e-12
Tmem38b	3.64004	2.16492	3.34745	11.181	18.6663	18.4193	444.907	-2.37522	7.83283e-14	5.28444e-12
Lck	44.2322	73.8798	31.2751	9.08412	6.25997	3.44309	983.378	2.67062	8.04414e-14	5.39813e-12
C1ra	0	0	0	1.0603	3.24945	3.17992	56.8597	-4.73449	8.8358e-14	5.89802e-12
Slc14a1	51.4897	41.3864	33.2646	8.5147	2.97947	2.19849	1421.66	2.83844	9.66296e-14	6.4162e-12
Nuak2	4.72657	5.78521	3.11192	16.0875	19.998	18.5299	575.828	-2.0259	1.01108e-13	6.67843e-12
Npy	91.5948	178.275	37.1667	6.33796	3.27021	0.764097	436.535	3.89781	1.04454e-13	6.86351e-12
Mogs	39.9577	25.4642	35.5227	84.4977	101.775	91.8148	2815.48	-1.53813	1.10782e-13	7.2416e-12
2001-09-01	111.775	168.03	100.677	37.5197	24.5322	19.6974	1719.69	2.02359	1.12861e-13	7.33942e-12
Hist1h2bg	391.712	421.866	438.095	143.344	74.2093	69.0054	2427.48	1.94602	1.14676e-13	7.41923e-12
Nudt19	30.1818	22.9911	35.9383	78.7635	82.6288	85.7605	1733.11	-1.54613	1.23017e-13	7.91825e-12
Rasgrp2	36.9702	40.321	28.7146	81.5968	89.2235	109.43	2269.4	-1.48381	1.23797e-13	7.92805e-12
Usp18	57.2973	57.3151	50.8707	13.0593	10.8903	5.0662	881.064	2.27911	1.27679e-13	8.13532e-12
Uggt1	5.0712	5.01185	5.69773	14.9783	14.6706	10.9434	1361.6	-1.44169	1.373e-13	8.70439e-12
Lat2	405.796	452.05	326.702	142.912	81.3804	73.5812	5736.23	1.82092	1.41105e-13	8.90091e-12
2006-09-01	23.2743	27.2008	26.1838	11.2799	9.00085	9.62691	1845.7	1.22993	1.52473e-13	9.57014e-12
Sqrdl	0.942644	0.110054	1.00896	12.6582	13.1245	13.5746	237.013	-3.67349	1.53444e-13	9.58341e-12
Prr13	401.555	593.373	280.877	121.649	85.4049	100.142	4986.33	1.87165	1.55109e-13	9.63969e-12
Zfp36	327.495	490.51	500.641	141.843	72.4518	68.1436	7247.97	2.02915	1.6688e-13	1.03204e-11
Epdr1	9.80744	8.5784	6.6396	1.25833	0.533325	0.586816	166.369	2.97884	1.83958e-13	1.1321e-11
S100a10	570.958	976.365	558.324	209.793	146.988	193.365	4432.25	1.76512	2.38159e-13	1.45855e-11
Rpn2	163.262	126.023	161.33	323.229	338.393	294.595	10197.2	-1.17934	2.48505e-13	1.51456e-11
Sell	121.37	112.958	168.446	338.799	340.859	307.966	8633.91	-1.37578	2.66837e-13	1.61847e-11
Ptgr1	18.7761	12.6541	12.9707	40.0438	58.9026	74.8514	1238.76	-1.99932	2.88193e-13	1.73964e-11
B4galnt1	46.187	56.5943	36.0759	111.118	116.157	108.497	4172.62	-1.3606	2.91724e-13	1.75257e-11
Rnf180	8.27703	8.4019	6.2025	1.40858	0.521327	0.810161	247.029	2.71959	3.16766e-13	1.89399e-11
Cd1d1	113.48	122.817	96.801	42.1292	26.2829	23.9306	2015.25	1.69239	3.2052e-13	1.90739e-11
Tbxas1	63.267	45.7319	42.6762	14.8436	8.94608	7.31121	925.909	2.08097	3.86546e-13	2.28951e-11
Pglyrp1	28.0572	14.7288	10.703	83.3609	95.8991	131.862	672.218	-2.48039	3.99252e-13	2.35372e-11
Ctsw	60.0097	67.7207	39.6246	9.20353	2.94495	2.12027	568.16	3.07812	4.4608e-13	2.61756e-11
Rab3d	8.56891	8.30741	6.29015	19.6514	24.6412	20.2259	908.968	-1.55065	4.5706e-13	2.66957e-11
2810417H13Rik	79.0004	45.177	61.2122	154.869	213.997	192.111	4786.55	-1.66165	4.61942e-13	2.68565e-11
Stt3b	40.0357	34.2508	34.8249	77.7957	86.9563	67.1388	3839.73	-1.18205	5.83407e-13	3.37627e-11
Dok2	111.031	79.5773	71.0303	23.1352	11.863	8.46668	1338.29	2.33714	5.97038e-13	3.43937e-11
Fam101b	0	0.171146	0	3.93527	2.64689	4.80902	110.793	-4.26584	6.81548e-13	3.90837e-11
Hsd17b1	2.22194	1.86014	1.60882	9.57881	13.8711	16.1549	161.901	-2.67832	7.06632e-13	4.03388e-11
Scarf1	0	0	0	1.43204	1.87602	1.96901	41.6773	-4.55706	7.38683e-13	4.19785e-11
Naip2	1.19563	0.268346	0.492033	6.44571	7.28511	6.53068	291.112	-3.09918	7.76827e-13	4.39482e-11
Clk1	252.6	198.677	179.084	90.0217	80.8846	78.1425	7021.42	1.20889	8.09098e-13	4.55695e-11
Dpp4	64.4038	74.6414	50.4938	16.8153	7.78859	4.90267	3521.72	2.4111	8.52203e-13	4.75725e-11
2010-09-01	0	0	0.0319339	1.81079	2.01462	1.98274	42.3823	-4.43883	8.49908e-13	4.75725e-11
Mcpt8	16.8438	6.06742	29.0262	126.346	118.19	240.608	1224.27	-2.98266	9.32884e-13	5.1847e-11
Anxa2	52.6803	51.4707	65.5692	118.211	138.238	146.085	2104.25	-1.33291	1.00839e-12	5.57978e-11
Tmprss7	8.55681	7.68888	8.09822	1.48149	1.32968	0.80548	184.719	2.46977	1.05738e-12	5.8253e-11
Gpr56	313.977	342.447	320.761	137.511	83.3707	72.9228	12642.3	1.58298	1.0828e-12	5.93939e-11
Pom121	0.740233	0.844779	1.41229	4.83026	5.08671	5.43342	276.753	-2.32014	1.09948e-12	6.00478e-11
Dna2	8.41465	5.5059	6.16831	20.5854	22.2675	17.3858	888.092	-1.64766	1.20269e-12	6.54015e-11
Galnt3	0	0	0	1.12107	1.45136	1.44895	40.5616	-4.51585	1.31948e-12	7.14447e-11
H2-T23	294.799	293.726	228.131	121.56	98.6441	110.066	3905.88	1.17644	1.3401e-12	7.2251e-11
2810474O19Rik	32.063	27.9617	31.7962	14.2401	12.2384	11.9737	2051.33	1.13032	1.36669e-12	7.33709e-11
Chi3l3	0	0.0901027	0	7.17244	3.92915	2.43528	56.9811	-4.37988	1.39006e-12	7.43093e-11
Zfand5	55.7545	54.0527	64.6805	26.8233	19.7895	19.0954	4586.26	1.27851	1.51196e-12	8.0485e-11
Slc45a3	26.2943	16.8661	8.82536	2.45564	1.40597	0.695032	500.333	3.02942	1.56592e-12	8.30072e-11
Tnfrsf1a	7.58832	13.1697	7.66903	29.0956	40.2885	39.8075	799.186	-1.96371	1.68796e-12	8.91016e-11
Plek	84.4787	64.074	80.5325	23.255	9.78671	8.52415	2852.28	2.227	1.84945e-12	9.72192e-11
Ms4a4c	0	0.375576	0	7.49603	10.2331	5.93241	113.129	-4.20175	1.86033e-12	9.73856e-11
Abcg1	39.9419	53.5557	45.9016	19.1535	11.9471	13.7427	2762.42	1.49091	1.93332e-12	1.00788e-10
Rhoh	24.6229	28.9358	24.5885	11.3091	8.57253	8.44925	1363.52	1.32944	2.06686e-12	1.07307e-10
Gstm5	191.786	266.478	205.323	56.1328	27.2496	15.4588	1772.72	2.45834	2.11189e-12	1.09195e-10
Arl4a	32.8942	29.3217	28.1396	13.2943	11.2691	11.6944	1246.92	1.18787	2.1628e-12	1.11371e-10
Tuba1a	163.588	186.663	151.606	79.2444	71.9339	72.598	2991.17	1.04125	2.21597e-12	1.13645e-10
Cbfa2t3	18.6422	32.9955	15.814	6.12872	4.67561	3.87417	1674.34	1.99473	2.2362e-12	1.14218e-10
Ier2	490.336	917.225	590.818	213.037	115.469	102.181	9468.33	2.00966	2.26607e-12	1.15277e-10
Ugt1a7c	3.03091	1.64179	2.28992	10.2355	10.8213	9.13684	329.893	-2.12006	2.28788e-12	1.15919e-10
Kdm5b	28.7575	33.8453	19.0895	9.14203	6.81989	6.45982	1684.52	1.6977	2.3859e-12	1.20402e-10
Ica1l	6.79108	5.31877	2.92571	0.576041	0.505731	0.352646	152.769	2.93621	2.44508e-12	1.22897e-10
Hspa5	498.672	504.067	678.15	1471.31	1739.12	1121.33	42113.6	-1.44073	2.52453e-12	1.26387e-10
Nrp1	0	0.124926	0.243377	2.30854	3.70947	3.63228	162.142	-3.80441	2.59513e-12	1.29408e-10
Fdps	27.8055	32.7134	42.9854	85.0106	93.9754	99.8133	1497.55	-1.50177	2.79256e-12	1.38705e-10
Id2	65.2949	128.566	32.5818	10.5671	8.80724	9.01795	823.981	2.63767	2.84547e-12	1.40778e-10
Il12rb2	21.8746	24.0132	16.7377	6.03888	3.23985	2.99315	564.66	2.1307	2.86912e-12	1.41394e-10
Nfkbia	149.841	198.415	109.819	49.8863	38.014	46.5847	2405.76	1.60655	2.9278e-12	1.43724e-10
Gorasp2	74.079	87.8119	78.0652	147.099	156.44	141.051	4526.68	-0.990343	3.22926e-12	1.57908e-10
Smim5	177.629	203.527	129.293	38.2645	19.9083	9.30329	1384.01	2.58903	3.3305e-12	1.6223e-10
Mapkapk3	37.8685	36.2099	18.2688	93.2238	116.206	100.694	3045.72	-1.79446	3.49614e-12	1.69644e-10
Emc1	4.5757	4.85539	7.48698	17.1023	18.1878	15.8703	1137.79	-1.65297	3.52957e-12	1.70609e-10
Vav3	6.73778	3.30032	3.48413	18.0195	17.6409	16.7544	902.014	-1.9758	3.6691e-12	1.76677e-10
Tmem109	4.37253	2.73167	5.66775	20.2812	20.8545	17.5844	372.034	-2.18616	3.82639e-12	1.82855e-10
Tmem97	58.3683	48.9274	74.9612	147.591	151.849	150.039	2253.82	-1.38247	3.81832e-12	1.82855e-10
Marcks	40.6693	26.5123	37.2944	12.6288	9.29086	8.58261	1455.58	1.6187	4.72202e-12	2.24804e-10
Cmas	192.527	179.743	158.767	84.6054	79.5654	83.2006	3552.87	0.978887	5.1549e-12	2.4449e-10
Fam189b	64.8531	81.0068	57.9055	22.3137	10.5081	9.36847	1925.87	2.05878	5.3541e-12	2.52986e-10
Itgax	4.78984	7.5564	0.842262	0.167905	0.0948854	0.0658392	137.085	3.94108	5.66473e-12	2.66665e-10
Hbp1	126.99	102.366	96.7859	48.2601	34.4683	31.4914	4817.06	1.37445	5.70778e-12	2.67693e-10
Atp8b4	59.3864	52.7017	33.9838	138	129.722	111.539	7766.69	-1.45282	5.96054e-12	2.78512e-10
Cd1d2	44.8326	57.221	44.7608	15.6943	10.4382	8.39926	578.713	1.90057	6.22144e-12	2.8963e-10
Lphn2	10.4242	12.2278	6.63793	1.91078	0.504843	0.938307	502.523	2.73826	6.38406e-12	2.96108e-10
Dyrk3	44.5291	49.5689	32.5594	14.3151	8.63238	8.98934	843.135	1.80799	7.11909e-12	3.28991e-10
Itgb7	54.5566	62.022	26.1167	10.7835	4.66561	3.90751	1102.84	2.5499	8.86373e-12	4.0812e-10
Grb10	0	0.00896136	0	0.727908	1.27107	0.822033	39.9803	-4.31227	9.15664e-12	4.20074e-10
Fos	720.024	1037.78	844.895	302.408	144.722	115.326	16982.2	2.00293	9.73124e-12	4.44817e-10
Slc19a1	29.4934	29.3388	28.1918	54.8887	56.3283	51.8442	1591.35	-1.00545	9.86761e-12	4.49422e-10
Fads2	14.8392	25.5022	12.1396	2.83832	2.1527	2.63597	231.105	2.46551	1.01249e-11	4.56197e-10
Insl6	35.8615	32.9161	33.0021	8.07797	6.17234	7.68623	209.465	1.99864	1.0115e-11	4.56197e-10
Ssr2	291.524	297.458	294.664	496.375	583.686	657.051	8269.85	-1.07421	1.01032e-11	4.56197e-10
Atp2a2	9.30581	11.0611	9.29688	20.2123	25.3053	20.9952	1471.24	-1.25341	1.02252e-11	4.59079e-10
Tcp11l2	93.7418	113.014	77.4074	38.6093	24.294	27.0681	2311.6	1.50814	1.1149e-11	4.98781e-10
Lonrf3	0.0583904	0	0	1.15133	0.872304	1.98277	81.9006	-4.16431	1.17023e-11	5.21683e-10
Tmem248	20.6831	17.8038	15.2753	35.7976	48.2069	46.5909	1897.53	-1.36493	1.37679e-11	6.11605e-10
Mllt11	17.46	17.761	16.283	6.0037	5.6968	5.67713	446.84	1.4208	1.39015e-11	6.14447e-10
Rgs18	662.613	485.052	675.832	264.98	204.174	176.499	11858.7	1.35978	1.39293e-11	6.14447e-10
Svip	17.5328	10.9163	6.18288	42.4549	53.7355	52.1346	1596.15	-2.09474	1.42415e-11	6.26029e-10
Ddx58	7.46975	10.6509	7.62996	2.52177	2.21489	1.93768	411.748	1.77063	1.43088e-11	6.26803e-10
Erbb2ip	46.1281	39.1757	32.3479	17.1552	14.5612	13.9381	2781.78	1.23173	1.49222e-11	6.51415e-10
Ppapdc1b	11.2847	19.249	19.5184	45.6566	64.8198	70.5714	916.742	-1.88132	1.51511e-11	6.59124e-10
Ctla2b	61.0051	60.6093	74.9251	17.6107	8.71265	5.84201	671.118	2.33964	1.54997e-11	6.71973e-10
Bex6	192.098	248.7	220.029	99.0774	89.2945	94.7016	2403.34	1.0961	1.61309e-11	6.96942e-10
Snap47	64.0001	157.992	45.4444	15.9829	10.8801	7.08927	1407.47	2.6117	1.65029e-11	7.08165e-10
Srm	217.696	199.683	259.682	425.384	443.409	469.656	7138.32	-1.07914	1.64759e-11	7.08165e-10
Perp	78.2761	56.8539	58.7023	18.1404	8.77732	5.81811	1100.37	2.29948	1.70595e-11	7.29568e-10
Ypel1	13.9831	14.5674	16.1282	4.82909	3.18381	3.94379	387.447	1.72834	1.72234e-11	7.34091e-10
Slc22a3	16.7511	17.3715	14.2425	5.66563	3.38363	3.57045	548.091	1.76362	1.73427e-11	7.36014e-10
Zfand6	245.433	250.656	255.434	129.122	100.201	93.5935	4613.5	1.09433	1.73852e-11	7.36014e-10
I730030J21Rik	101.024	187.199	73.1112	25.942	18.8109	25.2909	1059.42	2.12347	1.94438e-11	8.20409e-10
Smc5	29.1292	27.1917	25.1889	12.7583	11.5741	9.9418	1758.72	1.12282	2.09557e-11	8.81255e-10
Syne2	0.00396296	0	0	0.152132	0.208091	0.346885	42.3368	-4.24123	2.10538e-11	8.82439e-10
Hhex	164.991	184.838	203.052	86.5391	58.8721	65.8392	3499.14	1.25587	2.29216e-11	9.56804e-10
Manf	62.6584	79.8315	66.6572	127.852	162.968	172.435	3964.85	-1.23795	2.29797e-11	9.56804e-10
Bpifc	70.9835	69.9495	55.4824	17.7406	6.99957	4.84603	1342.49	2.42855	2.31868e-11	9.62251e-10
Ddah2	39.2085	54.7824	23.6052	8.28782	3.67769	3.36511	456.655	2.58657	2.36682e-11	9.79009e-10
Wls	29.4973	38.2602	23.4149	74.4673	79.0769	68.9065	2321.34	-1.36684	2.43714e-11	1.0048e-09
Golm1	30.6002	24.0563	20.3562	8.39767	6.54965	4.67453	897.675	1.75735	2.4503e-11	1.00694e-09
Prkca	7.22971	9.63778	2.72415	0.771637	0.882264	0.361884	459.093	2.82482	2.5825e-11	1.05782e-09
Sgpp1	22.1642	11.5835	13.947	44.5034	48.4094	53.2557	1730.25	-1.6704	2.65975e-11	1.08594e-09
Ankra2	30.2456	32.4869	27.0712	13.4344	11.3298	11.3076	1068.07	1.1855	2.69612e-11	1.09723e-09
Creld2	81.6505	64.1153	82.64	152.935	211.397	172.385	2792.87	-1.31725	2.71166e-11	1.10001e-09
Kcnj2	0	0	0	0.551329	1.27351	0.840815	39.8451	-4.30413	2.7448e-11	1.10988e-09
Serp1	254.055	204.274	236.158	422.337	487.516	412.228	13158.9	-1.02734	2.76845e-11	1.11587e-09
Ncapg2	5.76042	5.92132	3.59339	16.1803	17.0119	12.3306	1076.03	-1.63008	3.01807e-11	1.21261e-09
Ier5	18.1347	44.8798	15.6287	4.82236	1.84923	2.80169	732.499	2.66293	3.09775e-11	1.24067e-09
Cd96	67.2439	49.105	38.6264	10.501	2.88931	2.16974	945.773	2.85576	3.3453e-11	1.33558e-09
Gca	3.03644	3.27551	1.10838	11.693	16.7649	13.8627	442.506	-2.41985	3.40413e-11	1.35478e-09
Tal1	12.907	13.0637	10.1842	4.0063	2.49347	3.32994	491.766	1.70429	3.55099e-11	1.40878e-09
Arl11	12.2539	11.6336	15.6695	32.6813	38.1398	38.2407	590.774	-1.53099	3.58408e-11	1.41745e-09
Serpinb10	0	0	0	0.92519	1.49556	1.42101	36.7493	-4.27508	3.60706e-11	1.42208e-09
Nup210	9.57937	7.73992	10.457	18.9142	22.2399	21.6975	1704.72	-1.26571	3.72027e-11	1.46215e-09
Pdia3	422.747	427.918	545.92	955.463	1015.21	831.992	29583.5	-1.0979	3.74162e-11	1.46597e-09
Celsr3	0.00745367	0	0	0.331657	0.567783	0.331135	39.1338	-4.18227	4.05236e-11	1.57792e-09
Ttyh2	28.988	34.5466	34.4062	13.2322	7.68027	9.53011	1143.29	1.53265	4.05222e-11	1.57792e-09
Apobec3	218.441	236.941	169.54	97.2305	82.8852	85.9069	5669.03	1.10288	4.67527e-11	1.8093e-09
Lsp1	73.8146	122.51	60.3935	27.4604	16.8779	15.6166	2113.91	1.89614	4.67296e-11	1.8093e-09
Klhl6	201.516	198.383	153.577	86.581	70.3484	60.8239	4792.8	1.21268	4.79412e-11	1.84962e-09
Pim1	16.7913	29.7165	21.0794	5.78282	4.28464	3.39055	363.781	2.09669	5.07534e-11	1.95215e-09
H2-Ob	31.9449	42.0332	32.3774	10.434	4.76796	3.57307	853.985	2.24102	5.1614e-11	1.97922e-09
Bin1	60.8608	69.0987	46.5017	23.5214	16.3344	19.6458	1492.91	1.42016	5.21928e-11	1.99535e-09
Rnase6	35.761	28.1393	39.4088	8.97446	3.80369	5.12544	332.411	2.26199	5.31198e-11	2.02465e-09
Etfb	395.587	418.049	390.574	701.652	822.621	1041.54	9104.84	-1.18437	5.33333e-11	2.02666e-09
Agpat5	43.7643	34.7666	44.7557	79.4643	88.0061	78.6614	3772.34	-1.09242	6.18474e-11	2.34314e-09
Mzt1	222.379	176.552	208.087	92.5656	72.8785	57.2058	4835.79	1.30981	7.08824e-11	2.6774e-09
1110007C09Rik	128.138	200.988	143.468	60.1475	45.8392	45.6739	1293.04	1.48698	7.14799e-11	2.69191e-09
Myo1b	0.102441	0.0458467	0	1.147	1.35108	2.26049	67.6241	-3.77697	7.23924e-11	2.71816e-09
Myct1	14.804	12.275	14.6998	3.99909	2.81728	4.18218	377.366	1.73909	7.39109e-11	2.76695e-09
Cd44	15.2708	11.3001	11.3793	27.1645	26.2694	31.5625	1856.5	-1.25165	7.56239e-11	2.8227e-09
Pglyrp2	13.6715	12.2425	12.0191	3.39306	1.32747	1.67115	326.016	2.29311	7.69103e-11	2.86224e-09
Cask	0.27098	0.0223893	0.225788	2.74612	2.97527	2.76436	202.499	-3.3952	7.98486e-11	2.96285e-09
Bin2	278.479	302.036	276.924	140.805	89.139	88.9403	6008.49	1.29107	8.443e-11	3.12366e-09
Map1lc3b	214.415	235.325	223.515	122.593	102.022	107.204	4467	0.901134	8.70431e-11	3.21092e-09
Hist1h1c	63.1309	126.202	91.485	29.7766	22.1009	25.3192	1437.11	1.68677	9.36671e-11	3.4452e-09
Lpar6	95.9367	168.353	94.0589	39.584	36.907	34.4982	2981.38	1.52902	9.8516e-11	3.61302e-09
Tmem243	0.784016	1.7778	2.65924	12.6165	14.8823	20.6531	143.402	-2.89951	9.89851e-11	3.6197e-09
Pign	2.97179	2.11436	3.00142	9.63984	7.9084	6.72017	587.592	-1.63561	1.01385e-10	3.69673e-09
F2r	50.6587	37.8785	43.0449	9.36359	4.24864	1.50465	1232.44	2.70356	1.10798e-10	4.02833e-09
Tagap1	157.024	162.877	149.054	80.1226	61.7897	54.2657	4058.45	1.12963	1.14762e-10	4.16046e-09
Arhgap6	18.073	23.4491	15.5557	4.16737	1.71644	0.757414	932.271	2.68846	1.27314e-10	4.60229e-09
Junb	257.828	518.875	371.345	125.084	59.3281	48.2272	6503.33	2.06813	1.3577e-10	4.89394e-09
Chpt1	3.91101	1.74809	4.14942	12.4601	16.6455	15.6602	502.925	-2.15817	1.39036e-10	4.99739e-09
Pgd	38.2737	48.2387	40.6233	78.2311	96.4802	110.781	2453.6	-1.25451	1.42572e-10	5.10992e-09
Ptpru	0	0	0	0.54572	0.925179	0.832261	34.7494	-4.16075	1.51219e-10	5.40448e-09
Csf3r	17.0136	10.7819	16.5442	49.17	40.5003	32.5723	1804.26	-1.52228	1.55755e-10	5.55086e-09
Zyx	256.12	233.009	254.953	115.778	72.2159	62.0348	6250.87	1.42727	1.61088e-10	5.72475e-09
Arhgap18	40.7012	46.8874	44.0404	18.2121	14.1352	9.77847	1619.29	1.49166	1.63685e-10	5.80069e-09
Acadl	194.536	226.842	190.171	105.544	100.478	92.7393	4602.15	0.912062	1.68706e-10	5.94791e-09
Stt3a	155.7	162.491	155.741	274.498	295.014	241.252	9210.03	-0.877066	1.68782e-10	5.94791e-09
Gm9733	0	0	0	6.07532	6.90082	6.49336	32.9121	-4.14253	1.77554e-10	6.2223e-09
Tia1	56.0408	57.915	59.6841	28.1235	21.6387	17.7001	2794.5	1.2313	1.77254e-10	6.2223e-09
Tubb6	13.9169	18.8972	16.2313	36.5121	38.4688	42.8936	778.669	-1.34236	1.81532e-10	6.34407e-09
Csnk1e	61.4634	78.813	48.5485	25.4112	18.3346	17.3514	1776.01	1.47358	1.85879e-10	6.47804e-09
Rnase4	0	0	0	1.31673	2.16852	3.30021	37.1694	-4.14409	2.03886e-10	7.08603e-09
Rab4a	38.4622	33.7504	27.0104	9.57251	4.59811	3.94126	423.571	2.19268	2.14048e-10	7.41876e-09
Tmem9	48.8863	43.5021	30.6078	14.6749	11.5302	11.5303	723.907	1.54216	2.15109e-10	7.43511e-09
Slc7a5	21.6332	13.4997	13.1725	40.5915	42.8697	40.6486	1621.07	-1.43411	2.18009e-10	7.51475e-09
Tm7sf3	29.4947	41.017	28.3532	66.7476	72.6274	73.2575	2753.58	-1.19398	2.34211e-10	8.05124e-09
Tomm40	54.2442	47.5822	59.3675	100.467	103.769	117.322	2145.28	-1.09126	2.35389e-10	8.06975e-09
Atrn	9.0727	4.11597	3.99657	17.765	22.9853	23.0516	1905.6	-1.90599	2.50648e-10	8.56957e-09
Edem1	14.9568	16.4044	8.44922	38.0582	38.074	33.1916	2338.46	-1.52013	2.65501e-10	9.02846e-09
Hemgn	48.3245	52.4857	59.1801	11.5725	4.27104	1.75357	1045.73	2.73643	2.65312e-10	9.02846e-09
Slc35c1	14.2035	13.9066	16.3567	30.9687	40.0027	29.958	1264.84	-1.26624	2.82542e-10	9.58211e-09
Jun	166.896	259.207	180.914	75.1617	37.6481	29.293	6119.95	1.88864	2.8555e-10	9.65819e-09
Prtn3	258.291	95.3998	54.9581	2010.35	2427.06	3024.23	20821.1	-3.42699	3.01852e-10	1.01823e-08
Slc31a2	4.62424	6.89285	2.09094	21.6545	23.4857	26.8365	421.757	-2.31331	3.10139e-10	1.04339e-08
Trim34a	27.9886	24.0788	19.48	9.08077	6.75997	6.48567	623.621	1.52113	3.20662e-10	1.07592e-08
Rrm2	155.119	99.6544	146.334	292.752	354.059	279.521	7737.63	-1.28845	3.2932e-10	1.10204e-08
Fosb	10.9408	21.7036	11.5143	3.57955	1.39914	1.4738	487.139	2.43628	3.45899e-10	1.15446e-08
Sfrs18	52.5495	84.0144	44.6047	19.5286	17.8703	20.5988	2799.03	1.48137	3.4741e-10	1.15531e-08
Slc39a11	19.6493	15.0536	12.4563	35.5738	40.1599	37.8575	1178.71	-1.34789	3.47986e-10	1.15531e-08
Prkar2a	0.873457	0.663593	0.797178	3.58727	3.35593	3.77638	142.248	-2.15954	3.53138e-10	1.16934e-08
Rcn3	28.1955	43.964	20.182	7.80368	4.55598	5.15884	407.86	2.13752	3.62815e-10	1.19824e-08
Gm5506	18.0664	20.5163	16.0511	35.6633	36.5007	34.1284	1462.1	-1.05471	3.67124e-10	1.20931e-08
Akr1c13	167.594	103.813	113.302	50.2842	37.6644	38.8409	1624.88	1.44741	3.89612e-10	1.28004e-08
Slc35c2	43.3806	34.4752	33.7966	71.9934	76.6906	71.0121	1862.31	-1.07239	3.92972e-10	1.28772e-08
Lepre1	3.52715	2.8483	1.92677	8.44577	10.7198	11.7434	353.034	-1.9069	4.03244e-10	1.31638e-08
Man2b2	5.43874	3.56698	3.33186	11.7863	16.9974	12.7662	497.7	-1.78348	4.03803e-10	1.31638e-08
Peli1	26.8452	30.6781	25.827	13.0359	10.8127	10.1786	1058.15	1.16182	4.12051e-10	1.3398e-08
Timp2	9.17229	12.7489	6.01364	2.05246	1.61679	1.94409	310.803	2.06392	4.21783e-10	1.36792e-08
Tns4	0	0	0	0.805393	1.01737	0.668777	32.3972	-4.06711	4.49777e-10	1.45497e-08
Nrgn	40.2048	113.251	31.7249	9.64045	3.54444	7.78817	677.001	2.68585	4.69829e-10	1.51208e-08
Ufsp2	68.0102	63.9867	66.4726	110.821	125.516	114.785	2237.62	-0.924705	4.69561e-10	1.51208e-08
Mgat5	1.24776	1.96565	2.34817	8.53967	7.42337	7.11049	239.32	-2.02644	4.87606e-10	1.5653e-08
Sun2	0.5423	2.06297	1.46854	6.95908	8.92369	11.5193	325.204	-2.5616	5.28407e-10	1.69198e-08
Zfp422	254.586	235.889	244.778	137.347	114.534	103.047	8953.79	0.92992	5.78347e-10	1.8472e-08
Gem	11.1731	9.62546	8.93714	1.69678	0.620448	1.76121	194.802	2.48452	5.96273e-10	1.89964e-08
Itpripl1	14.8029	13.7093	15.5921	30.3883	26.132	27.8086	1284.48	-1.03031	6.00668e-10	1.90882e-08
Rec8	6.57547	12.326	2.59825	0.511569	0.49559	0.331599	118.726	3.19873	6.17225e-10	1.95651e-08
Ugcg	46.7713	56.3273	30.2639	16.6375	12.1006	12.5717	1670.96	1.5259	6.73046e-10	2.12811e-08
Ralb	8.61809	6.43504	4.98764	19.2592	20.6863	19.2364	483.747	-1.61295	6.82539e-10	2.15273e-08
Mcm5	97.3604	87.2179	81.3843	156.568	158.815	138.553	6546.51	-0.873526	6.85131e-10	2.15551e-08
Ms4a3	147.046	60.7929	24.7893	1086.07	1587.09	1797.07	12991.9	-3.42814	7.19896e-10	2.25926e-08
Gbp2	20.3337	17.5288	15.0863	6.11739	3.4743	3.56216	416.527	1.81254	7.39998e-10	2.31658e-08
Emilin2	35.0433	29.0813	28.5254	13.2706	9.68622	7.48437	1240.59	1.45338	7.61833e-10	2.37903e-08
Mpp4	8.67087	10.2118	2.52583	0.827047	0.433009	0.257534	179.162	3.10097	7.82593e-10	2.43783e-08
Cd180	60.0548	67.0487	49.6637	17.1424	9.57795	4.34564	1235.29	2.223	8.08722e-10	2.51302e-08
Pnrc1	71.2684	100.297	79.4693	33.2351	26.7836	35.8123	1725.86	1.24802	8.22375e-10	2.54916e-08
Emid1	37.967	42.1833	28.4726	13.9887	9.05988	9.13256	691.968	1.58696	8.39931e-10	2.5972e-08
Fndc3b	1.06411	0.154636	0.690348	4.57646	7.16609	6.02417	367.901	-2.87722	8.71245e-10	2.67436e-08
Gpr97	348.471	372.113	371.062	205.838	158.452	180.25	10358.2	0.883562	8.70267e-10	2.67436e-08
Pcmtd2	37.6499	42.4685	34.0315	16.1781	10.3941	8.23178	1345.13	1.55123	8.67097e-10	2.67436e-08
Ggt5	4.11926	6.67028	4.50703	0.925705	0.877008	0.411793	184.887	2.43793	9.02842e-10	2.76463e-08
Ppp1r15a	195.413	207.695	194.026	65.0488	28.6476	15.3669	4214.02	2.17889	9.14334e-10	2.79304e-08
Ermp1	5.48892	2.80215	3.09534	13.1416	12.8508	11.0892	701.745	-1.7359	9.24728e-10	2.81796e-08
C030034L19Rik	44.9418	31.2132	52.3925	13.4613	7.87786	4.55257	1242.08	2.06666	9.51728e-10	2.89052e-08
Gna14	17.6307	15.3438	17.8374	4.5281	2.01324	1.16381	505.831	2.38945	9.53122e-10	2.89052e-08
Slc6a13	28.7826	41.5359	16.8323	5.48339	5.35864	7.41303	579.896	2.00393	9.83969e-10	2.97692e-08
Mybbp1a	21.7416	20.7817	19.2067	36.0772	46.7072	38.4277	2008.29	-1.06905	9.99209e-10	3.0158e-08
Got2	11.5613	11.4522	11.5654	22.2551	26.8181	27.7999	698.555	-1.23858	1.07167e-09	3.22678e-08
5430435G22Rik	0.682263	0.0732821	0	6.60729	7.24067	9.39311	165.314	-3.64778	1.09322e-09	3.27926e-08
Slc31a1	16.4135	16.3088	12.6767	31.7091	32.3872	27.8977	1370.8	-1.10982	1.0943e-09	3.27926e-08
Pafah1b3	73.8993	87.2387	65.4641	29.6048	16.535	18.5371	651.5	1.63529	1.10478e-09	3.30281e-08
Csf2rb	6.33991	5.05394	3.96639	12.1186	14.1999	18.9566	775.76	-1.61123	1.12104e-09	3.33563e-08
Larp1	4.50179	4.80045	7.4695	14.3258	14.1738	16.7569	1100.07	-1.49165	1.11868e-09	3.33563e-08
Bend5	16.5549	11.1196	6.97388	1.6923	0.567133	0.337305	180.289	3.053	1.13133e-09	3.35833e-08
Serpinf1	5.47283	3.24858	7.14781	19.7529	21.1322	26.3786	335.161	-2.05762	1.14564e-09	3.39282e-08
Zfp711	15.7028	9.34061	4.93248	1.17926	0.279306	0.104917	345.708	3.31459	1.18229e-09	3.49317e-08
Glrx	74.9118	73.6358	75.6195	122.794	147.163	132.944	2215.4	-0.946334	1.21117e-09	3.57012e-08
Pnkp	23.5773	20.3036	26.4473	46.1851	50.0667	48.2643	1203.39	-1.13026	1.26803e-09	3.72902e-08
Cbr1	86.6248	128.833	80.0485	36.9551	32.6211	32.7445	1108.96	1.37824	1.31104e-09	3.84654e-08
Pecam1	73.0727	99.2144	62.2887	34.4896	24.0742	24.1005	2703.16	1.35645	1.33401e-09	3.90485e-08
Fam65b	23.802	22.2556	17.8555	9.77433	8.53204	6.95975	1606.06	1.20276	1.39566e-09	4.07585e-08
Chdh	0.35064	0.776786	0.748113	3.3269	4.36522	2.73762	196.011	-2.34651	1.43505e-09	4.16197e-08
Entpd6	8.09034	5.95348	5.39027	18.6226	17.237	16.203	478.37	-1.48373	1.43339e-09	4.16197e-08
Zfp105	13.2279	11.6249	8.20459	2.69788	1.36579	1.36015	196.903	2.29646	1.43089e-09	4.16197e-08
Mif4gd	69.8831	85.0598	53.7534	28.9345	23.3507	20.2456	1333.95	1.37484	1.47769e-09	4.27581e-08
Gm15987	0.477269	0.128159	1.48826	9.50783	13.9423	14.8351	119.293	-3.36681	1.48673e-09	4.29213e-08
Lag3	22.2581	30.9459	24.1183	5.84833	2.73295	1.15293	444.434	2.57468	1.69043e-09	4.86905e-08
Gata1	47.6041	37.3281	44.6043	11.3308	5.0199	2.36858	720.159	2.43202	1.76931e-09	5.08464e-08
Nt5dc2	149.001	116.18	123.342	226.711	257.363	229.696	4138.25	-0.976328	1.78576e-09	5.12026e-08
Arhgap15	140.03	144.242	129.103	75.7254	70.2848	58.6666	6266.27	0.892826	1.8763e-09	5.36767e-08
Impdh1	13.2604	25.5876	15.3808	47.3061	51.3871	53.1232	1329.81	-1.53822	1.8813e-09	5.36979e-08
Siglec5	77.495	74.7113	44.5036	23.724	23.3307	20.1957	1707.63	1.39229	1.97317e-09	5.61931e-08
Clnk	23.4976	22.0621	12.932	4.07177	1.12375	2.5302	267.481	2.51589	2.02444e-09	5.75232e-08
Cers6	1.53301	3.09327	2.78196	10.4898	10.0418	7.57151	375.265	-1.90878	2.05601e-09	5.82891e-08
Tmem141	6.68961	6.04619	6.66774	17.5805	23.3492	25.5852	244.011	-1.79867	2.10725e-09	5.96078e-08
S100a8	2.63472	16.3902	3.6755	226.997	265.976	763.621	1374.67	-3.80215	2.1284e-09	6.00715e-08
Thsd1	13.9884	31.7716	14.0234	4.27154	1.56616	0.863118	748.604	2.67996	2.15668e-09	6.07337e-08
Gdi1	106.183	131.431	74.6091	44.0881	31.5027	30.2917	2861.52	1.40511	2.31259e-09	6.49792e-08
Ccl4	53.9878	69.6141	63.6929	19.1141	9.93362	7.16999	377.692	2.10992	2.32287e-09	6.51229e-08
Dusp2	80.163	186.205	145.986	46.7346	26.2005	26.8606	2127.21	1.83647	2.46503e-09	6.87828e-08
Plscr1	53.1842	65.5235	41.0898	21.9907	16.4408	14.1457	1171.01	1.44657	2.46977e-09	6.87828e-08
Zadh2	1.32172	1.90681	0.918727	8.34345	5.15582	6.37229	214.707	-2.17489	2.46715e-09	6.87828e-08
Elovl5	50.0745	33.757	46.5362	88.6457	96.7945	86.3332	2984.52	-1.14803	2.5e-09	6.94715e-08
Magt1	33.1863	28.5839	36.9329	61.0955	62.3154	56.9077	3359.71	-0.966252	2.53012e-09	7.01538e-08
Ccdc28a	28.64	44.3991	26.0945	9.98208	6.82379	7.92216	370.554	1.79728	2.61149e-09	7.22511e-08
Uap1l1	28.6722	31.7815	28.4347	54.2077	52.805	55.1958	1129.27	-0.964968	2.61866e-09	7.22912e-08
Anxa4	102.482	120.114	136.501	46.7866	22.4038	16.9915	2290.27	1.85043	2.62971e-09	7.2339e-08
Fopnl	201.974	189.799	208.127	112.108	96.4632	100.661	3359.93	0.836775	2.63186e-09	7.2339e-08
Pxk	18.9712	14.9735	16.6819	32.892	32.8795	32.8987	1129.83	-1.05774	2.64841e-09	7.26355e-08
Tifab	7.7259	8.49662	2.08368	29.8604	30.607	30.0544	1026.95	-2.22243	2.71427e-09	7.42802e-08
Cd177	0	0	0	1.93676	1.73555	0.767194	32.8428	-3.91343	2.79054e-09	7.62024e-08
Cela1	31.5944	49.0646	26.3607	9.57309	5.00701	7.87273	366.494	2.00319	2.8161e-09	7.67341e-08
Ifitm3	36.2599	36.593	87.8916	173.822	203.825	360.056	1575	-2.13511	2.86446e-09	7.78837e-08
Ncf4	53.9254	61.5137	58.9305	97.2981	110.932	103.444	1880.99	-0.937134	3.0117e-09	8.17109e-08
Arid5a	5.90496	3.39026	3.33121	11.2261	12.9114	12.5018	753.134	-1.58728	3.1168e-09	8.43811e-08
Sla2	6.31436	15.555	5.84617	1.34733	0.558353	0.301894	190.281	2.97288	3.37459e-09	9.11645e-08
Ssbp2	34.5899	33.7226	38.2889	19.3481	15.3106	16.1645	2719.53	0.946357	3.51284e-09	9.46966e-08
Samd9l	27.9138	22.6689	29.3644	9.1186	3.70349	2.67163	1302.59	2.10218	3.52217e-09	9.47457e-08
Lman2	92.1311	92.7667	85.0079	136.121	143.487	135.647	7844.36	-0.727908	3.57645e-09	9.60011e-08
Dnajb11	50.9064	47.7511	57.8811	99.7346	109.405	84.3021	3877.97	-1.00108	3.80787e-09	1.0178e-07
Fut8	247.439	305.601	182.148	107.545	76.2165	57.4708	10009.5	1.44762	3.80431e-09	1.0178e-07
1110028F11Rik	2.89543	7.68954	1.56659	0.16656	0.211782	0.237922	87.2922	3.25917	4.01047e-09	1.06968e-07
Spns2	95.3468	79.138	93.8652	32.8909	16.418	9.43102	2855.19	1.95749	4.12906e-09	1.09899e-07
Trpv4	7.737	7.33602	1.86529	0.535367	0.157848	0.0704108	144.286	3.35035	4.20678e-09	1.11732e-07
Fgf3	46.8542	56.675	31.0901	8.04996	2.18572	0.919488	441.729	2.93358	4.39318e-09	1.16438e-07
Srd5a1	0.710501	0.728462	0.826855	4.25469	4.65749	3.35249	104.605	-2.31052	4.41761e-09	1.1684e-07
Cops7a	47.4986	43.5289	45.8001	74.6269	75.0338	82.15	2219.9	-0.863348	4.53454e-09	1.19682e-07
Ldhb	8.13972	17.6291	9.13226	35.9156	48.4547	43.2574	564.399	-1.86531	4.61671e-09	1.21596e-07
Gpr183	7.45996	13.1347	8.55592	2.50133	1.70922	1.14525	259.592	2.15981	4.65914e-09	1.22269e-07
Rnf167	149.319	153.014	116.785	70.1638	62.817	62.0774	2426.13	0.976758	4.66163e-09	1.22269e-07
Mxd4	39.4202	42.8903	35.1518	16.2411	12.7413	11.3669	479.881	1.39084	5.02306e-09	1.31203e-07
Tcirg1	21.6992	23.6569	17.2378	38.1137	44.6761	41.971	1650.3	-1.08754	5.0133e-09	1.31203e-07
Milr1	11.7238	10.6495	11.3049	21.0947	26.912	29.5332	736.14	-1.28413	5.21476e-09	1.35928e-07
Gdap10	0	0.165495	0	2.7692	3.57802	1.88407	64.0038	-3.6536	5.27999e-09	1.37345e-07
Nlrp12	0	0	0.0195779	0.988724	0.514629	1.2418	32.6761	-3.78909	5.31282e-09	1.37915e-07
Bmp1	13.1594	20.4339	11.9879	2.7312	1.04325	0.27199	561.461	2.86992	5.4213e-09	1.40442e-07
Nagpa	18.5606	12.907	21.3295	39.9996	44.9727	43.7828	1093.02	-1.3574	5.56675e-09	1.43914e-07
Fgd4	1.20014	0.276231	0.67532	5.12324	4.6915	5.77855	193.086	-2.61337	5.60417e-09	1.44585e-07
Ldlrad3	5.62239	4.02199	2.56893	12.0279	15.9172	12.9885	546.722	-1.76419	5.79959e-09	1.49322e-07
Tgfbr2	12.529	11.5557	8.31949	3.73259	1.91435	1.67623	487.306	1.91653	6.20146e-09	1.59343e-07
5330417C22Rik	2.84649	7.89371	1.14668	0.270924	0.114827	0.0682938	103.527	3.41163	6.23465e-09	1.59871e-07
Fam46a	7.19183	3.24104	3.38702	13.1085	17.8643	18.0107	930.795	-1.83354	6.28216e-09	1.60762e-07
Lmo1	3.13411	2.46003	2.53229	11.4284	11.1139	13.4322	127.383	-2.09309	6.29552e-09	1.60778e-07
Nav2	0.178326	0.0383082	0.0351204	0.827706	0.949562	1.65348	121.117	-3.12587	6.34968e-09	1.61833e-07
Apmap	36.1955	22.3515	29.8763	68.1991	64.0592	63.0095	1658.64	-1.22448	6.48609e-09	1.64977e-07
Il2rg	287.675	256.117	344.268	150.462	97.9661	108.523	5195.02	1.18103	6.5371e-09	1.6594e-07
Oaf	7.24437	7.49086	10.4699	20.8796	22.2037	20.0702	564.826	-1.3909	6.5748e-09	1.66562e-07
Sh2d1b1	43.9046	44.0938	26.2597	11.9999	7.06261	4.83456	506.516	2.00581	6.79621e-09	1.71826e-07
Ddx5	523.031	420.311	446.781	260.515	215.297	201.15	18883.3	0.915717	6.85299e-09	1.72915e-07
Pdlim7	22.3885	33.4406	19.7198	8.97472	8.22557	7.90864	774.739	1.42803	6.88734e-09	1.73434e-07
Cebpd	0.875908	4.60181	0.787524	17.8756	18.1663	22.2622	396.091	-2.81743	6.92036e-09	1.73919e-07
Me2	52.3767	48.7833	62.1059	101.273	103.036	91.552	3000.15	-0.953879	6.95101e-09	1.74342e-07
Slc35g1	1.3142	1.65129	2.73474	7.78818	7.372	7.2094	262.363	-1.94704	7.04119e-09	1.76253e-07
Dnmt1	10.1714	11.4237	14.3585	25.9078	22.3752	24.3336	1824.68	-1.10121	7.327e-09	1.83044e-07
Evi2a	21.8917	25.9097	22.6647	10.4656	8.34466	8.7224	581.733	1.21719	7.52874e-09	1.87713e-07
Apoe	94.8738	62.8865	69.0351	29.8323	14.2467	17.0677	925.81	1.69899	7.82213e-09	1.94643e-07
Traf3	0.974815	0.795229	0.680451	2.3577	3.2579	3.2837	213.218	-1.86079	7.9486e-09	1.97401e-07
Abca9	0	0	0	0.670883	0.345274	0.730817	29.8884	-3.80964	8.16826e-09	2.02457e-07
Fbxo32	3.12702	3.49869	2.57826	0.909407	0.513917	0.567645	198.931	1.96551	8.78218e-09	2.16916e-07
Vat1	5.19807	4.85575	3.28835	10.8569	15.1442	20.1621	437.778	-1.80178	8.78598e-09	2.16916e-07
Irf9	47.9007	53.0839	47.2004	26.2874	22.6146	20.7033	1518.14	0.966212	8.81443e-09	2.17193e-07
Ube2h	19.8105	26.3273	15.5353	8.29631	5.58073	4.92726	989.122	1.54159	9.16252e-09	2.2533e-07
Hdlbp	13.2592	10.0329	11.2089	24.4485	25.4283	19.6449	1729.45	-1.0998	9.7528e-09	2.3938e-07
Fam109b	22.3242	20.7118	17.7842	8.50758	5.44929	4.92355	563.252	1.52119	9.81665e-09	2.40479e-07
Ube2e3	251.603	200.899	271.329	123.005	107.617	100.83	4214.11	1.001	1.01681e-08	2.48607e-07
Ccdc149	0.0259474	0	0	1.69787	0.498933	1.67774	35.241	-3.74232	1.0224e-08	2.4949e-07
Hipk2	1.05475	0.813634	0.698718	3.01167	4.75123	3.45003	166.945	-2.07246	1.02631e-08	2.49961e-07
Dynlt1b	271.504	279.737	255.028	151.84	132.843	141.351	2466.22	0.80061	1.06356e-08	2.58533e-07
Tfdp2	14.7255	15.8106	11.0195	6.37463	4.90402	4.6152	1134.09	1.24412	1.12428e-08	2.72767e-07
Cited4	0	0	0	1.85041	3.03588	3.46075	28.7961	-3.77627	1.13751e-08	2.75448e-07
Hdc	8.72257	2.46858	0.677165	138.467	144.221	128.649	2744.84	-3.55272	1.1596e-08	2.8026e-07
Cst3	392.291	436.81	377.275	626.028	700.947	830.111	6644.13	-0.938517	1.1797e-08	2.84573e-07
Ccl5	35.983	80.6068	4.94789	0.9899	2.39745	0.499064	167.799	3.44729	1.20329e-08	2.89708e-07
M6pr	158.888	142.808	144.56	227.672	235.387	223.175	6676.9	-0.726528	1.22757e-08	2.94991e-07
Tnfrsf1b	4.37958	1.51473	2.19084	9.6443	12.1267	11.7048	550.637	-2.01127	1.32749e-08	3.18395e-07
Hn1	471.66	426.045	424.824	262.819	224.33	216.329	7151.51	0.79209	1.34473e-08	3.21918e-07
Dscr3	20.8995	14.3569	13.497	41.1517	37.5562	33.6074	1034.12	-1.2795	1.35005e-08	3.2258e-07
Zfp36l2	101.975	141.546	109.989	59.7242	50.5723	54.37	4746.4	0.975016	1.39043e-08	3.31601e-07
Nfam1	11.1539	8.32395	12.5019	30.8715	31.4855	19.6863	1311.03	-1.4171	1.44552e-08	3.44088e-07
Cdc42se2	124.027	138.845	112.355	67.7207	65.7213	56.726	4606.78	0.858314	1.46625e-08	3.48365e-07
Rab32	49.8638	26.2844	64.204	126.163	155.009	135.082	3070.79	-1.60253	1.4787e-08	3.50663e-07
Zfp184	27.6702	26.2835	33.2677	12.7513	9.58435	7.49308	816.876	1.39519	1.48814e-08	3.5224e-07
S100a9	1.76368	9.6613	3.12612	22.0041	55.6958	103.953	261.675	-3.02215	1.49181e-08	3.52448e-07
Nxn	6.75163	6.91307	4.10093	14.0658	18.5264	19.6643	512.763	-1.59669	1.51095e-08	3.55637e-07
Trim13	45.6188	55.0425	52.5087	20.9618	12.0332	8.89585	851.531	1.68088	1.50832e-08	3.55637e-07
Ppp1r13b	17.6982	23.3834	16.1173	7.91982	4.05447	4.84905	824.685	1.58676	1.51605e-08	3.56172e-07
Ssr1	107.506	95.8179	127.047	186.372	201.531	184.849	22360.8	-0.892121	1.5248e-08	3.57562e-07
8430410A17Rik	111.209	96.7818	98.0046	54.3302	45.0135	40.7635	1627.11	1.00075	1.54506e-08	3.61642e-07
Wdr45	50.2792	48.9642	43.7816	23.1786	18.6735	16.4661	816.583	1.15947	1.61498e-08	3.77308e-07
Ppcdc	37.8947	39.9646	43.8683	20.6057	13.9781	14.4285	1217.06	1.17741	1.68181e-08	3.92196e-07
Eya2	7.89524	11.7652	7.89754	2.01477	0.738533	0.439246	215.898	2.61566	1.68503e-08	3.92221e-07
Jup	9.77688	7.44694	6.37886	2.54851	1.21993	1.02032	363.993	2.03444	1.84621e-08	4.28946e-07
Scpep1	2.86338	4.79165	3.80038	15.6409	11.509	11.2989	277.612	-1.74608	1.85572e-08	4.30362e-07
Adam15	4.63595	2.87635	2.46687	12.4607	11.0737	9.38523	344.005	-1.736	1.89992e-08	4.39806e-07
1600020E01Rik	50.8064	72.2187	50.0302	21.0608	16.4505	17.4556	399.968	1.48607	1.90467e-08	4.40096e-07
Pitpnc1	28.0566	41.3311	41.0149	17.4069	11.2369	11.0115	2460.72	1.32884	1.90936e-08	4.40374e-07
Ldlrad4	28.1713	30.2033	28.4888	8.64465	3.47241	1.82226	641.981	2.29076	1.94056e-08	4.46754e-07
Kdelr2	50.1983	62.563	77.4685	121.323	135.769	180.816	3109.63	-1.2776	1.95848e-08	4.50057e-07
Mfsd1	38.7853	31.1514	36.4282	59.3567	63.4172	63.2696	2316.83	-0.90664	2.06847e-08	4.7447e-07
Pdgfrb	10.2238	9.24795	10.8505	4.32817	2.49294	2.50379	552.953	1.53155	2.13678e-08	4.8925e-07
Tec	64.0645	72.9016	54.5978	31.778	21.4491	18.9858	1808.5	1.26354	2.26286e-08	5.17178e-07
Zfpm1	11.3113	18.9204	7.90958	2.90518	1.4475	0.682017	372.002	2.48091	2.3149e-08	5.28116e-07
Mdp1	61.7565	74.0024	70.4547	35.3369	31.2963	27.1221	1401.4	1.01058	2.33136e-08	5.30911e-07
Edem2	69.4093	84.3654	53.9771	138.071	144.397	124.679	3756.52	-1.06202	2.34821e-08	5.33783e-07
Tgtp2	134.297	82.7609	167.158	52.6917	30.922	31.8348	3629.44	1.5596	2.43327e-08	5.52125e-07
Ubl3	10.5204	8.82165	10.9635	19.6526	21.6948	22.6407	671.491	-1.16475	2.51408e-08	5.69438e-07
Tbc1d10c	171.499	183.603	191.573	99.3814	62.7838	62.1991	3508.95	1.15097	2.5393e-08	5.74117e-07
Gcn1l1	2.79976	2.67189	2.92558	6.43185	5.08712	6.39671	599.844	-1.17543	2.54785e-08	5.75021e-07
Tmem87a	5.22491	7.89393	5.96491	15.5793	17.2825	14.3197	531.349	-1.36606	2.60509e-08	5.86889e-07
Depdc7	2.80057	0.376012	1.08341	12.0425	14.5723	12.6265	203.304	-2.78691	2.63715e-08	5.93053e-07
Plaur	9.30959	3.9733	4.61404	20.763	22.7525	30.1287	344.604	-1.99977	2.6747e-08	6.00428e-07
Dock5	5.07994	5.67553	4.93673	2.2451	1.28105	1.22712	543.859	1.54989	2.72497e-08	6.10626e-07
Tpm1	38.8734	45.7293	50.8929	22.58	15.025	14.5242	1590.77	1.23788	2.73905e-08	6.12693e-07
Lhfpl2	0.494868	1.382	0.7602	5.28469	4.7871	3.72655	192.734	-2.2387	2.84583e-08	6.35452e-07
Akap1	1.16635	0.898216	1.08352	3.99359	3.28759	4.93668	161.807	-1.92994	2.87671e-08	6.40105e-07
Tuba4a	222.023	240.254	236.052	338.806	433.567	450.916	10503.5	-0.909323	2.87682e-08	6.40105e-07
Gusb	81.4417	78.029	92.3099	154.004	142.855	126.952	4408.55	-0.849887	2.89609e-08	6.43259e-07
Phgdh	79.8574	57.8092	90.0525	148.336	155.678	153.615	3420.78	-1.09406	2.90146e-08	6.43318e-07
Rab2b	15.1774	17.7612	20.2656	7.52	5.54302	5.28852	509.233	1.3815	2.90982e-08	6.44039e-07
Gimap1	55.2433	60.9648	78.5017	24.9971	10.1082	9.58387	925.029	1.88959	2.93773e-08	6.4908e-07
Smox	16.6275	20.3118	14.8748	5.61025	3.01096	1.95815	361.232	2.02407	2.96676e-08	6.54346e-07
Acss2	23.0283	23.6579	13.7914	5.72526	3.0332	1.45657	511.116	2.22783	3.05702e-08	6.73078e-07
2810013P06Rik	45.0284	51.6472	30.8419	14.9219	8.66274	14.7846	865.308	1.54861	3.09988e-08	6.81325e-07
Tmed10	56.1904	50.7715	64.4658	95.1522	99.8832	95.7283	4333.81	-0.861956	3.10622e-08	6.81532e-07
D17Wsu104e	78.8088	79.1304	118.821	177.981	209.432	231.541	2187.32	-1.23786	3.12992e-08	6.84351e-07
Rasa2	5.79925	4.35543	3.89633	10.0007	10.9456	10.5621	693.51	-1.2444	3.12828e-08	6.84351e-07
Snap23	92.1847	82.8806	79.0338	45.7369	42.8071	36.1375	2185.5	0.903638	3.33764e-08	7.28506e-07
Phlda1	11.8106	26.5313	12.3679	4.1525	2.18367	1.58951	291.993	2.30712	3.38389e-08	7.37326e-07
Ckap4	5.49178	5.59746	1.19206	18.4958	22.6004	25.0262	617.839	-2.28288	3.47119e-08	7.55044e-07
4933431E20Rik	1.48035	1.46182	1.23829	0.166653	0.0941776	0.0350079	61.4872	2.98708	3.56929e-08	7.75046e-07
Uchl1	15.9079	35.3823	10.123	3.33883	0.998903	0.792137	193.391	2.8629	3.61381e-08	7.83364e-07
Rin2	0.0184813	0	0	0.822341	1.23013	0.3902	31.314	-3.61202	3.72111e-08	8.0524e-07
Cnp	64.8238	72.5271	63.1056	35.4986	26.3118	22.0247	1969.63	1.12415	3.77462e-08	8.15422e-07
Lman1	42.7557	23.8456	35.2109	78.8921	85.8809	66.8368	3308.4	-1.25936	3.84433e-08	8.2906e-07
Chsy1	6.3685	9.39728	8.62544	15.9137	20.3334	26.154	971.643	-1.41487	3.8785e-08	8.35003e-07
Slfn10-ps	12.6536	11.3219	7.43043	3.16002	2.86753	3.43138	389.838	1.54357	3.99948e-08	8.59581e-07
Tfrc	17.5148	24.5317	10.9864	50.6719	55.414	38.0039	2592.04	-1.49098	4.02361e-08	8.63297e-07
Fbxo9	66.5209	73.4618	67.3872	37.7838	33.7882	28.8136	1761.66	0.923401	4.04069e-08	8.6549e-07
Ccr2	14.6523	18.4041	10.9571	29.8355	32.101	36.096	1361.46	-1.23355	4.08052e-08	8.7254e-07
Arid5b	0.248971	0.390846	1.03725	3.80969	3.25768	5.5767	174.641	-2.59755	4.11635e-08	8.78711e-07
Slc7a6	16.1982	12.7391	14.542	26.0302	27.3551	26.4698	1224.81	-0.973666	4.14185e-08	8.82663e-07
3110002H16Rik	73.2119	62.5276	59.6732	34.6357	30.2565	30.2825	1605.5	0.912875	4.25892e-08	9.0608e-07
Sfxn3	26.6095	32.6177	25.6601	13.1903	8.06921	7.49237	868.737	1.40391	4.34048e-08	9.20451e-07
Tgif1	48.4089	73.4308	46.2114	23.0833	17.4484	22.723	1597.02	1.25942	4.34106e-08	9.20451e-07
Mrgpra2a	0.903049	0.111919	0	9.33335	8.16845	7.60817	88.1215	-3.33678	4.37715e-08	9.26545e-07
Cd52	357.103	771.174	503.461	158.393	119.206	206.598	2739.91	1.56314	4.45884e-08	9.42256e-07
Flot2	27.5735	19.9271	23.8563	47.0848	55.0003	42.2041	1552.79	-1.10345	4.47412e-08	9.43904e-07
Ube2r2	67.3052	82.383	71.8555	39.3366	31.6147	38.109	2842.29	0.898083	4.61252e-08	9.71478e-07
Zfp385a	11.0073	15.3739	8.36058	3.50709	2.13934	2.26385	250.304	1.89004	4.77191e-08	1.00337e-06
Plcxd2	0.0351918	0.0440996	0.057757	0.634543	0.494505	0.897807	43.2215	-3.06995	4.81089e-08	1.00821e-06
Poc1a	21.1261	11.6437	20.5551	44.386	49.6316	44.5774	877.62	-1.43424	4.80462e-08	1.00821e-06
Pgm2	20.6503	21.5666	24.6196	42.6288	40.3349	37.8413	1165.28	-0.948258	4.82739e-08	1.00999e-06
Hist1h2bh	57.6042	102.272	74.52	23.4536	21.2174	17.5874	290.516	1.70631	4.8595e-08	1.01335e-06
Zfp758	42.6575	23.0803	22.6843	10.8319	7.02016	7.31946	868.697	1.61888	4.8554e-08	1.01335e-06
Ing4	112.042	168.94	117.826	63.0634	49.7567	54.3397	2367.57	1.11732	4.94528e-08	1.02953e-06
Sdad1	6.13788	5.36809	7.4454	13.3129	12.4388	14.5171	793.645	-1.16986	5.19647e-08	1.08004e-06
Ncoa7	17.3328	18.6345	18.1159	9.39693	6.2603	6.34741	1050.59	1.16148	5.32943e-08	1.10586e-06
Itga4	37.6677	25.8146	18.309	11.2423	8.22844	8.2823	2775.1	1.39477	5.37629e-08	1.11375e-06
Zfp286	10.6224	16.5454	5.92084	2.34816	2.39278	1.93947	305.597	2.01818	5.51728e-08	1.14108e-06
Lonp1	15.2345	13.979	16.2304	25.7983	29.0577	29.9695	1029.53	-0.995901	5.58231e-08	1.15264e-06
Ahcyl2	0.319656	0.437763	0.912841	2.62156	3.81796	3.04407	162.686	-2.32657	5.61385e-08	1.15726e-06
Sdsl	44.7779	39.1115	30.3539	14.9685	9.42412	7.85959	455.191	1.63289	5.65014e-08	1.16284e-06
Sox5	0.844949	1.0021	0.277347	0.0204775	0.0173581	0	40.0007	3.48414	5.75139e-08	1.18175e-06
Fyn	15.9056	18.326	16.9965	7.31552	3.48922	3.58542	621.745	1.64093	5.88014e-08	1.20521e-06
H2-DMb1	22.6564	19.5474	19.736	40.3526	38.7664	44.6094	635.544	-1.08807	5.89421e-08	1.20521e-06
Id1	0	0.507384	0.279097	5.85232	6.00889	6.2334	46.8853	-3.24954	5.89366e-08	1.20521e-06
Flt1	0	0	0	0.478287	0.577736	0.415951	25.2769	-3.60656	5.94972e-08	1.21459e-06
Tmed2	273.237	211.407	299.016	462.637	487.818	445.205	11455.9	-0.927913	6.09578e-08	1.2424e-06
Hist2h2be	14.8925	15.0074	12.3018	5.70783	4.40071	3.54282	376.738	1.46197	6.11024e-08	1.24334e-06
Tmem176b	231.138	239.035	243.126	143.472	106.978	119.322	5763.17	0.828019	6.26919e-08	1.27363e-06
Gpr65	6.61441	3.1217	11.4477	28.4695	30.329	31.3687	645.07	-2.01992	6.49152e-08	1.31667e-06
Elf1	118.743	101.598	107.584	63.7837	58.4599	59.9778	5598.21	0.729132	6.6247e-08	1.34153e-06
Hmgn1	263.725	290.317	269.796	164.449	142.369	151.556	4003.12	0.727861	6.66023e-08	1.34656e-06
Mettl20	26.0749	38.7286	42.3763	13.9074	10.7343	12.0741	628.091	1.38498	6.68375e-08	1.34916e-06
Tmem63a	2.25864	3.08246	2.06714	9.06471	7.34979	6.39335	262.203	-1.63436	6.71092e-08	1.35248e-06
Nadk	34.9155	29.0662	35.1473	77.9726	67.0391	51.3109	2439.4	-1.07063	6.78112e-08	1.36227e-06
Vmp1	126.975	122.849	144.84	74.1162	66.4068	56.9979	4266.24	0.877085	6.7764e-08	1.36227e-06
Knstrn	19.1292	22.1329	23.1588	41.5192	37.3789	35.2471	1480.46	-0.919579	6.81311e-08	1.36652e-06
2610307P16Rik	19.9324	21.9711	19.3159	5.2807	1.71083	0.766629	477.495	2.50043	6.87183e-08	1.37611e-06
Atp6ap2	170.209	99.8433	107.981	235.42	287.161	311.206	7668.79	-1.22041	6.91775e-08	1.37657e-06
Fut4	1.69128	0.719075	0.670804	5.84087	6.08032	4.01926	188.035	-2.23287	6.91189e-08	1.37657e-06
Lair1	7.22947	2.84285	4.05422	14.0475	16.6743	17.6676	590.633	-1.7768	6.90448e-08	1.37657e-06
St3gal6	4.5384	3.80111	2.87297	0.329967	0.279703	0.0950597	48.1819	3.02679	6.90985e-08	1.37657e-06
1810026J23Rik	22.9694	13.3273	18.314	37.5218	41.2435	43.0047	1494.16	-1.2344	6.98763e-08	1.38661e-06
Azin1	16.3987	16.5015	20.2442	29.9289	33.7377	31.1489	1980.56	-0.931614	6.99023e-08	1.38661e-06
Tom1	2.33601	3.25401	2.55192	7.64285	8.93508	8.49306	210.277	-1.63862	7.06973e-08	1.40018e-06
Rpl29	34.1846	50.259	43.3313	86.4075	99.1541	143.219	868.855	-1.41999	7.19368e-08	1.4225e-06
Syk	18.3171	21.6647	15.0471	8.68845	7.58225	7.29576	1072.24	1.0881	7.20893e-08	1.42328e-06
Atat1	12.5132	16.419	11.537	5.11091	3.58893	3.15607	334.155	1.5863	7.28558e-08	1.43617e-06
Inpp5b	71.795	65.0125	65.2288	35.49	26.8515	19.8549	2779.56	1.16005	7.34196e-08	1.44503e-06
Adam17	12.4905	8.86721	13.2222	23.3787	24.4217	23.5558	1246.67	-1.12969	7.56656e-08	1.48566e-06
Ffar2	21.4103	40.1382	15.0851	7.06801	5.87872	6.25601	694.224	1.76639	7.57199e-08	1.48566e-06
Socs5	6.43989	7.01172	5.3392	2.18596	1.99773	1.47229	276.686	1.55104	7.73905e-08	1.51608e-06
Sh3tc1	0.170281	0.0304832	0	1.20502	2.05691	1.64779	63.5084	-3.29102	7.79815e-08	1.52529e-06
Parp6	32.5052	23.8948	23.9206	11.6482	9.99111	7.5464	767.381	1.30809	7.89796e-08	1.54243e-06
Vwa8	1.18425	1.36837	1.34285	3.37101	3.76871	3.04123	271.179	-1.43502	8.22635e-08	1.60407e-06
Klf9	0.342898	0.311645	0.493503	2.48539	2.69201	2.09997	74.3968	-2.42607	8.27834e-08	1.61172e-06
4930444F02Rik	5.26164	4.78329	1.93935	0.589854	0.413044	0.439603	99.9945	2.52933	8.4459e-08	1.64181e-06
Fkbp2	66.6538	67.8396	76.9783	127.711	152.861	229.536	1285.47	-1.33761	8.60993e-08	1.666e-06
Pqlc3	12.1727	12.5333	13.531	24.6937	24.3011	22.9937	676.548	-1.00409	8.5972e-08	1.666e-06
Slc25a24	20.7346	18.9372	13.6035	6.4814	6.81115	6.98289	642.861	1.24067	8.60149e-08	1.666e-06
Hsd11b1	2.91855	0.191928	1.29035	37.0518	52.6838	58.7905	604.199	-3.39463	8.68482e-08	1.67791e-06
Hist1h2be	10.287	13.0197	11.6493	4.51743	3.72784	3.52935	302.603	1.40744	8.72747e-08	1.68357e-06
Serpini1	24.367	23.3253	19.1525	7.04652	3.18973	1.48627	628.976	2.1753	8.78269e-08	1.69164e-06
Stap1	109.024	112.342	127.651	63.2589	47.0108	46.0222	1488.07	1.0307	8.8979e-08	1.71122e-06
Ptpre	45.2367	39.2777	41.8673	24.2995	17.8805	17.9878	2618.42	0.945959	8.93122e-08	1.71501e-06
Rbm5	160.899	158.612	177.193	96.0591	85.0965	70.7238	6003.75	0.858624	9.11313e-08	1.74728e-06
D730005E14Rik	6.82431	6.06136	4.37039	1.70709	1.48234	1.24897	200.93	1.73943	9.24753e-08	1.77036e-06
Glt8d2	19.4681	12.9673	11.9276	4.0109	1.3304	3.02438	290.442	2.08991	9.28443e-08	1.77473e-06
Tpi1	261.052	266.365	284.432	387.181	421.592	442.586	8769.78	-0.729199	9.30863e-08	1.77667e-06
Rbm45	2.81296	4.67831	4.15498	9.73769	15.3678	16.2446	270.926	-1.81092	9.40244e-08	1.79186e-06
Pear1	11.5114	9.62245	7.68253	3.40337	1.37176	1.33734	402.474	1.96775	9.69159e-08	1.84418e-06
Kdelc1	24.2204	15.1357	27.9713	53.3456	49.9577	55.7926	1407.33	-1.30671	9.82358e-08	1.86648e-06
Als2	9.92521	10.7199	5.94861	3.26064	1.71274	1.36899	592.636	1.83058	1.0064e-07	1.90928e-06
Ssr3	130.846	107.362	119.976	183.81	220.808	190.075	7308.28	-0.832956	1.0166e-07	1.92574e-06
Mob3a	206.926	172.021	152.567	89.8142	58.8429	43.4639	4941.52	1.31494	1.02006e-07	1.92941e-06
Tspo	408.418	454.829	482.575	672.749	752.748	872.448	8299.12	-0.871818	1.02516e-07	1.93614e-06
Cysltr1	0	0	0	0.790719	1.47921	1.09971	25.4407	-3.54741	1.06023e-07	1.99938e-06
Il6	23.8329	33.0405	12.8649	3.45405	1.28827	0.27862	205.904	2.92681	1.06994e-07	2.01467e-06
Tns1	1.75313	1.18734	0.620805	0.195903	0.0830303	0.0835707	99.3542	2.67205	1.07484e-07	2.0209e-06
Mcu	20.4081	20.665	15.9944	32.8392	35.2614	39.413	1258.95	-1.00752	1.09633e-07	2.05823e-06
Hist3h2a	37.3247	47.988	31.1753	17.3955	11.9628	10.4822	801.632	1.38661	1.10227e-07	2.06631e-06
Gm14005	1.01594	0.236775	0.585152	2.44171	4.69241	7.52935	201.722	-2.62895	1.16216e-07	2.17535e-06
Ppp3ca	25.1063	23.7012	18.3875	39.7702	43.46	44.8286	1141.09	-1.02299	1.19621e-07	2.23576e-06
Chn2	12.3134	26.7641	8.93836	4.34575	2.5431	2.59131	499.844	2.03645	1.23881e-07	2.31196e-06
Gins2	48.2575	45.3766	53.0724	84.4955	86.0962	85.1977	1111.38	-0.899997	1.24535e-07	2.32073e-06
Fcgr3	196.562	225.203	107.616	341.822	480.568	502.837	6719.08	-1.38663	1.26192e-07	2.34813e-06
Prkci	2.2553	4.45146	2.9801	8.4593	10.2214	9.39444	452.298	-1.56178	1.26462e-07	2.3497e-06
Isg20	28.1007	43.7733	42.0141	14.5048	10.3911	8.05686	442.308	1.59959	1.27333e-07	2.3624e-06
Cttn	20.4821	16.3206	2.49814	1.84058	0.552983	1.10413	349.428	2.76217	1.29563e-07	2.40025e-06
Gp5	6.37972	9.29078	5.74267	1.33176	0.57892	0.223805	131.652	2.69015	1.33165e-07	2.46335e-06
Fgd2	6.03292	4.47259	2.93809	17.1064	13.1427	11.6962	389.454	-1.6535	1.36737e-07	2.52573e-06
H3f3a	528.403	607.038	542.779	311.181	315.895	330.057	7382.92	0.691061	1.38518e-07	2.55489e-06
Galns	5.42498	10.2062	6.91524	19.368	19.2237	20.3781	564.274	-1.43275	1.39955e-07	2.57762e-06
Notch1	0.317458	0.418922	0.437652	1.36903	1.30806	1.97885	149.105	-1.93362	1.40225e-07	2.57882e-06
Lpgat1	4.55987	3.74985	3.44951	7.24181	8.36051	8.47721	693.034	-1.12078	1.44148e-07	2.64711e-06
Gaa	11.4923	8.77707	8.92838	22.644	18.524	17.7373	890.917	-1.09653	1.4789e-07	2.71189e-06
Mfsd7b	3.05353	2.06967	2.19813	8.70887	6.47892	5.90048	310.751	-1.5561	1.49587e-07	2.73903e-06
C1rl	0.629065	0.0614255	0.253413	2.49472	4.25054	5.63461	109.435	-2.96982	1.52447e-07	2.78736e-06
Trim47	4.86213	6.31745	2.6642	0.752621	0.521978	0.482921	87.1524	2.47193	1.5553e-07	2.8396e-06
Ankrd28	8.14752	7.03638	10.5353	15.8109	21.6313	19.403	1154.66	-1.22015	1.56272e-07	2.84904e-06
Tnfaip2	4.02613	1.79971	4.20202	9.82283	11.7677	13.6584	435.311	-1.80015	1.56682e-07	2.85239e-06
Gpr141	55.8072	50.7197	28.3908	15.7269	17.7626	13.5639	1610.55	1.35283	1.57905e-07	2.8705e-06
Lbp	5.48787	0.622404	2.95375	45.2628	54.804	53.3904	1118.38	-3.09725	1.61709e-07	2.93542e-06
Hsd3b7	178.934	139.074	153.605	86.0478	72.9051	59.8702	3263.87	0.979837	1.64944e-07	2.98984e-06
Mcm3ap	3.41142	2.92558	3.21324	6.43503	6.15282	6.9274	494.803	-1.11688	1.6606e-07	3.00576e-06
Mgl2	4.88641	0.924453	1.14826	15.3089	14.5784	24.3265	257.271	-2.59626	1.66349e-07	3.00668e-06
Izumo4	21.838	27.842	13.7339	5.04343	3.66442	5.00462	185.215	1.92855	1.68802e-07	3.04664e-06
Lyz1	4.55852	4.75016	5.49384	12.9406	14.6425	16.0708	198.524	-1.58759	1.73951e-07	3.1351e-06
Epor	6.21154	3.68973	2.27057	0.451614	0.243612	0.124191	60.255	2.94294	1.74909e-07	3.14786e-06
Mdm2	49.5023	50.0402	40.2904	24.3357	23.6146	19.9105	1630.99	0.916627	1.76473e-07	3.17148e-06
Ctbs	1.04761	0.86151	1.48293	3.85595	5.18128	7.02719	138.367	-2.13046	1.77412e-07	3.18383e-06
Kctd20	45.2213	39.4241	34.6779	80.8793	84.6576	60.5721	2206.44	-1.01212	1.87189e-07	3.35452e-06
2610035D17Rik	46.9459	25.5375	31.8281	12.9215	5.26991	5.42871	606.258	1.88581	1.93839e-07	3.46876e-06
Tnfrsf18	33.333	31.4883	39.0518	12.6767	4.93037	5.60156	328.37	1.90401	1.94195e-07	3.4702e-06
Abhd11	29.4828	42.4411	39.0091	65.5002	73.4305	88.0372	1532.34	-1.1165	1.96092e-07	3.49915e-06
Sec24d	9.68455	7.57395	5.58132	17.1714	21.7345	16.0676	802.51	-1.33118	1.98721e-07	3.54106e-06
Endod1	3.60059	1.6545	3.12845	8.95381	11.0217	7.47835	430.494	-1.71307	2.04249e-07	3.63442e-06
Ostc	211.522	221.407	229.678	316.91	404.749	442.669	5166.77	-0.911802	2.08323e-07	3.7017e-06
Hist1h2ac	47.0903	109.225	81.6249	28.7653	20.477	26.9695	2018.7	1.46348	2.10692e-07	3.73852e-06
Osbpl5	8.13269	7.90934	3.71376	1.7463	0.825844	1.30671	246.74	2.03473	2.11228e-07	3.74186e-06
Tnfaip8l2	80.6979	119.388	63.5267	36.4078	28.8761	27.2966	1030.06	1.34662	2.11473e-07	3.74186e-06
Ssr4	127.174	158.905	202.394	290.09	347.95	479.341	3455.98	-1.26348	2.16754e-07	3.82993e-06
Rsrc2	42.3275	41.6206	38.4972	24.6196	22.1808	20.9652	2713.21	0.734942	2.22218e-07	3.92099e-06
Hist4h4	11.39	12.2982	7.77169	3.80802	2.23303	2.69566	297.279	1.64191	2.24643e-07	3.95823e-06
Slc35b4	19.5555	15.9285	17.5832	43.8928	37.7919	27.2079	1594.76	-1.11626	2.25552e-07	3.96871e-06
Gnpda2	81.2912	75.269	109.699	43.7554	36.9169	34.3354	1817.23	1.07737	2.25953e-07	3.97023e-06
Soat1	13.3103	5.85391	3.84353	29.801	33.4823	22.1844	1395.34	-1.85752	2.31509e-07	4.05746e-06
Trim12a	38.2083	47.4654	28.9548	16.2492	12.8557	11.6924	611.193	1.33106	2.31561e-07	4.05746e-06
Shmt2	76.882	87.3318	91.4446	147.706	151.081	122.885	4147.2	-0.820609	2.33501e-07	4.08578e-06
Fam212a	93.206	132.22	100.888	54.7082	41.395	44.2444	1281.61	1.08161	2.3552e-07	4.10971e-06
Sytl1	19.9408	23.3394	11.7113	5.96827	4.13327	4.91656	345.997	1.65826	2.35438e-07	4.10971e-06
Paip2	794.251	672.501	778.486	450.704	380.439	336.119	12629	0.823244	2.3663e-07	4.12337e-06
Atf6	0.864942	1.6413	2.58925	6.60052	6.50766	5.47344	475.371	-1.82892	2.38981e-07	4.1586e-06
Cdk2ap2	175.064	182.607	163.272	257.667	287.938	342.172	3413.68	-0.869702	2.43911e-07	4.23853e-06
Cd47	358.525	296.994	337.328	491.779	503.465	562.266	12962.3	-0.753077	2.50104e-07	4.34017e-06
Ptpn6	339.234	321.104	275.921	185.235	161.27	138.047	8892.11	0.827916	2.505e-07	4.34108e-06
Pofut1	1.5361	2.69763	2.2992	6.05767	5.81652	5.64856	360.894	-1.45982	2.52133e-07	4.36339e-06
Klhdc2	170.808	154.844	148.165	93.6901	74.8716	65.7741	3576.16	0.892036	2.53047e-07	4.37321e-06
H2-Q5	52.5442	73.5023	48.6556	25.7509	21.2354	22.0862	743.979	1.19242	2.53599e-07	4.37674e-06
Ifi27l1	184.395	289.276	162.02	78.3713	68.9718	93.9428	2384.75	1.24113	2.56889e-07	4.42747e-06
Rcc1	23.8563	20.4794	30.7761	47.4361	49.7839	51.5559	1389.72	-1.07181	2.59131e-07	4.46002e-06
Fkbp1a	123.306	117.909	151.687	205.871	232.422	273.446	4829.75	-0.951564	2.60254e-07	4.47324e-06
Chchd10	6.08283	6.6311	11.354	21.7035	28.5361	48.0407	313.38	-1.9626	2.66033e-07	4.56636e-06
Ttc39c	3.64479	4.53505	2.38089	10.9882	11.7163	9.60328	274.171	-1.62198	2.66936e-07	4.57564e-06
Rchy1	43.0337	35.0428	46.5795	21.0316	18.1901	16.7589	1152.58	1.02359	2.69711e-07	4.61692e-06
Pde4b	24.8903	28.4047	41.6038	14.2491	7.26822	6.09836	1904.78	1.58916	2.73178e-07	4.66993e-06
Slc16a10	2.66499	2.4324	5.11928	8.94541	11.8644	9.64917	716.556	-1.59441	2.85298e-07	4.87052e-06
Bysl	10.3397	10.0025	10.0938	18.3733	16.9123	16.9347	846.636	-0.875842	2.90958e-07	4.96044e-06
Slc35a3	6.36904	3.22537	3.85143	12.1018	13.5145	11.2623	542.982	-1.49625	2.91878e-07	4.96941e-06
Hmgb3	93.4477	113.742	108.704	55.1393	46.5092	56.7863	2040.43	0.870365	2.97652e-07	5.06088e-06
Rnf114	71.8711	75.0714	69.6434	43.9636	37.0333	34.5776	2590.79	0.78662	2.9828e-07	5.06474e-06
Agps	15.7656	4.61661	13.97	36.7751	49.1815	33.5517	3047.05	-1.77598	3.03928e-07	5.1537e-06
Ptrf	8.2644	5.22842	4.21393	1.58676	1.12746	1.21172	178.405	1.89633	3.28009e-07	5.55458e-06
Slc41a3	12.396	12.5577	11.6389	4.72288	2.32152	1.93021	314.231	1.79259	3.28998e-07	5.56386e-06
Vimp	122.778	134.321	126.239	183.283	218.641	233.503	3226.31	-0.830853	3.29993e-07	5.57322e-06
Pnp	48.6379	45.7512	48.3848	69.6781	77.7419	88.5231	2961.42	-0.826571	3.31759e-07	5.59556e-06
Siva1	122.498	119.399	132.765	198.962	226.527	309.977	2316.55	-1.06161	3.47971e-07	5.86115e-06
Sfxn4	8.38299	9.0719	7.72735	2.91455	1.84128	1.26146	218.613	1.82234	3.48489e-07	5.86205e-06
Ruvbl2	133.649	146.174	189.492	271.852	270.038	274.405	5729.22	-0.893266	3.49324e-07	5.86828e-06
Irgm1	93.681	84.0601	101.726	50.7463	41.0725	31.4488	2324.44	1.04904	3.65975e-07	6.13981e-06
Cdkn1a	25.319	38.4657	22.715	12.0086	8.76554	8.80104	606.008	1.3806	3.77927e-07	6.33191e-06
Mpnd	23.9302	27.0951	28.8179	48.2285	43.8126	49.0316	995.454	-0.91546	3.83989e-07	6.42494e-06
Ccr5	5.17699	3.60177	4.60549	0.846891	0.891915	0.336396	115.694	2.27255	3.87686e-07	6.4782e-06
Tlr1	0	0	0	0.516343	1.10464	1.38836	25.2391	-3.405	3.90709e-07	6.52009e-06
Cyp4f18	3.28695	1.71095	1.09551	10.3239	10.8082	8.16317	162.405	-2.12879	3.91736e-07	6.52858e-06
Gcsam	12.9204	16.6534	12.9749	2.70095	0.908237	0.146298	395.98	2.73571	3.97862e-07	6.62194e-06
Cfp	35.9179	16.6208	30.5866	74.7461	75.0546	63.2201	1207.95	-1.40565	4.08719e-07	6.79367e-06
Haghl	35.962	49.5669	33.3687	17.225	12.352	16.3278	759.064	1.22106	4.23561e-07	7.03112e-06
H2-K2	11.441	21.9942	6.52928	2.43876	1.20189	1.94435	153.464	2.35585	4.3987e-07	7.29225e-06
Ccnjl	3.84428	6.10842	2.72184	0.692977	0.328952	0.125773	95.0495	2.71677	4.40578e-07	7.2944e-06
Pdcd5	14.6127	30.2391	20.3301	55.3241	59.9839	90.2802	467.212	-1.65877	4.45017e-07	7.35824e-06
Csrp3	5.30735	16.6269	3.65839	0.694573	0.588767	0.427989	67.2251	2.89154	4.47205e-07	7.38473e-06
Mettl7a1	17.2318	30.9788	11.2523	5.5431	2.36626	3.6792	341.673	2.03307	4.56676e-07	7.53127e-06
Bpgm	28.5088	32.5436	18.4423	10.8933	8.27972	7.89004	567.683	1.38436	4.57978e-07	7.54289e-06
Jak1	79.0184	85.3362	60.1857	38.5445	33.2856	22.9689	4376.36	1.10393	4.607e-07	7.57782e-06
Tcof1	7.5488	8.42772	7.21377	14.0644	13.5445	13.159	787.141	-0.9075	4.69021e-07	7.70465e-06
Cycs	71.0992	46.0565	107.527	161.818	193.579	203.099	6420.54	-1.36426	4.81104e-07	7.89286e-06
Ak4	0.0333466	0.501447	0.11493	2.5457	2.29355	3.38826	124.617	-2.86718	4.84761e-07	7.94253e-06
Armcx1	14.6646	16.3326	9.31763	3.65555	1.42023	3.57842	309.026	1.92443	5.00766e-07	8.19412e-06
Zmym5	12.3641	11.587	11.6093	5.92218	6.03094	5.19252	758.075	0.924473	5.11155e-07	8.35328e-06
Pde6d	75.1908	79.6198	73.5764	118.55	125.031	113.469	1696.68	-0.74703	5.13378e-07	8.37876e-06
Dusp7	4.55525	2.43201	3.95794	10.8475	10.6814	9.12258	358.02	-1.51819	5.17177e-07	8.42985e-06
St8sia6	40.4318	50.6123	15.0242	3.51803	1.77316	0.599201	894.664	2.9845	5.18793e-07	8.44528e-06
Nebl	0.0577634	0.015511	0	1.76388	0.918473	0.749529	28.363	-3.26103	5.21656e-07	8.48095e-06
Edem3	1.86367	1.40684	1.80953	3.58172	4.47224	5.26818	325.878	-1.44008	5.26894e-07	8.55507e-06
Haus3	223.255	186.382	181.179	106.235	100.807	71.8576	4405.08	0.953737	5.28193e-07	8.56097e-06
Prss16	7.27894	5.36973	3.15065	12.8408	18.516	21.1453	395.45	-1.72507	5.28614e-07	8.56097e-06
Tpm4	5.62208	4.085	13.5962	33.9028	30.909	26.2566	641.137	-1.89767	5.31929e-07	8.60361e-06
Rnf128	0	0	0	0.729482	1.04348	0.724051	22.5122	-3.36373	5.39582e-07	8.71622e-06
Ncam1	0.136919	0.00980436	0.0089885	0.78842	1.01935	1.26473	83.069	-3.08315	5.46888e-07	8.82293e-06
Cdt1	42.8177	34.5352	32.1836	63.4384	63.478	59.9742	1725.98	-0.869091	5.54975e-07	8.94198e-06
Ftsj3	31.9636	33.9128	37.8946	54.3853	57.076	54.4805	2052.46	-0.778312	5.60569e-07	9.02059e-06
Mylip	6.95349	9.21974	6.36426	2.5173	1.72841	2.30978	223.241	1.57681	5.62392e-07	9.03839e-06
S100a1	69.8336	49.3793	64.7703	114.895	129.789	200.86	1037.08	-1.33677	5.6876e-07	9.1291e-06
Mtfr2	17.4224	17.6315	27.6263	46.0571	50.0224	40.3518	1226.96	-1.1927	5.70207e-07	9.14071e-06
Gramd3	2.11452	1.10012	0.878434	6.22636	6.2064	5.14456	152.026	-2.00671	5.81607e-07	9.31161e-06
Sorbs3	6.28121	6.03719	6.06252	2.34863	1.86183	1.58973	215.204	1.48269	5.83263e-07	9.3263e-06
Tubb4a	3.70847	5.0206	4.22241	0.775177	0.457108	0.169917	81.4599	2.57761	5.86429e-07	9.36505e-06
Tgtp1	113.643	70.0004	153.695	49.7755	28.9823	27.7901	3219.11	1.48256	5.91929e-07	9.44094e-06
Arhgap24	0	0	0	1.05478	0.589725	0.837256	22.6401	-3.35205	5.98503e-07	9.53373e-06
Hist1h1d	12.4316	20.0138	16.0851	6.45727	6.00816	5.7988	513.898	1.25485	6.07393e-07	9.66314e-06
Anxa3	29.0485	3.068	6.47453	267.168	329.302	333.251	4219.83	-3.14386	6.14913e-07	9.77045e-06
Gbf1	2.44716	2.06525	2.03904	5.44325	4.55441	4.45939	358.723	-1.21176	6.22921e-07	9.88525e-06
Capn2	10.5119	8.86721	8.0362	3.25355	2.87784	3.62529	305.705	1.3202	6.36035e-07	1.00807e-05
Ifitm1	122.236	166.402	126.12	64.2743	38.4945	59.896	1253.49	1.20011	6.40778e-07	1.01387e-05
Qrfp	7.54556	7.10373	7.81512	1.39009	0.666982	0.119007	179.652	2.65341	6.41304e-07	1.01387e-05
Abhd5	5.08531	5.53556	7.43066	11.3066	17.4093	17.0046	538.404	-1.39187	6.45355e-07	1.019e-05
F630028O10Rik	25.2593	17.4937	31.1909	46.1038	55.6528	73.602	1854.42	-1.30669	6.65976e-07	1.05024e-05
Akap8l	51.0506	57.533	42.3763	26.3108	21.2584	23.6427	1193.33	0.953403	6.77251e-07	1.06669e-05
Ccndbp1	63.5104	82.3893	74.2394	39.9817	31.0163	33.8599	1325.36	0.942183	6.87767e-07	1.0819e-05
Gorasp1	2.79231	0.889153	3.09032	9.01178	9.7772	9.9997	334.129	-1.99265	6.91923e-07	1.08703e-05
Gstm7	13.0585	15.0888	12.1446	4.66082	3.17042	3.59719	173.604	1.60918	6.92752e-07	1.08703e-05
Alox5	60.7374	128.089	21.3755	6.66708	2.65687	2.31672	1584.39	2.96492	7.10696e-07	1.11381e-05
Txndc11	18.6186	14.7503	21.0956	40.812	42.8055	29.3374	1329.27	-1.12869	7.21712e-07	1.12967e-05
Mgat2	83.1723	92.516	81.3184	121.707	127.743	131.792	4427.64	-0.674713	7.33068e-07	1.14602e-05
Fam195a	14.3446	17.0503	20.1495	37.6375	38.8466	57.0183	404.743	-1.41846	7.36551e-07	1.15004e-05
Tnfaip3	5.1884	6.93089	3.79957	1.69956	1.13591	1.47476	238.692	1.6601	7.39988e-07	1.15398e-05
Coprs	6.33165	6.57031	6.55195	16.1043	20.3973	24.4044	173.264	-1.65009	7.53277e-07	1.17325e-05
Gse1	11.1282	15.8951	8.21563	4.70871	3.96396	4.19792	862.792	1.28989	7.58971e-07	1.18066e-05
Gp9	18.5719	8.77718	9.50985	2.31477	1.25578	1.44708	86.6446	2.36763	7.62696e-07	1.185e-05
Tdrkh	24.9433	19.274	22.1636	8.16083	5.8368	2.55717	564.524	1.76223	7.66627e-07	1.18964e-05
D1Ertd622e	4.93521	1.06356	4.11691	12.9997	18.0867	17.4631	434.309	-2.11536	7.81011e-07	1.21047e-05
Cdkn2d	82.4079	71.445	59.4603	32.4015	34.3823	33.3564	1032.46	0.956878	7.82288e-07	1.21096e-05
Grn	49.6557	35.306	34.5113	73.4817	71.4281	70.0681	2075.46	-0.941402	7.86444e-07	1.2159e-05
Fbxl20	10.3297	8.47443	5.21888	2.67839	2.78067	2.97336	720.458	1.33657	8.27877e-07	1.2784e-05
Arhgap28	4.19407	4.81794	0.78135	0.395588	0.227543	0.370384	145.392	2.59245	8.33899e-07	1.28612e-05
Acap1	131.633	132.746	78.333	54.5181	47.4443	38.0711	3095.98	1.14409	8.37568e-07	1.28863e-05
Rrp1b	8.47622	9.34104	9.9326	17.1125	15.2956	15.0028	1014.07	-0.867298	8.36746e-07	1.28863e-05
Pam	1.11177	1.7687	1.46659	3.62369	5.10397	10.9338	266.555	-2.05299	8.39044e-07	1.28933e-05
Serf1	128.882	190.698	117.848	63.2345	49.4953	60.7392	929.784	1.18339	8.41261e-07	1.29116e-05
Gm16197	2.3293	2.53318	3.03917	0.533461	0.301466	0.358596	68.7624	2.2749	8.51545e-07	1.30536e-05
Slc35b1	74.8765	72.8333	74.6026	108.622	133.621	120.309	1817.24	-0.807073	8.68678e-07	1.33001e-05
Cd27	77.002	100.892	87.2263	47.8372	35.3803	42.7819	1598.84	0.944119	8.76425e-07	1.34024e-05
Csf2ra	5.81852	8.99955	6.55469	14.8639	19.6912	29.4015	424.073	-1.59374	8.89616e-07	1.35717e-05
Man1a	10.1139	3.35171	2.94204	18.0149	26.3349	20.6177	852.906	-1.91495	8.89648e-07	1.35717e-05
Klhl5	19.0419	21.9178	18.0796	30.4286	36.4768	33.503	1444.94	-0.864116	9.16033e-07	1.39573e-05
Slain1	13.2871	13.1077	14.012	6.11142	5.48246	5.87206	410.938	1.0697	9.29426e-07	1.41443e-05
B4galt4	12.1617	2.21065	3.3901	32.9095	29.7505	28.6894	677.12	-2.17793	9.34716e-07	1.42077e-05
Dlg3	5.2685	8.38996	5.74441	1.97187	0.519518	0.423177	320.796	2.28444	9.396e-07	1.42647e-05
Flnb	0.598086	0.321203	0.981582	2.4434	2.35203	3.15688	241.003	-1.97135	9.53935e-07	1.4465e-05
Grap2	2.56522	2.40694	0.522627	0.0771747	0.0872248	0.0907855	42.4221	2.99823	9.56941e-07	1.44931e-05
4930523C07Rik	3.92813	5.59989	5.51914	9.96105	9.84898	11.1676	661.853	-1.11877	9.69693e-07	1.46523e-05
Pgm3	8.7157	6.22422	7.87966	13.9628	16.948	14.3432	831.912	-1.07323	9.69772e-07	1.46523e-05
Zbtb20	15.5689	15.6186	9.20402	4.92635	4.17592	2.59216	420.31	1.58154	9.90592e-07	1.49489e-05
Snn	5.68845	5.72811	2.45068	0.46528	0.262935	0.91223	114.634	2.45845	9.96483e-07	1.50199e-05
Tk1	55.1989	30.3537	62.2799	111.622	115.076	115.315	1793.35	-1.27099	1.00191e-06	1.50837e-05
Arhgef18	8.49307	9.68932	6.65228	3.11699	2.58212	3.58575	467.02	1.25626	1.01757e-06	1.53012e-05
Itga2b	24.9413	19.9173	13.5624	6.66359	3.68543	1.5751	618.373	1.97705	1.02519e-06	1.53973e-05
Ndrg1	27.1306	24.3269	25.3965	13.0695	6.62953	8.47537	783.683	1.29027	1.03955e-06	1.55944e-05
5031425E22Rik	8.24842	21.0961	7.05717	2.74292	1.97507	2.45345	283.43	2.00512	1.04309e-06	1.56291e-05
Tagap	64.4107	67.3805	58.908	37.692	32.5504	27.027	2299.88	0.848003	1.06341e-06	1.59146e-05
Susd3	20.4665	22.0154	15.0711	7.06924	4.70512	6.54719	280.189	1.46153	1.07873e-06	1.61247e-05
Rarg	0	0	0	0.608214	0.733687	1.20295	22.3901	-3.27913	1.11109e-06	1.65888e-05
Mast1	2.69289	4.57343	1.70469	0.518711	0.543152	0.553788	133.069	2.09232	1.13038e-06	1.68569e-05
Prosc	9.25947	8.70242	10.482	17.0014	17.0076	15.4318	939.545	-0.892205	1.14375e-06	1.70361e-05
Hopx	0.34199	0.030611	0	2.13835	3.75169	5.01424	46.6027	-3.1256	1.15998e-06	1.72574e-05
Pdcd4	63.3384	83.6384	63.266	113.724	129.77	203.61	4489.2	-1.16601	1.17932e-06	1.75244e-05
Zcchc11	15.3255	16.5223	18.1993	8.58325	5.91943	8.16057	1141.52	1.00871	1.18086e-06	1.75267e-05
Rbm4b	45.5264	51.729	47.7486	26.9179	17.4957	17.3772	979.411	1.09358	1.18846e-06	1.75982e-05
St3gal5	7.80514	6.79745	6.23181	1.38035	0.286019	0.139182	140.892	2.70339	1.1881e-06	1.75982e-05
Dpysl2	61.0551	42.0822	53.1807	27.5831	24.4297	19.6207	2620.13	0.993534	1.19026e-06	1.76041e-05
Rag2	22.373	13.8	15.4618	4.80246	3.0391	0.76987	522.484	2.17715	1.19702e-06	1.76834e-05
Itm2a	43.9303	24.1593	47.5175	14.8158	9.59465	6.35598	614.967	1.68314	1.20843e-06	1.7831e-05
Il1rl1	5.99235	2.72718	3.43098	0.830033	0.292402	0.0760846	236.649	2.61285	1.21905e-06	1.79668e-05
Tram1	220.682	197.327	221.36	324.337	341.161	287.065	12192	-0.6789	1.2229e-06	1.80025e-05
Syf2	177.194	242.343	147.52	86.9785	87.2475	87.2266	2739.28	0.980547	1.25464e-06	1.84482e-05
Ccni	79.0384	78.9445	68.3401	39.6879	43.3807	43.069	2571.86	0.720935	1.25849e-06	1.84832e-05
Mid1ip1	14.2958	15.4674	18.6464	28.9569	29.3994	33.9964	772.523	-1.01913	1.26926e-06	1.86198e-05
Wdr18	52.3281	47.9439	61.9147	87.3435	88.0013	84.8399	3314.28	-0.781462	1.2715e-06	1.8631e-05
Cyc1	244.074	199.601	253.122	340.299	392.096	421.03	5875.32	-0.826548	1.29183e-06	1.89069e-05
C1rb	0	0	0	0.762697	1.49874	1.48564	22.2691	-3.26057	1.29414e-06	1.89188e-05
Ccnl1	146.816	149.766	143.981	94.1701	81.4571	74.9032	3857.68	0.696792	1.31501e-06	1.92016e-05
Htra3	3.34679	2.53514	2.38567	0.501188	0.147771	0.0769016	78.7981	2.69099	1.31715e-06	1.92106e-05
Fam213a	31.6943	27.3968	23.38	12.2139	10.8503	8.17743	451.457	1.24539	1.32313e-06	1.92755e-05
Cd93	17.0372	13.9824	19.6113	28.8803	27.5782	32.0974	2458.58	-0.900703	1.33765e-06	1.94646e-05
Lrrc1	8.9111	10.7789	9.53096	4.18634	3.4878	3.8955	331.179	1.18569	1.37759e-06	2.00226e-05
Jag1	0	0	0.0154292	0.560483	0.405576	0.468653	21.7255	-3.20836	1.41033e-06	2.04513e-05
Tmem40	34.0684	59.945	37.1283	18.5555	13.5924	15.9712	799.391	1.28347	1.40882e-06	2.04513e-05
Gapt	4.1882	5.71317	2.47453	11.0718	16.3854	13.135	292.581	-1.69356	1.43041e-06	2.07188e-05
Chchd4	101.207	92.3711	98.5036	139.145	165.547	191.082	2609.96	-0.862503	1.44761e-06	2.09439e-05
Ticrr	1.05252	0.353286	0.577109	3.42271	2.38829	2.58311	200.874	-1.97683	1.50718e-06	2.17808e-05
Sfxn1	94.6742	97.8407	101.794	134.95	147.397	142.444	5357.27	-0.635547	1.53539e-06	2.2163e-05
Abcc4	3.29962	2.41503	0.977638	6.17797	9.42637	8.67609	491.624	-1.81239	1.56178e-06	2.25183e-05
Impa2	57.4404	59.8627	58.1528	92.6448	85.329	86.6681	1617.39	-0.695682	1.60128e-06	2.30345e-05
Pcmtd1	17.4537	13.2519	14.6924	7.90809	5.90049	4.94927	868.546	1.13252	1.60306e-06	2.30345e-05
Rps6ka1	53.8573	83.1183	53.2237	126.173	128.441	103.448	4576.19	-1.00019	1.60085e-06	2.30345e-05
5031439G07Rik	3.13004	1.58913	1.81901	7.2972	6.2362	5.34911	342.546	-1.54664	1.60915e-06	2.30784e-05
Hnrpll	18.7548	17.7414	25.4584	40.8711	44.1031	34.0912	1503.14	-1.02573	1.61161e-06	2.30784e-05
Srd5a3	17.0773	17.376	21.5115	32.2607	35.6582	36.4879	755.967	-0.989084	1.61001e-06	2.30784e-05
Slc39a7	44.3106	27.892	25.1106	68.1562	62.9341	66.9666	1883.71	-1.10531	1.63566e-06	2.33963e-05
Selenbp1	73.2978	77.2207	53.8695	35.5178	23.2321	19.0973	1227.33	1.23797	1.69029e-06	2.41503e-05
Gimap5	11.2955	9.63468	11.4719	3.90334	1.53971	1.73408	197.256	1.88718	1.70443e-06	2.43248e-05
Samsn1	169.849	123.937	183.056	83.8822	62.6173	75.7766	3348.23	0.970076	1.71009e-06	2.4378e-05
Itgal	7.24779	4.95401	6.19627	10.8217	13.5345	12.8317	775.11	-1.09834	1.76616e-06	2.51489e-05
Cirbp	115.054	150.408	97.2361	46.5732	31.8768	59.1072	1622.87	1.23607	1.78702e-06	2.54172e-05
Tmco4	1.29542	1.66969	2.11754	5.9901	6.3614	4.10256	192.079	-1.673	1.80732e-06	2.5677e-05
Rtp4	32.8293	36.173	59.1598	17.8538	10.3592	13.5257	690.313	1.43635	1.82392e-06	2.58837e-05
Ltb	12.4975	30.984	8.82356	3.36024	1.27886	2.59298	165.846	2.32685	1.83223e-06	2.59724e-05
Lmo2	74.9693	64.6388	140.779	200.809	210.086	272.136	4904.05	-1.33205	1.84693e-06	2.61514e-05
Acaa2	76.6574	53.3102	97.8045	152.835	152.129	153.878	2747.78	-1.08787	1.85431e-06	2.62264e-05
Arrdc1	147.898	141.224	145.065	91.2788	68.8968	63.8579	3029.51	0.832545	1.86158e-06	2.62969e-05
Chad	3.17611	8.55665	1.12798	0.181708	0.308057	0.183219	56.5024	2.91156	1.86346e-06	2.62969e-05
Hvcn1	4.17242	9.6011	1.19961	27.7141	25.2267	24.6623	705.503	-2.16756	1.8785e-06	2.64794e-05
Fkbp1b	0.790416	1.55648	2.68095	7.96884	9.35299	14.2932	97.4001	-2.33761	1.88251e-06	2.65064e-05
Gabarapl2	107.321	120.556	128.253	68.4248	56.9623	59.4518	1378.01	0.823401	1.88955e-06	2.65759e-05
Slfn8	17.7886	12.7455	16.3969	7.02048	4.87192	3.05805	639.813	1.4648	1.89232e-06	2.65852e-05
Ccr3	1.02555	2.10424	1.08757	0.0917703	0.0777908	0.127233	37.5018	2.76611	1.92865e-06	2.70655e-05
Gimap6	43.1405	58.3232	80.9671	27.3439	12.3198	15.9227	989.34	1.51923	1.94688e-06	2.7291e-05
Rabl2	32.2622	51.3336	29.2978	16.1952	12.3747	12.7188	654.673	1.28686	1.94986e-06	2.73024e-05
Tnik	1.32574	3.9317	3.08464	0.614158	0.590016	0.423162	187.408	2.00997	1.97286e-06	2.75938e-05
Dlat	21.2662	18.1454	24.5961	37.6665	43.965	33.476	1924.09	-0.937375	2.00483e-06	2.801e-05
Wdr86	2.74683	2.6657	2.42015	0.210221	0.178198	0.0211968	37.3645	2.91492	2.05693e-06	2.87061e-05
Atl1	4.18426	4.80598	0.962414	0.34641	0.271053	0.0806051	75.9549	2.78485	2.06184e-06	2.87427e-05
Mfsd2b	14.1013	6.78919	5.31568	1.85024	1.26286	0.327089	236.003	2.37294	2.0677e-06	2.87926e-05
Igsf8	4.47304	2.21587	6.45517	13.3562	16.3123	15.9097	352.911	-1.75645	2.07493e-06	2.88614e-05
Dennd1c	16.6604	23.3222	21.2134	8.51885	4.46904	2.79314	498.415	1.7157	2.09135e-06	2.90578e-05
Cpox	7.46062	5.37135	4.89776	12.1457	12.8344	13.1859	475.034	-1.17991	2.10449e-06	2.92082e-05
Ptprf	1.17037	0.985133	0.554083	0.108002	0.0499364	0.00989998	55.777	2.8468	2.14758e-06	2.97735e-05
Acot9	52.0964	42.1916	49.7128	81.4941	79.6476	73.2206	1555.54	-0.801696	2.15833e-06	2.98897e-05
Eif4ebp1	58.3434	56.353	83.6295	118.645	123.411	170.841	1601.8	-1.1332	2.18018e-06	3.01415e-05
Mtf1	1.35344	1.2599	1.38829	2.56831	3.57007	4.38554	297.37	-1.43469	2.18129e-06	3.01415e-05
Cep350	2.4125	3.67155	2.64314	5.02224	6.23751	7.76098	986.78	-1.19432	2.20557e-06	3.04071e-05
Sel1l	8.98927	10.7339	12.6456	21.8956	24.006	16.5732	1591.9	-1.03007	2.20744e-06	3.04071e-05
Tlr4	1.49936	0.853305	1.63071	3.61202	6.4546	4.63622	193.808	-1.82873	2.20774e-06	3.04071e-05
Ninj1	255.313	272.844	257.103	169.286	135.458	143.839	3634.86	0.689959	2.21851e-06	3.05181e-05
Trim16	23.4388	24.5706	20.144	12.4702	10.1621	11.6216	1035.7	0.865275	2.22064e-06	3.05181e-05
Sirt3	129.183	141.397	128.286	84.245	67.9766	69.4656	2542.02	0.72837	2.2556e-06	3.09648e-05
Kdm5a	18.4391	19.8097	15.1209	10.0085	9.34851	9.52565	2345.17	0.762614	2.26021e-06	3.09944e-05
Mex3a	2.25003	5.22566	3.22811	0.962039	0.84855	0.73408	196.327	1.79883	2.28104e-06	3.1246e-05
Tmem229b	14.0802	10.7942	8.15217	21.0429	21.421	26.1591	1074.06	-1.13333	2.29883e-06	3.14556e-05
Uhrf1	26.2611	16.5723	27.9259	45.9061	47.299	45.6344	2040.44	-1.05383	2.30314e-06	3.14804e-05
Spcs2	229.401	213.938	254.408	323.812	355.594	355.713	12942.8	-0.673299	2.31761e-06	3.16438e-05
Sqstm1	132.028	165.385	127.426	85.3409	64.0979	62.5028	3304.16	0.87711	2.32221e-06	3.16724e-05
Lrg1	0	0	0	0.998994	2.30522	2.77006	22.5744	-3.18669	2.36319e-06	3.21965e-05
Cluh	2.82162	3.15913	5.54134	9.26294	9.30203	11.0018	594.46	-1.39749	2.38246e-06	3.24241e-05
Arvcf	3.3983	2.36616	1.27802	0.387374	0.454659	0.360548	106.128	2.1272	2.42433e-06	3.29582e-05
Dohh	45.6563	33.9308	36.6244	65.4186	65.3274	71.5466	1223.25	-0.895895	2.42693e-06	3.29582e-05
Cux1	37.4582	56.5342	38.3423	24.1853	17.5779	15.5725	3226.94	1.06663	2.4383e-06	3.3077e-05
Grb14	0	0	0	0.573506	2.46312	1.54206	24.7302	-3.18456	2.44271e-06	3.31012e-05
Snx10	113.97	101.368	111.444	67.2453	63.9353	61.6746	3654.2	0.643279	2.46885e-06	3.34196e-05
Bst2	36.7416	45.0762	36.4016	66.4644	77.8619	102.107	745.887	-1.13651	2.48062e-06	3.35429e-05
Spice1	17.4831	14.3182	12.4923	7.29811	6.05444	4.6995	699.981	1.14799	2.51591e-06	3.39473e-05
Tspyl1	66.8492	65.2707	69.3173	40.7207	39.2869	35.1193	2222.25	0.688804	2.51554e-06	3.39473e-05
F5	0	0	0	0.172367	0.412545	0.546956	23.0329	-3.1786	2.52937e-06	3.40916e-05
Kras	38.0761	41.4717	51.0149	25.0679	17.1057	19.0423	2324.04	0.963272	2.53201e-06	3.40916e-05
Ulk2	7.81759	7.1644	6.80878	3.51363	3.3507	3.21069	480.381	0.977879	2.56107e-06	3.44461e-05
Arid4b	20.6957	23.8117	17.1032	10.5533	8.63294	10.6782	1448.49	0.912969	2.57283e-06	3.45674e-05
BC005764	7.61018	11.3529	7.55339	16.4234	17.0186	20.66	919.181	-1.10594	2.67017e-06	3.5799e-05
Polg	0.524345	0.472686	1.2724	3.23499	3.06074	4.01145	156.078	-2.03568	2.66745e-06	3.5799e-05
Stxbp3a	37.5249	34.4077	40.5093	20.0368	17.7517	20.0931	1065.41	0.831713	2.69901e-06	3.61472e-05
Anapc1	8.04333	6.75273	8.23235	15.6764	14.8146	11.0613	1540.06	-0.939665	2.73118e-06	3.65394e-05
Tor1a	84.4078	91.2357	77.8066	122.566	135.59	124.862	2451.36	-0.699645	2.73825e-06	3.65885e-05
Tpmt	6.97416	7.95064	10.4575	3.26362	2.25069	2.0358	230.483	1.54525	2.74066e-06	3.65885e-05
Gpx3	3.74453	0.396107	0.726291	11.8304	12.2521	18.4421	195.26	-2.57532	2.81118e-06	3.74903e-05
Actn4	27.5976	28.3692	31.5571	54.3036	49.4053	40.2615	2342.34	-0.813217	2.86751e-06	3.82012e-05
Traf4	8.81792	7.96943	5.7045	2.86322	1.43513	1.54392	219.307	1.70123	2.87424e-06	3.82505e-05
Hectd1	16.6045	17.4441	13.5974	9.37384	7.10317	7.28678	1665.16	0.876879	2.93127e-06	3.89683e-05
Ampd2	25.2543	14.7026	19.8762	42.627	43.8416	33.7917	1752	-1.08522	2.95263e-06	3.92109e-05
Tfr2	40.0334	32.7476	40.6094	19.7608	12.0517	8.78512	1163.25	1.31742	2.95922e-06	3.92571e-05
Tor3a	13.6949	13.9319	20.7213	36.9021	30.7938	28.6017	1259.57	-1.06969	3.00138e-06	3.97745e-05
Padi2	7.05471	10.7931	4.91629	2.57247	1.91305	2.31537	361.589	1.5307	3.03424e-06	4.01257e-05
Slc25a39	114.206	109.47	122.629	168.831	167.665	162.195	3733.37	-0.631039	3.03261e-06	4.01257e-05
Tst	8.4811	9.02523	19.9509	32.3385	40.8281	46.2857	462.803	-1.65497	3.05377e-06	4.03417e-05
Hmbs	49.9162	31.0957	61.0199	92.7419	109.662	101.7	2094.61	-1.16733	3.06509e-06	4.04489e-05
Ak2	67.0002	78.5074	77.3763	105.689	118.883	138.95	3546.49	-0.805785	3.10807e-06	4.09733e-05
Mmp2	7.41522	17.7686	10.0053	2.81499	2.09314	0.510411	315.059	2.22476	3.21319e-06	4.23148e-05
Eif4g1	23.7055	19.5745	20.2924	32.8393	33.8884	31.0087	2318.33	-0.723286	3.2516e-06	4.27761e-05
Aldh1b1	1.08426	4.87928	1.80403	10.2426	11.8622	16.0179	285.425	-2.09876	3.2862e-06	4.31413e-05
Mcl1	38.4552	69.7913	56.6071	27.5212	18.3272	21.1381	2091	1.15051	3.28296e-06	4.31413e-05
Slc9a9	9.68629	12.2307	5.94627	3.26857	1.78635	2.67778	319.122	1.61739	3.33103e-06	4.36843e-05
Btg2	177.272	214.142	173.299	48.4694	19.9855	12.3531	5077.34	2.28373	3.40513e-06	4.46097e-05
Samm50	78.6594	83.0792	77.559	110.011	120.152	120.814	2618.67	-0.658167	3.4695e-06	4.54058e-05
Uap1	28.6892	32.86	26.4689	46.7386	63.2341	47.3924	1491.13	-0.930358	3.481e-06	4.55091e-05
Lxn	122.559	101.969	79.6302	53.0863	43.2509	43.3698	1255.7	0.98615	3.48604e-06	4.55279e-05
Hist1h2bn	71.1582	109.309	95.6525	38.2353	29.0696	34.976	372.529	1.26841	3.50867e-06	4.5776e-05
Cst7	254.449	245.833	218.156	332.731	400.183	496.563	5110.89	-0.873135	3.54369e-06	4.61851e-05
Serpinb6a	23.5227	23.2337	17.6867	9.90342	8.42854	9.16361	449.244	1.08347	3.61884e-06	4.71159e-05
Sepw1	197.162	385.255	207.013	94.3697	78.9108	116.633	1963.94	1.27352	3.6513e-06	4.74895e-05
Pkib	0.370551	0.206659	1.19291	3.05885	3.36233	4.55745	208.757	-2.30628	3.66848e-06	4.76639e-05
Phkb	9.11566	7.8089	6.71853	15.093	12.6974	15.1365	817.43	-0.950597	3.68224e-06	4.77933e-05
Ralgps2	10.7026	7.31605	7.80632	4.2846	3.02511	2.69615	660.476	1.21266	3.73371e-06	4.8362e-05
Rasal3	32.4187	37.2849	26.2763	17.6649	11.7195	10.1619	1287.87	1.13324	3.73062e-06	4.8362e-05
Tmem43	43.3357	42.2978	32.7413	66.1855	79.5542	58.8851	2447.26	-0.884602	3.7401e-06	4.8395e-05
Tspan13	146.31	119.967	231.384	82.6665	38.4628	44.0392	3292.05	1.41153	3.75906e-06	4.85904e-05
Bcl10	72.864	76.031	56.9191	37.1615	35.5874	33.0608	1424.14	0.833173	3.78787e-06	4.89128e-05
AI427809	2.04113	3.20737	2.19605	0.395737	0.167727	0.266017	47.9759	2.4696	3.8032e-06	4.90605e-05
4933404O12Rik	1.40917	1.94438	2.77527	6.84709	5.41926	5.445	253.615	-1.53375	3.88443e-06	5.00572e-05
Plcb1	0	0	0	0.232153	0.518807	0.319204	20.888	-3.11999	3.92504e-06	5.05289e-05
Macf1	8.60125	7.14145	5.16921	3.12573	3.44879	3.0083	1856.66	0.986101	3.93143e-06	5.05596e-05
Gen1	2.85756	2.3935	2.99461	8.623	6.66963	5.61579	255.762	-1.37787	3.96296e-06	5.09131e-05
Cdk17	61.7569	72.893	69.5609	40.1118	23.8849	19.9939	2715.12	1.13712	4.01152e-06	5.14845e-05
Uhrf2	40.3821	41.8068	33.2974	22.9221	18.8186	18.2119	1611.75	0.821503	4.07999e-06	5.23101e-05
Dapk2	12.6498	7.83878	6.41993	1.1461	1.11544	0.0856021	131.552	2.62767	4.11428e-06	5.26962e-05
Pex10	3.60574	1.68389	1.59522	7.88752	9.42997	9.42416	149.181	-1.87439	4.12515e-06	5.27428e-05
Polr1a	2.02876	1.94455	0.624303	6.15823	5.5744	4.7593	345.878	-1.78075	4.12628e-06	5.27428e-05
Sephs2	84.3706	72.2481	90.0375	126.77	119.074	139.019	3656.86	-0.742832	4.2018e-06	5.36538e-05
Myo10	1.11597	2.34024	0.805872	0.213274	0.157205	0.266471	101.096	2.22874	4.22405e-06	5.38833e-05
B330016D10Rik	6.31908	13.2525	5.11981	1.81447	1.80427	1.56567	164.471	1.91706	4.23284e-06	5.39409e-05
Parl	122.2	117.934	128.539	167.79	191.438	203.892	3270.57	-0.714953	4.2513e-06	5.41216e-05
Adi1	234.772	188.864	194.855	122.477	112.598	117.754	4235.36	0.689442	4.26152e-06	5.41969e-05
Ano10	2.82242	1.18475	1.78897	6.34014	6.16609	7.77699	186.098	-1.76257	4.35618e-06	5.53449e-05
Nsun2	74.2204	67.8487	83.0294	117.717	120.298	102.974	6426.11	-0.700501	4.40858e-06	5.59543e-05
Lgals8	41.9074	38.3431	32.9341	21.0658	17.8141	13.7075	1280.23	0.972881	4.43669e-06	5.62546e-05
Tpst1	1.89298	0.813302	2.48541	7.9642	7.18655	7.01271	150.837	-1.96641	4.44472e-06	5.62998e-05
Htra2	26.1597	29.9482	21.8272	42.6416	45.1917	53.0313	1003.95	-0.944966	4.50276e-06	5.69777e-05
Hspa4	47.1702	41.8993	50.2488	73.3432	74.3799	63.599	4315.94	-0.702508	4.61885e-06	5.83882e-05
Ccdc174	28.1177	43.0657	36.1296	17.309	12.6073	15.0396	692.474	1.10931	4.68018e-06	5.90705e-05
Irak3	8.9865	15.1169	6.45136	25.924	26.1341	23.449	841.482	-1.34686	4.68219e-06	5.90705e-05
Cers4	11.0987	9.38819	9.17306	4.09438	2.42948	4.08713	381.374	1.3073	4.75551e-06	5.99356e-05
Emilin1	12.3983	10.3414	15.6587	23.3467	30.154	22.8632	1060.78	-1.07056	4.76333e-06	5.99742e-05
Ppm1f	6.62997	5.58458	3.52205	11.7515	11.6646	10.9513	659.329	-1.19296	4.78225e-06	6.01525e-05
Trove2	1.95428	2.12031	2.19657	0.671686	0.416076	0.195366	168.807	1.95412	4.79682e-06	6.02755e-05
Ccne1	10.2084	12.1464	10.4858	23.3028	19.8507	19.0062	494.418	-1.00048	4.83725e-06	6.0698e-05
Cnn3	13.7502	10.4538	33.7233	57.5835	60.824	62.3525	1285.24	-1.62064	4.84006e-06	6.0698e-05
Upf1	2.61037	4.13561	3.17639	7.33667	6.8258	7.92253	394.483	-1.21243	4.88711e-06	6.12271e-05
Tifa	25.7759	30.5411	27.6428	47.0153	45.3936	41.2766	1234.38	-0.768567	4.93793e-06	6.18025e-05
Pnp2	12.2451	14.8532	13.0975	25.235	25.6587	30.0879	395.236	-1.08693	5.04957e-06	6.31372e-05
Pdxk	6.18388	2.64959	3.27763	11.9403	10.7087	9.71335	606.199	-1.44442	5.09777e-06	6.36767e-05
Gstm3	0.214811	0.153819	0.211529	2.24898	3.01845	2.64562	27.8039	-2.75846	5.12624e-06	6.3969e-05
Canx	175.847	123.505	199.343	270.618	294.16	316.515	15760.6	-0.911635	5.16208e-06	6.43525e-05
Oat	57.6712	39.6164	55.7283	92.3741	97.0291	80.1245	2422.42	-0.907601	5.1856e-06	6.45819e-05
Ctla2a	456.022	488.322	581.96	130.682	48.447	35.169	6197.95	2.28573	5.36165e-06	6.66443e-05
Flt3l	12.73	13.2433	10.8799	3.3529	3.31584	3.90901	131.245	1.56769	5.36176e-06	6.66443e-05
Jmjd1c	10.0141	8.68968	11.1115	5.51412	4.38957	3.64739	1006.23	1.00364	5.44142e-06	6.75679e-05
Cope	399.76	380.476	393.324	510.735	574.719	591.868	7807.65	-0.621965	5.49654e-06	6.81852e-05
Letm2	8.36084	16.5301	6.09412	3.0394	1.21242	1.17178	194.981	2.09566	5.57929e-06	6.91437e-05
Ctsf	10.8946	7.51265	4.46292	2.09114	0.902412	0.728398	133.958	2.16228	5.59813e-06	6.93092e-05
Ndfip1	205.937	296.378	162.812	111.474	89.8741	89.1693	2316.38	1.05102	5.6567e-06	6.98971e-05
Padi4	30.254	25.9652	22.3118	14.0227	10.6328	8.89079	765.571	1.08447	5.6558e-06	6.98971e-05
Atp5g1	105.7	116.622	127.715	170.771	191.177	236.086	2190.03	-0.868441	5.73254e-06	7.06958e-05
Gpr180	8.97471	8.64366	11.5183	20.8021	18.4297	16.5536	650.594	-1.01734	5.73161e-06	7.06958e-05
Chaf1a	14.8563	14.2525	14.6293	22.2458	29.0746	23.598	1044.27	-0.871917	5.81605e-06	7.16556e-05
Mpp6	75.493	50.1335	68.8853	107.398	115.76	110.097	3119.18	-0.870952	5.83335e-06	7.17986e-05
Cdv3	18.1891	18.2779	15.8073	28.2416	25.9112	25.2162	1588.62	-0.70392	5.9676e-06	7.33794e-05
Apbb2	2.50622	1.47923	0.574221	0.205669	0.0367031	0.016372	84.5729	2.80621	5.98019e-06	7.34626e-05
Rabl6	7.33824	10.4459	7.60221	14.685	17.3304	19.3427	645.969	-1.09245	6.06778e-06	7.44661e-05
Glg1	9.56305	9.91339	6.94227	17.8123	14.9015	16.1995	775.287	-0.973587	6.16725e-06	7.56132e-05
Rnf135	22.5383	29.7769	22.5401	12.6493	8.18804	9.58517	533.188	1.14916	6.17344e-06	7.56157e-05
Stxbp2	137.396	145.389	122.629	85.3143	75.9448	63.6982	4430.55	0.729105	6.19504e-06	7.58066e-05
Nudt7	69.4399	69.823	68.0672	38.5472	27.405	21.1751	828.195	1.10785	6.3458e-06	7.75762e-05
Arid4a	24.8524	35.6506	25.5431	15.6418	14.0079	12.2349	1917.95	0.907909	6.44311e-06	7.86896e-05
Sptlc2	28.5669	27.741	22.6218	40.0659	39.7276	41.7401	1996.25	-0.725252	6.69202e-06	8.16505e-05
Galm	3.10533	2.10009	2.60487	9.7334	7.99552	5.68285	187.721	-1.57428	6.80713e-06	8.29746e-05
Aprt	80.8995	93.9932	76.7275	119.833	162.218	203.102	1702.21	-1.03243	6.81681e-06	8.29908e-05
Gmpr	91.6059	115.259	68.4456	49.1426	32.3586	35.8599	1577.61	1.08423	6.82161e-06	8.29908e-05
Adam11	3.08709	3.78696	2.52497	0.677026	0.324375	0.0667812	135.907	2.43947	6.87566e-06	8.35678e-05
Prkch	6.05081	8.82433	7.21681	2.84436	1.87099	1.1472	237.013	1.67008	6.95624e-06	8.44658e-05
Maoa	5.50203	2.28836	4.0533	11.5136	9.60674	10.5266	484.448	-1.44189	7.22665e-06	8.76649e-05
Med21	144.88	86.6971	156.14	219.112	294.351	284.417	2470.62	-1.11438	7.33507e-06	8.88945e-05
Efcab7	26.7334	20.3288	19.1031	10.4855	8.15337	8.88684	440.971	1.11452	7.75902e-06	9.39423e-05
Crlf3	179.85	213.598	182.178	122.398	101.184	85.1553	5409.57	0.776499	7.78655e-06	9.41851e-05
Fancd2	3.20502	1.03469	1.86172	6.37802	7.98983	6.09047	341.309	-1.70428	7.84442e-06	9.47943e-05
Acot1	0.773392	0.474687	0.217593	2.60264	4.28979	4.39808	53.9863	-2.43623	7.8679e-06	9.4987e-05
Eaf1	4.91466	6.41315	3.73967	10.2767	10.3183	11.2376	530.125	-1.14606	7.93163e-06	9.56649e-05
Mterfd3	15.4339	15.2502	13.197	6.42131	5.40252	4.97681	245.715	1.22415	7.96899e-06	9.60237e-05
Zbtb18	4.1129	5.5402	3.90068	8.20619	8.87592	9.54965	546.867	-1.05204	7.97794e-06	9.60398e-05
2004-09-01	4.47172	5.33991	3.05648	0.872084	0.311258	0.555367	60.8852	2.29822	8.07922e-06	9.71663e-05
Nrg2	0	0.0653324	0	0.716416	1.19207	1.29759	25.3441	-2.9575	8.48879e-06	0.000101995
2810408A11Rik	14.8073	13.2538	8.80941	3.85772	0.83653	1.01768	181.749	2.1939	8.60446e-06	0.000103286
Anp32e	32.1565	24.5434	29.6634	44.7091	44.869	56.705	2017.23	-0.856385	8.64616e-06	0.00010359
Ckb	4.54213	3.87795	2.58042	0.60967	0.301466	0.409825	46.3743	2.37913	8.64323e-06	0.00010359
Tex2	6.98362	11.8409	9.31215	16.6531	18.869	18.9211	1087.71	-1.03174	9.0054e-06	0.000107791
Fam214a	9.8613	6.17529	3.71179	2.22566	0.929231	0.711765	272.774	1.97716	9.28931e-06	0.000110882
Slc38a2	80.2652	82.6375	79.4601	53.1056	47.9043	41.0969	4633.1	0.652675	9.27311e-06	0.000110882
Srf	1.87149	1.72784	2.27774	5.13694	4.1056	4.97614	219.889	-1.3182	9.28999e-06	0.000110882
Sort1	4.59523	1.90093	1.23521	8.21342	10.5995	7.64799	636.821	-1.72338	9.34316e-06	0.000111411
Kctd1	15.7402	18.8782	16.185	9.546	6.63673	7.28233	690.423	0.980119	9.36808e-06	0.000111603
Cs	52.7726	66.0978	54.5737	91.0757	90.5042	80.4004	3264.72	-0.696383	9.43466e-06	0.0001122
Hyal3	5.8319	12.0987	8.89208	2.462	0.660871	0.496492	142.029	2.30349	9.43596e-06	0.0001122
Gm11602	3.10454	3.69371	3.57447	8.4592	7.94771	12.185	188.282	-1.47581	9.44554e-06	0.000112208
Slfn2	1.3448	1.6389	4.27838	10.1084	10.3664	10.5337	171.809	-1.94504	9.50239e-06	0.000112777
Txnip	40.13	91.4882	90.0175	34.1274	18.7025	13.9753	2080.9	1.51735	9.58991e-06	0.000113709
Casp3	50.3882	45.4613	49.4439	25.5629	23.46	16.0576	794.466	1.02096	9.66302e-06	0.000114298
Inpp4a	12.0338	15.0888	13.2675	7.72283	5.71526	6.75393	1071.97	0.87207	9.66673e-06	0.000114298
Sh3glb1	30.2729	29.3208	29.5958	18.0264	15.1354	12.1846	1379.69	0.850768	9.65341e-06	0.000114298
9430069I07Rik	0.451403	0.0808089	0	4.72601	4.56249	6.22134	25.0374	-2.89849	9.67887e-06	0.000114334
Sash3	125.071	122.819	115.452	78.7526	52.6166	48.494	3641.29	0.887162	9.69762e-06	0.000114448
Ubl7	98.0564	160.593	111.471	63.0897	49.5592	58.3683	1912.83	0.975757	9.94869e-06	0.000117302
Nt5c3	224.269	157.672	210.976	116.142	96.1228	81.4427	4094.08	0.88536	9.98269e-06	0.000117593
Rbm39	263.563	313.87	243.852	172.068	157.59	138.524	9426.21	0.690203	1.00064e-05	0.000117762
Atg9b	0.639661	0.533065	0.347525	1.73198	2.28378	2.48373	84.4385	-1.94746	1.00283e-05	0.000117864
Egln1	3.7856	2.54461	6.87833	13.0834	14.161	11.3014	489.51	-1.53865	1.00337e-05	0.000117864
Bmyc	102.032	139.822	93.117	60.5371	42.233	46.7255	1054.68	1.02363	1.00968e-05	0.000118384
Tmem98	27.4946	13.7706	6.81428	3.98904	1.41653	2.41875	198.547	2.13685	1.00903e-05	0.000118384
Jund	25.3896	105.856	39.2548	15.9679	9.88623	16.0349	1566.4	1.73532	1.01336e-05	0.000118705
Rrad	10.6013	13.588	11.5156	4.67233	1.89947	2.11522	179.391	1.75983	1.0185e-05	0.000119196
Ablim1	0.486738	0.392105	0.419389	1.6668	1.56588	1.15077	107.874	-1.70202	1.02675e-05	0.000120051
Ppm1h	6.85929	7.95183	12.122	19.1824	15.4134	19.6239	1626.62	-1.08046	1.03638e-05	0.000121065
Clpb	9.46512	5.44341	7.52811	14.8109	14.5669	15.5324	806.64	-1.07867	1.0378e-05	0.000121118
Nqo2	11.7026	12.6841	10.0362	17.4129	19.6543	20.5994	990.167	-0.840822	1.04045e-05	0.000121315
Prmt2	18.6228	18.5837	8.01267	4.28151	1.64404	0.590371	270.218	2.24288	1.05958e-05	0.000123431
Pigw	0	0.0507013	0.0309882	0.768756	1.09384	0.913564	21.3549	-2.89223	1.07106e-05	0.000124654
Cers2	367.142	400.123	348.297	248.578	207.683	183.038	9209.04	0.684218	1.07725e-05	0.000125258
Ifitm7	0	0.0534366	0.0979799	1.6494	2.64911	3.80764	19.5714	-2.9325	1.10071e-05	0.000127869
Tmem180	13.6651	17.9417	18.0285	27.3358	29.0623	31.3819	833.865	-0.911908	1.10337e-05	0.00012806
Ppic	11.0429	3.8459	13.7739	23.0061	34.8949	54.7551	491.073	-1.86403	1.10663e-05	0.00012832
Dhrs7	18.6128	12.3001	23.138	36.4514	40.5637	43.8091	609.798	-1.21973	1.10993e-05	0.000128559
Msrb2	62.7259	65.8993	59.9175	32.344	27.1498	35.8868	878.376	0.851835	1.11072e-05	0.000128559
F630111L10Rik	2.00703	3.39752	2.46179	0.911373	0.425332	0.278782	177.979	1.93238	1.11403e-05	0.000128824
Krba1	2.75219	2.19731	1.93582	0.58958	0.199907	0.0702567	138.216	2.35242	1.12576e-05	0.000130061
Olfr1509	4.09034	4.85109	1.2587	0.223043	0.0630221	0.0374827	26.8313	2.87491	1.15102e-05	0.000132857
Rab19	8.27447	10.3572	1.02653	0.341064	0	0	66.5122	2.94349	1.1593e-05	0.00013369
Aqp9	5.69544	9.17623	5.5812	2.24332	0.736101	0.498606	190.144	2.10515	1.1832e-05	0.000136322
Cerk	5.94483	6.58871	2.666	11.7443	14.1979	12.9245	657.669	-1.38531	1.1873e-05	0.000136669
Scamp1	9.83491	8.91474	8.19653	17.3287	15.7002	13.6426	701.758	-0.882328	1.20252e-05	0.000138296
Tnfrsf11a	0	0	0	0.538287	0.316867	0.489992	18.4308	-2.9666	1.20851e-05	0.000138857
BC053749	19.9987	16.8134	15.7408	8.58705	4.72359	3.57697	440.965	1.44129	1.21677e-05	0.00013968
Rbks	15.786	12.1757	18.935	29.5968	34.1549	42.9175	421.166	-1.24332	1.23968e-05	0.00014218
Il11ra1	17.0292	11.5969	12.8793	26.0387	25.6427	26.12	622.941	-0.992244	1.24179e-05	0.000142293
Muc13	223.503	131.569	255.114	107.034	62.6875	44.7686	6325.64	1.33211	1.24785e-05	0.000142857
Hsdl2	30.3671	28.3591	31.523	43.0568	54.0412	46.034	1622.06	-0.765562	1.24949e-05	0.000142916
Tek	2.53357	1.5295	0.910535	0.322695	0.123092	0.178957	66.318	2.33251	1.26606e-05	0.000144679
Gm12657	361.783	340.148	400.885	232.337	214.062	215.687	4499.66	0.618953	1.26818e-05	0.000144791
Rab17	7.76814	8.58082	4.12897	1.3863	1.17512	1.922	124.658	1.84457	1.27475e-05	0.000145409
Dnajc13	1.91211	2.11987	1.13415	3.45358	4.32508	5.57756	381.975	-1.39876	1.28577e-05	0.000146533
D5Ertd605e	4.13318	1.56687	4.94789	14.5657	11.7475	18.6792	159.352	-1.93405	1.31036e-05	0.000149202
Siglece	0.605126	0.0249987	0.733392	5.1983	6.29982	4.1154	85.3354	-2.62786	1.31926e-05	0.000150079
Serpinb6b	8.61138	7.18577	5.01495	2.26202	1.30112	1.07932	121.204	1.84257	1.33318e-05	0.000151526
Crebrf	4.16884	6.34453	7.45978	2.78078	1.64832	1.70163	463.826	1.36783	1.35686e-05	0.000154079
Gimap8	1.39569	0.52469	0.320686	0.0202949	0	0.0102318	21.2235	2.92081	1.36029e-05	0.000154329
Cdc42ep4	2.37164	0.739563	0.602685	5.6068	5.92202	5.42905	188.105	-2.00598	1.36622e-05	0.000154863
Enpp4	17.1682	13.9571	15.2878	8.8323	7.05385	7.55988	826.849	0.856358	1.37239e-05	0.000155423
Tsg101	128.068	120.3	139.527	84.2315	63.5481	62.0558	2847.7	0.765475	1.37646e-05	0.000155744
Cdr2l	0	0	0	0.953859	0.275253	0.80831	20.5266	-2.94936	1.38125e-05	0.000156146
Spin1	48.2316	54.0451	48.8572	32.9267	29.0905	27.3599	2805.29	0.640345	1.38763e-05	0.000156726
Ogt	73.135	57.7354	57.5039	39.791	30.5375	27.908	4007.82	0.81425	1.39525e-05	0.000157447
Csda	190.902	170.716	236.825	285.806	328.278	359.931	7786.31	-0.799424	1.40332e-05	0.000158074
Ippk	5.68807	5.66725	8.66788	13.7652	18.1782	12.3852	575.245	-1.20355	1.40262e-05	0.000158074
Zfp945	9.5067	7.75965	9.25901	3.94858	3.88569	4.78225	672.707	0.932274	1.40704e-05	0.000158352
Dnmt3b	13.7445	15.5642	16.2963	8.46878	5.79593	7.29679	754.03	0.946804	1.41139e-05	0.000158699
Nfic	0.875031	1.44652	1.06361	2.54081	2.96269	4.11953	219.785	-1.50524	1.44558e-05	0.000162399
Hiatl1	51.1893	51.1485	45.4032	75.8912	86.0369	64.5061	3446.15	-0.717105	1.46165e-05	0.000164058
Clptm1l	63.4829	45.8534	62.5487	99.2161	94.5951	85.6491	2850.57	-0.796628	1.49472e-05	0.000167622
5033406O09Rik	36.0398	38.5234	15.9309	10.9879	5.41173	9.43702	516.335	1.5665	1.50424e-05	0.00016844
Ero1lb	3.32981	3.59837	2.09932	6.97944	8.6041	6.05506	347.442	-1.3013	1.50469e-05	0.00016844
P2rx4	54.9312	78.9705	45.7996	31.536	24.4325	22.6233	1331.67	1.04791	1.55823e-05	0.000174279
Hk2	2.49878	4.79756	4.06	7.28973	8.55858	13.9725	608.7	-1.41402	1.5658e-05	0.000174971
Ip6k1	21.7705	28.643	17.5768	12.101	9.76714	8.85516	1127.46	1.00525	1.58869e-05	0.000177371
Zfp560	10.8039	9.309	8.56123	5.15735	4.03544	3.95216	512.829	0.987258	1.59026e-05	0.00017739
Hpcal1	9.64882	13.1473	12.8133	25.0624	21.1631	23.4275	437.667	-1.04101	1.59765e-05	0.00017804
Kcnip3	2.50708	1.91938	2.36372	6.21298	5.08903	5.06801	199.682	-1.31026	1.59892e-05	0.00017804
Prkab1	68.149	76.8274	77.2732	47.5955	36.0314	35.2734	1818.81	0.780562	1.61337e-05	0.000179491
Dstyk	1.11881	0.535705	0.292021	3.17534	2.43244	2.48431	172.355	-1.90975	1.6158e-05	0.000179603
Rrbp1	4.63066	6.23833	4.21985	8.69648	9.86767	15.8528	726.043	-1.24412	1.61834e-05	0.000179727
Narf	15.4695	16.8149	11.3721	7.43762	6.66531	6.44402	734.143	0.950121	1.64007e-05	0.00018198
Dusp1	451.699	875.517	454.661	151.187	61.6529	48.4623	10112.7	2.2065	1.64741e-05	0.000182634
Pkmyt1	23.7646	24.2108	27.475	38.1163	46.3891	39.25	1079.76	-0.810337	1.66206e-05	0.000184096
Arrdc3	21.1065	19.3028	34.4191	11.9154	9.1043	6.06276	1078.21	1.2938	1.66873e-05	0.000184673
Rit1	22.3138	26.0799	16.2292	10.2074	8.9033	9.39726	611.829	1.03471	1.67923e-05	0.000185672
Cir1	8.67312	13.3321	9.15067	3.51326	3.14171	3.81495	208.788	1.37517	1.69991e-05	0.000187794
P4ha1	7.51467	8.58601	10.167	16.8829	17.4284	13.4557	796.583	-0.94573	1.71541e-05	0.000189341
Lars2	4.96756	8.56328	5.67783	11.106	14.8265	38.7159	877.329	-1.69663	1.72008e-05	0.00018969
Samd8	1.35307	1.14285	0.908453	2.28589	3.65703	2.9271	230.223	-1.4063	1.73041e-05	0.000190663
Fzd7	0.0715887	0.0672819	0	0.687046	0.767693	0.771478	30.9651	-2.7076	1.73595e-05	0.000191106
Lmnb2	3.85529	4.045	5.88315	9.95719	8.74251	12.3759	404.231	-1.22671	1.74823e-05	0.00019229
A830080D01Rik	62.4411	28.7827	33.4377	18.8508	14.9014	12.2255	1483.06	1.26423	1.76867e-05	0.000194369
Dnajb1	77.9702	204.062	81.4209	39.1707	42.2287	42.7402	2843.94	1.35187	1.77208e-05	0.000194575
Zfp438	8.3144	6.75551	4.64832	2.19961	2.3406	1.63982	213.977	1.45964	1.7965e-05	0.000197084
Myo5a	2.12903	2.10085	2.69862	3.99783	4.88166	3.98893	616.28	-0.976807	1.81035e-05	0.00019843
B230120H23Rik	5.95198	3.15085	3.96318	8.51471	9.16006	8.89715	963.105	-1.09734	1.81863e-05	0.000198924
Herc6	9.61921	8.56332	9.68097	4.96434	4.28046	4.69723	573.336	0.867394	1.81958e-05	0.000198924
Iqcb1	20.6532	17.8407	23.3658	9.40708	9.40605	5.72789	507.022	1.17611	1.81936e-05	0.000198924
Shmt1	46.5973	41.3878	61.1122	92.0001	85.7534	75.9717	2211.31	-0.856685	1.82257e-05	0.000199078
Tox	54.0789	139.884	36.2249	7.1089	2.43271	0.730072	1732.58	2.77232	1.8271e-05	0.0001994
Nudt12	18.497	6.77122	10.4082	4.01803	1.70298	1.22871	248.802	1.96643	1.83277e-05	0.000199847
Calcoco1	30.081	37.6787	25.4198	14.731	5.9505	3.57931	850.587	1.67471	1.86475e-05	0.000203158
Gfi1b	102.176	167.487	63.3551	17.5157	6.25344	2.53492	1659.57	2.57924	1.87815e-05	0.000204441
Gpd1l	7.77801	3.68266	7.44696	16.1532	15.9384	12.5474	746.159	-1.2818	1.89128e-05	0.000205693
Sp100	94.8816	146.85	88.0909	60.3721	46.5741	46.5062	2701.22	0.96506	1.90431e-05	0.000206932
Icam1	24.9152	26.9435	20.9628	11.4455	8.39839	4.18983	633.438	1.40357	1.90862e-05	0.000207222
Erp44	92.473	86.0542	92.5651	125.814	126.607	117.949	4495.36	-0.556426	1.92763e-05	0.000208746
Rnase12	0	0	0	2.48007	4.08776	5.90439	18.6522	-2.90068	1.92696e-05	0.000208746
Ssbp3	20.1228	21.7442	16.4996	9.87112	7.0924	9.89391	705.597	0.978452	1.92577e-05	0.000208746
Tex264	31.1031	31.2639	28.8909	16.6869	15.1063	16.5601	672.872	0.789185	1.96428e-05	0.000212533
Eprs	54.9767	52.9893	48.108	71.5919	73.1411	68.5573	4741.81	-0.557551	2.10496e-05	0.000227559
Vps13c	0.336114	0.172488	0.684023	1.19254	2.01624	2.03366	200.586	-1.9572	2.12381e-05	0.0002294
Btrc	13.8933	14.6597	9.84872	7.04015	5.59536	5.15341	920.529	0.97188	2.1378e-05	0.000230714
Trim34b	13.3447	12.8279	10.1041	5.13652	2.57097	2.8609	184.878	1.54848	2.14153e-05	0.000230919
Spint2	174.139	250.172	196.15	113.614	96.6556	118.862	3603.39	0.78753	2.15034e-05	0.000231671
Nol9	11.9646	13.6065	15.9151	22.8029	21.8575	22.6308	1149.54	-0.792929	2.16251e-05	0.000232764
Pip4k2a	39.5747	25.3153	23.929	15.0788	11.6082	12.7501	1152.93	1.02556	2.16417e-05	0.000232764
Rps6ka2	0.477534	0.0427434	0.329167	1.87484	2.2014	2.33853	106.575	-2.37722	2.17354e-05	0.000233572
Morn4	0	0.279983	0	2.64638	2.87417	2.27229	39.9545	-2.7954	2.18458e-05	0.000234559
BC018473	7.43826	17.2397	7.94799	2.62347	1.24847	0.185633	304.501	2.31813	2.18947e-05	0.000234884
Taf7	28.8803	45.2288	26.9504	17.7835	13.3203	13.1733	1241.62	1.04458	2.2067e-05	0.000236531
Dclre1a	1.35207	2.89317	2.82925	6.63544	7.49953	5.49185	291.534	-1.46798	2.21852e-05	0.000237596
Aldh3b1	1.08054	0.0756922	0.878984	4.91863	6.32354	6.15805	96.7316	-2.44749	2.26428e-05	0.000241959
Lrrc8a	10.7837	19.4061	14.4044	6.1252	6.00013	6.68336	698.363	1.09119	2.26244e-05	0.000241959
Prune	16.0623	16.5018	11.7412	6.95907	6.75039	4.58149	508.257	1.12251	2.26501e-05	0.000241959
Mthfd1l	6.59612	4.12931	4.96934	10.1057	10.8144	9.95377	537.701	-1.05395	2.27072e-05	0.000242364
Gpr15	0	0	0	0.407471	3.454	3.25751	25.3027	-2.87909	2.27412e-05	0.000242522
Ttc14	11.5591	10.8835	12.3776	7.20255	6.64578	6.21955	1582.8	0.675635	2.3184e-05	0.000247034
Mrpl12	140.03	169.012	152.537	210.081	228.182	241.586	2872.86	-0.66241	2.32568e-05	0.000247601
Ift140	1.36427	1.80781	1.95673	3.5579	3.64103	4.84634	266.68	-1.27521	2.33089e-05	0.000247852
Tle1	0	0.179855	0.0969931	1.44373	1.48605	0.857839	48.2334	-2.6304	2.33196e-05	0.000247852
Klra1	1.44564	2.80053	1.11851	0.0900912	0	0	22.9552	2.84401	2.34799e-05	0.000249346
Vamp8	773.293	991.906	894.431	433.159	397.948	571.331	8303.23	0.79438	2.36565e-05	0.00025101
Cmah	1.0411	2.06119	0.773243	0.277117	0.104402	0.0310467	106.216	2.41484	2.37931e-05	0.00025222
Irf7	8.93546	12.6808	9.20927	3.83736	2.32833	3.60451	194.392	1.44338	2.38105e-05	0.00025222
Casp2	111.716	72.9579	94.6155	56.6598	38.1215	36.5676	3687.98	0.953707	2.39305e-05	0.000253278
Pdzk1ip1	12.3498	8.51578	6.98139	2.46091	1.24035	0.570043	92.5246	2.16598	2.3959e-05	0.000253367
Zbtb1	42.6344	40.4376	39.3684	26.1604	17.5136	15.0405	1872.68	0.928579	2.47934e-05	0.000261971
Nfil3	0.432066	0.0464083	1.31894	6.86073	5.78367	5.91049	110.072	-2.53091	2.49472e-05	0.000263376
Pold2	79.011	74.1572	89.5956	119.726	121.256	113.902	2551.33	-0.650365	2.49693e-05	0.000263389
Trap1	119.49	114.681	136.15	193.367	185.72	160.083	5536.76	-0.643423	2.5236e-05	0.000265979
Gpr160	26.3743	33.2108	11.8715	54.4291	66.9128	51.8267	1442.22	-1.31535	2.52694e-05	0.000266109
Ddx39	206.686	156.555	231.882	315.708	321.254	306.192	6778.4	-0.760665	2.53181e-05	0.0002664
Mpc1	95.6516	62.0719	114.561	155.481	175.728	197.886	1939.42	-1.03455	2.54251e-05	0.000267303
Arpp21	1.17945	2.28377	0.924401	0.287008	0.0712061	0.0141167	129.48	2.52864	2.54772e-05	0.000267628
Asap1	14.3069	8.78224	11.0274	17.6051	21.26	25.365	1698.84	-0.996375	2.63061e-05	0.000276104
Slc44a4	0	0	0	0.608413	0.868603	1.30766	17.9087	-2.85281	2.66683e-05	0.000279674
Flot1	82.0029	99.5397	85.5031	55.1436	50.9895	47.5119	1854.95	0.677683	2.67457e-05	0.000280252
Lyl1	103.988	157.968	109.694	65.3763	58.8457	66.1929	2628.61	0.833846	2.68746e-05	0.000281369
Degs1	37.5177	34.4422	45.2296	62.1701	62.1602	59.4581	1602.32	-0.747106	2.72381e-05	0.000284703
Sigmar1	49.8229	31.2606	40.1123	61.9229	80.6156	80.0933	1457.8	-0.963813	2.72239e-05	0.000284703
Lrrc8d	5.49323	6.06542	7.99286	14.1634	12.779	10.5846	638.225	-1.01444	2.75634e-05	0.000287864
Nrxn1	5.72196	3.08322	3.48761	1.60316	1.22517	1.58298	389.929	1.29088	2.77753e-05	0.000289641
Vars	18.0937	20.2443	19.262	26.6658	28.2095	30.5442	1602.41	-0.671704	2.77795e-05	0.000289641
Ncoa4	155.581	130.049	139.059	90.1848	77.7992	58.3791	6052.74	0.783676	2.79591e-05	0.000291209
Zfp558	3.69918	3.56393	1.01553	0.449881	0.149224	0.0295839	86.5894	2.5682	2.7976e-05	0.000291209
Ogfrl1	25.8878	28.3214	25.2298	34.7862	40.5777	43.2032	2544.95	-0.681761	2.8105e-05	0.000292311
Ttc4	50.419	48.2978	56.3688	31.075	30.7891	26.9197	1754.42	0.68455	2.86114e-05	0.000297333
Galk1	48.7487	40.1456	60.8913	77.1353	89.1808	95.7248	1651.61	-0.896367	2.90611e-05	0.000301757
Gab1	2.51525	3.69096	5.75599	1.11269	1.11349	1.13752	192.137	1.57651	2.922e-05	0.000303158
Emc7	90.8044	75.7155	84.3573	112.707	142.565	146.486	1859.66	-0.779162	2.92604e-05	0.000303328
Nop16	98.1289	81.2229	104.206	137.017	137.363	161.713	3313.23	-0.721385	2.99701e-05	0.000310429
Map4k4	4.42295	4.10851	4.73843	1.84774	1.23597	1.97082	283.131	1.21742	3.00732e-05	0.000310987
Rexo2	107.765	122.501	148.376	184.968	200.372	212.636	2789.35	-0.756959	3.00687e-05	0.000310987
Mndal	93.33	81.3257	126.063	57.8531	45.1037	40.9925	2203.62	0.930357	3.01099e-05	0.000311111
Plekho1	14.5973	48.2929	14.3121	6.67108	3.64529	6.19841	326.279	1.85481	3.02801e-05	0.000312613
Siglecg	9.18192	2.71679	3.44606	14.4801	15.9387	20.7729	444.427	-1.67847	3.04509e-05	0.000314119
Ccdc135	5.22726	9.6134	6.16491	2.625	1.34857	1.93833	195.917	1.57881	3.05251e-05	0.000314628
Naa50	64.465	48.3878	75.2399	100.525	114.647	96.6179	6016.04	-0.821601	3.05887e-05	0.000315026
Gart	61.5174	66.1316	57.5462	100.911	104.097	76.6937	4118.28	-0.704783	3.0682e-05	0.000315729
Hspd1	135.375	114.447	147.99	189.434	209.381	189.385	6100.12	-0.666143	3.07105e-05	0.000315765
Mob1b	9.49972	6.42832	6.54821	2.77062	2.99092	1.86243	246.256	1.36256	3.0742e-05	0.000315832
Fasn	2.78866	2.73485	2.47316	4.01221	4.97023	5.03599	582.312	-0.901032	3.07695e-05	0.000315857
Tbl2	1.13142	2.0894	2.6192	6.39036	8.19142	3.91148	283.329	-1.6119	3.09911e-05	0.000317873
Focad	1.42555	0.374822	1.82783	5.19522	6.47944	3.63161	295.915	-1.9047	3.11964e-05	0.000319719
4930503L19Rik	25.6963	20.4986	22.9361	13.0123	8.91855	7.7004	585.766	1.07567	3.12477e-05	0.000319985
Mlec	32.9694	28.9435	27.0405	39.8669	44.9908	54.1594	3603.69	-0.745687	3.13247e-05	0.000320513
Utp15	24.8837	17.474	20.4855	36.4849	37.1031	30.1298	1801	-0.816833	3.14619e-05	0.000321656
Inpp5k	83.0693	69.5353	61.9037	44.4689	37.02	32.2527	2251.99	0.789582	3.16584e-05	0.000323261
Slc35a4	101.416	83.3732	96.8857	142.205	142.059	122.747	5188.54	-0.63378	3.16702e-05	0.000323261
Etohd2	2.49829	3.81872	3.29819	0.958099	0.812151	0.615864	96.6582	1.71599	3.17483e-05	0.000323274
Gm6484	0	0	0	1.73621	3.01705	2.49466	17.1848	-2.82658	3.17328e-05	0.000323274
Otud6b	14.5515	16.1262	20.7526	32.6032	31.6797	25.4397	1223.28	-0.888492	3.1721e-05	0.000323274
Pou2f2	0.350682	0.0941673	0.517987	1.63906	1.90809	3.3825	73.6753	-2.327	3.18682e-05	0.000324233
Fmnl1	16.6446	22.6519	12.8453	8.86047	6.01517	6.89119	739.813	1.10533	3.2052e-05	0.000325841
Runx1	20.3693	28.7473	14.6756	10.771	9.23386	7.7318	1744.23	1.05113	3.22567e-05	0.000327394
Tfec	9.33728	1.14323	1.90562	38.1998	57.6055	54.7966	789.714	-2.5818	3.2235e-05	0.000327394
Dync1i2	98.6981	98.0345	103.82	68.3552	51.0908	48.1947	3394.18	0.722329	3.28136e-05	0.000332778
Pttg1ip	117.017	119.352	160.377	79.6693	63.2557	48.2696	3430.25	0.921495	3.31745e-05	0.000335968
Ubxn11	25.3236	17.6156	19.4012	9.23758	6.13516	8.90624	353.206	1.18986	3.31813e-05	0.000335968
Uqcr11	225.039	270.233	316.656	387.683	500.605	858.741	2985.23	-1.16629	3.32497e-05	0.00033639
Wdr5	21.465	21.6544	29.0197	41.1798	41.5066	36.2666	1474.21	-0.813824	3.3625e-05	0.000339915
Kcnn4	92.6588	104.495	76.8474	57.9863	40.7475	38.062	2170.14	0.871941	3.37488e-05	0.000340893
Rtn4rl1	2.65383	3.1579	2.9976	0.544796	0.115452	0.0228885	79.82	2.54711	3.38891e-05	0.000342036
AI467606	57.3484	62.8995	51.0813	35.0399	24.2927	29.686	1296.61	0.817179	3.40912e-05	0.000343526
Msh5	2.5279	4.61588	3.10428	0.778414	0.52787	0.915697	92.5147	1.83664	3.4071e-05	0.000343526
Maml2	5.01908	4.29173	6.79236	2.45859	0.953903	1.37518	330.51	1.5202	3.41706e-05	0.000344051
Camk1	71.6629	92.123	78.7242	49.6941	40.2599	34.9271	1368.1	0.831094	3.44744e-05	0.000346833
Nkg7	1049.85	883.803	1003.37	1270.36	1519.98	1921.89	16534.4	-0.78056	3.47327e-05	0.000349154
Kpnb1	16.459	11.3112	15.8633	23.8782	25.7022	22.8849	1823.58	-0.825521	3.49622e-05	0.000350901
Rab27b	3.48138	1.18803	1.85694	0.485139	0.563216	0.340293	144.566	1.85778	3.49401e-05	0.000350901
Sfr1	257.333	268.897	254.097	178.976	161.121	164.631	5307.3	0.513292	3.52246e-05	0.000353254
9630033F20Rik	0.91887	2.11311	2.8537	7.09181	5.68044	6.1455	243.222	-1.62474	3.56099e-05	0.000356835
Rcbtb2	23.9275	31.85	30.6393	17.0006	14.3614	14.6089	1327.26	0.785796	3.58704e-05	0.000359159
2610034M16Rik	6.55713	4.93898	7.73616	1.85299	0.594739	0.145118	232.683	2.24289	3.59758e-05	0.000359929
Psip1	102.139	88.3041	96.1293	63.7365	55.248	56.34	3829.88	0.591768	3.63801e-05	0.000363686
Xaf1	13.6158	17.2757	8.97112	4.71125	3.20957	5.52271	356.79	1.36172	3.64786e-05	0.000364382
2610507B11Rik	5.95523	5.32216	4.17899	8.45442	8.44934	9.46057	827.317	-0.863194	3.65104e-05	0.000364411
Gng12	76.8551	75.3251	63.6956	94.0402	104.575	114.597	6120.18	-0.6426	3.6609e-05	0.000365106
Rbpms2	12.8045	13.9424	19.5416	5.37461	1.6271	0.696765	270.195	2.08581	3.68617e-05	0.000367336
2015-09-01	368.567	260.856	370.406	483.19	535.919	561.064	10344.4	-0.757798	3.69379e-05	0.000367805
Rhof	3.41378	6.12564	3.55937	1.08624	0.653453	1.02461	87.0549	1.86418	3.69939e-05	0.000367947
Vill	5.07842	8.9274	9.91446	23.2872	18.517	14.0261	620.461	-1.25692	3.70105e-05	0.000367947
Slc25a22	7.45395	4.3273	6.98347	10.5317	17.52	16.3934	483.027	-1.2871	3.71066e-05	0.000368612
5430427O19Rik	42.9552	28.6858	40.9288	20.07	17.909	19.2891	1693.28	0.844221	3.73416e-05	0.000370654
Arhgef40	3.53848	2.18704	1.24658	0.625426	0.473754	0.342147	121.443	1.8864	3.75055e-05	0.000371805
Zfp90	12.6551	13.8738	14.0074	5.76306	6.89244	4.24315	391.53	1.10781	3.75164e-05	0.000371805
Pnrc2	205.894	131.203	157.772	90.8416	88.7194	78.9708	3734.81	0.808056	3.81335e-05	0.000377624
Fam108c	36.2653	19.7448	30.1065	51.6377	59.2154	51.7962	1483.53	-0.996954	3.8362e-05	0.000379589
Mcoln3	3.61966	13.9856	6.78219	1.7106	0.594881	0.176904	116.892	2.4089	3.84332e-05	0.000379995
Dok3	23.6045	20.7494	12.9925	32.5912	39.443	49.9788	740.455	-1.15329	3.88328e-05	0.000383164
Kif1b	0.625988	0.252141	0.136983	0.773717	2.02758	2.09059	237.581	-2.02384	3.88522e-05	0.000383164
Nlrp1a	0.984959	0.596297	0.828833	2.64053	1.93367	2.86728	127.024	-1.59175	3.88753e-05	0.000383164
Ubb	1366.52	909.694	1220.36	719.069	559.594	435.378	15757.8	0.897039	3.88172e-05	0.000383164
Otogl	0	0	0	0.440826	0.145824	0.374022	18.274	-2.79607	3.89799e-05	0.000383895
Ankrd37	10.3776	10.7887	3.09384	1.16291	0.77453	1.25633	63.1342	2.23514	4.01097e-05	0.000394715
G6pc3	110.945	106.345	106.174	139.962	149.828	154.055	3135.72	-0.563679	4.03073e-05	0.000395941
Mark2	6.41054	5.10954	4.22511	8.83337	10.3474	9.82431	604.663	-0.96613	4.0295e-05	0.000395941
Pde2a	0.537806	0.0597578	1.55225	8.04142	5.48608	4.09491	248.251	-2.37765	4.03285e-05	0.000395941
Arhgdib	1592.87	1676.12	1517.38	2007.46	2272.1	2713.56	34370.8	-0.652063	4.10631e-05	0.0004028
Arrb2	14.8064	20.3677	14.5802	7.55443	5.98741	7.46487	364.032	1.08834	4.1091e-05	0.0004028
Bcat2	38.9725	41.7766	37.5311	53.5586	61.7462	56.9753	1697.92	-0.646428	4.2278e-05	0.000414114
Gatad1	67.2455	109.994	88.4462	48.2033	43.9843	44.1894	2660.26	0.831899	4.25921e-05	0.000416544
Smarcd1	19.8176	32.0172	15.5904	9.90735	9.26622	7.70839	767.941	1.16031	4.25633e-05	0.000416544
Zfp580	5.38898	11.5766	10.3057	2.1805	1.09745	2.09556	92.2087	1.9232	4.27886e-05	0.000418141
2510002D24Rik	58.4029	67.6082	58.1298	35.1684	27.9512	34.631	902.614	0.786218	4.29443e-05	0.000419338
AI413582	35.3998	31.2747	47.8979	63.8922	76.9423	122.963	645.507	-1.24924	4.33002e-05	0.000422179
Ube2b	144.593	121.636	112.392	79.6141	70.0924	73.3813	3329.34	0.642632	4.33021e-05	0.000422179
Nampt	23.1116	13.8861	17.9869	32.2526	30.6293	31.763	1808.89	-0.873519	4.34489e-05	0.000423283
Ralgds	4.34619	7.73827	2.99375	1.6251	1.28255	0.828722	193.781	1.70822	4.35967e-05	0.000424068
Riok1	59.5007	61.8885	51.179	36.5056	33.4963	29.5797	1943.32	0.672828	4.35863e-05	0.000424068
Jakmip1	6.97356	4.57958	6.11984	2.23823	1.443	1.55753	140.588	1.51508	4.4736e-05	0.000434815
Ankrd13d	12.9041	11.8309	2.49389	0.631312	2.02165	1.36153	170.391	2.14698	4.51973e-05	0.00043896
Zfp786	0	0	0	1.67223	0.359999	0.588806	20.093	-2.7737	4.526e-05	0.000439231
Far2	3.39507	1.42873	3.31825	7.00732	9.79987	6.84266	289.982	-1.52056	4.56656e-05	0.000442827
Maf1	177.105	248.318	218.641	135.112	109.727	114.482	4565.27	0.719677	4.59186e-05	0.000444938
Pik3r5	0.157813	0.381393	0.116552	1.54898	1.64857	1.02388	57.5119	-2.20835	4.6102e-05	0.000446372
Arsb	5.3509	0.98494	0.849863	20.1234	25.4194	25.4725	847.811	-2.46744	4.6151e-05	0.000446503
Scin	992.863	1243.88	776.772	166.543	56.4949	9.99176	24697.3	2.51578	4.67635e-05	0.000452083
Mll3	3.92472	4.36395	2.72599	1.92415	1.45696	1.62054	697.477	0.99425	4.68781e-05	0.000452844
Yif1b	90.4311	103.961	95.0503	131.147	141.215	172.543	2230.38	-0.721387	4.6972e-05	0.000453403
Ttc8	6.78695	7.59029	10.3921	3.48126	2.096	2.46041	195.437	1.414	4.703e-05	0.000453616
Psmg1	76.1064	87.8465	99.6381	123.729	143.589	148.97	1779.45	-0.757197	4.75467e-05	0.00045825
Tmem150b	1.38494	1.46052	0.991839	3.0757	3.63142	3.98734	133.185	-1.46963	4.79202e-05	0.000461497
Tspan5	5.9151	6.84888	4.19488	10.9606	11.1572	11.374	426.299	-1.05164	4.83835e-05	0.000465604
Hscb	84.5688	112.625	87.7042	47.072	44.8891	53.5844	899.02	0.835791	4.85298e-05	0.000466656
Ifi203	42.08	41.2467	71.6707	27.4805	18.3735	22.0053	2191.7	1.04607	4.86067e-05	0.000467039
Pik3r6	1.14331	1.38511	2.0946	3.75803	4.79801	4.73658	155.741	-1.50608	4.89733e-05	0.000470203
Sys1	19.2153	24.1462	18.9745	31.8483	35.3492	42.2366	735.002	-0.900251	4.91285e-05	0.000471335
Stat5a	34.5997	24.5142	22.9974	15.4122	12.8189	10.3894	1216.76	0.949198	4.91867e-05	0.000471535
Vapa	285.757	227.287	287.684	364.349	402.64	395.788	8556.22	-0.641284	4.94001e-05	0.00047322
Cep85l	3.4862	4.63773	1.29129	10.1851	9.86362	9.93215	284.33	-1.61327	4.96109e-05	0.000474879
Lamtor2	121.037	150.892	122.008	181.481	245.245	420.411	1895.41	-1.16522	5.00518e-05	0.000478737
Rgs1	363.425	551.996	488.315	105.974	37.4256	15.6269	5295.72	2.32777	5.03119e-05	0.000480859
Clpx	65.177	55.6261	64.4191	40.1925	34.5388	31.3643	2162.34	0.68403	5.12299e-05	0.000489263
Ing1	26.986	31.0397	25.6096	16.07	14.8892	15.7998	954.255	0.714983	5.16558e-05	0.000492958
Tnfsf8	0	0	0	1.61776	0.657093	0.645685	17.6758	-2.75184	5.18936e-05	0.000494853
Rab11b	38.3153	39.3483	36.0111	25.8516	22.7532	22.6833	2924.53	0.556838	5.27395e-05	0.000502539
Sh3d19	0.939455	1.6938	0.740082	3.38395	3.25557	2.84537	220.742	-1.47088	5.31593e-05	0.000506157
Rapgef1	1.38315	1.61674	1.70921	2.75661	3.72066	3.90087	256.065	-1.19297	5.35619e-05	0.000509606
Phyh	36.2605	21.0417	17.077	44.9833	54.4111	62.411	929.929	-1.17933	5.38244e-05	0.000511539
Pim2	22.0545	26.8368	50.9097	14.1279	9.76147	5.0823	678.056	1.5412	5.38462e-05	0.000511539
Ctse	13.8439	18.8161	24.3064	8.67797	4.47368	2.66074	397.123	1.59163	5.39769e-05	0.000512395
Gpr137b-ps	8.92573	8.65988	7.49258	4.0852	2.22924	1.815	251.51	1.41716	5.47472e-05	0.000519316
Gm5129	10.9904	9.2752	10.6819	2.36605	2.21675	1.7579	57.6698	1.88301	5.53324e-05	0.000524473
Atp5o	288.081	331.821	316.505	406.484	452.327	546.63	4798.54	-0.688373	5.5587e-05	0.000526491
Xpo5	11.8578	7.45246	8.45469	18.0793	18.7576	14.8307	784.115	-0.976129	5.58043e-05	0.000528153
Mysm1	29.9189	25.0396	29.7245	17.7125	16.8847	14.247	2580.05	0.673714	5.59623e-05	0.000529251
Top2b	53.4465	54.6417	49.7562	35.4593	28.0576	22.6957	3573.19	0.749711	5.68486e-05	0.00053723
Prkar1a	244.656	241.212	226.636	165.051	146.096	124.27	9938.36	0.593328	5.80555e-05	0.000548225
Acad9	19.9497	17.4826	21.6159	29.1882	29.7684	28.9083	1524.91	-0.674939	5.82808e-05	0.000549941
Auts2	1.54833	0.839164	0.349697	0.123933	0.0630325	0.0937223	46.4447	2.36193	5.83995e-05	0.000550649
Ugdh	20.3009	24.266	20.9973	31.6108	35.345	33.2532	1074.19	-0.711335	5.91898e-05	0.000557683
1600014C10Rik	25.2465	23.0042	17.3681	33.7148	36.5678	34.1267	1556.98	-0.767976	5.9313e-05	0.000558427
Cdr2	0	0	0	1.24953	0.378282	0.959938	17.7774	-2.72855	6.02496e-05	0.000566823
Cad	2.44661	1.39201	3.39917	4.98775	6.51213	6.58485	482.408	-1.34324	6.05583e-05	0.000569302
Acadm	110.318	129.141	89.9726	68.7181	56.1202	47.2393	2684.33	0.808562	6.08764e-05	0.000571867
B4galt1	21.2559	25.7869	29.7335	36.1795	41.2371	48.8767	2449.44	-0.812011	6.10476e-05	0.000573048
Gramd1c	8.42868	3.45554	3.34334	1.32574	1.40474	0.720599	173.596	1.78472	6.13933e-05	0.000575864
Bhlha15	0	0	0	0.924131	0.710486	0.26004	18.0182	-2.72456	6.18096e-05	0.000579339
Cd151	25.8374	28.7628	15.9648	10.7859	10.1236	7.8274	516.238	1.13258	6.20839e-05	0.000581477
Myo1f	21.9603	14.688	12.4044	33.8918	34.8568	24.6227	1452.64	-1.00453	6.22046e-05	0.000582176
Mut	11.0541	10.5903	13.4682	17.0819	20.2995	21.499	919.052	-0.839122	6.24477e-05	0.000583585
Nostrin	0	0.358117	0.234512	1.53756	2.43055	4.21105	43.2763	-2.54452	6.24179e-05	0.000583585
Clcn5	0	0	0	0.483011	0.33632	0.53051	16.0507	-2.72227	6.25085e-05	0.000583652
Stat3	54.4372	67.7836	34.887	27.7805	24.3005	20.342	2666.08	0.971878	6.25474e-05	0.000583652
Otos	32.8866	25.3437	23.7163	10.2397	8.86069	11.4003	204.548	1.23763	6.2685e-05	0.000584504
Acsl1	9.17965	11.6656	6.05531	18.9513	19.1562	15.1975	830.801	-1.05474	6.28299e-05	0.000584559
Sox4	18.5659	56.037	23.2187	12.9432	7.30719	9.87142	971.138	1.46428	6.27876e-05	0.000584559
Zfp873	33.8283	30.1452	20.2301	12.2431	13.8928	8.04884	703.882	1.13553	6.27919e-05	0.000584559
Il1r2	17.6746	19.4314	1.63956	2.34659	0.378883	0.676028	143.316	2.43735	6.29973e-05	0.000585685
Snx6	181.296	180.094	160.619	110.139	100.035	69.7312	3915.51	0.773609	6.31297e-05	0.000586483
Ly6e	1396.57	1554.74	1088.71	749.246	722.942	852.296	38110.9	0.672648	6.3285e-05	0.000587494
C1qbp	156.251	198.698	197.805	252.602	269.908	312.479	4291.15	-0.69595	6.3533e-05	0.000589362
Fam136a	99.7332	71.6941	112.564	168.183	158.933	140.988	3209.24	-0.811387	6.44991e-05	0.000597884
Scamp4	27.7976	46.3509	42.2822	75.2994	65.9836	63.215	1537.27	-0.89538	6.53364e-05	0.000605201
Slc48a1	45.2825	50.0105	39.4573	60.4949	68.3645	70.6794	2239.38	-0.669743	6.59164e-05	0.000610125
Gprasp2	1.62306	1.82808	1.73146	0.373685	0.216731	0.0594933	56.7922	2.25791	6.61533e-05	0.000611422
Tmem106b	10.0898	10.1459	9.2389	5.60528	5.59914	4.59992	715.946	0.77342	6.61482e-05	0.000611422
Mthfd2l	11.1945	9.3063	12.6091	5.11756	2.55176	1.82121	246.165	1.55373	6.69223e-05	0.000618076
Eng	21.3	16.4471	22.7779	11.8775	6.53986	6.36965	788.574	1.1313	6.72547e-05	0.000620692
Atic	12.8887	14.5873	26.0977	34.7702	36.5434	39.438	1145.9	-1.10695	6.77451e-05	0.00062476
Zcwpw1	17.3842	14.4837	10.2406	5.11215	3.67335	1.14358	295.789	1.74984	6.79487e-05	0.00062618
9930111J21Rik2	0.501434	0.692475	0.511408	1.9843	2.27803	1.44152	95.6237	-1.65163	6.82083e-05	0.000627655
Fn3krp	16.6788	17.5728	14.0001	7.25732	6.68537	3.49081	343.758	1.28384	6.81934e-05	0.000627655
Cbx4	3.27908	3.3264	4.54993	6.0541	7.50796	9.89235	480.81	-1.13375	6.84403e-05	0.000629152
Zfhx3	0.727744	1.33278	0.448536	0.178146	0.0929287	0.221079	126.053	1.90681	6.84706e-05	0.000629152
Slc25a3	158.929	173.457	210.873	245.486	277.511	338.64	5646.51	-0.762321	6.85732e-05	0.000629635
Cfl2	23.1427	19.54	15.8082	9.20108	10.421	8.85233	663.028	0.898937	6.87517e-05	0.000630816
Sgms1	13.387	11.9045	10.251	6.79938	5.5112	5.74661	631.591	0.845084	7.03467e-05	0.000644981
Slc7a1	0.815237	0.598789	0.94445	1.55851	2.28755	2.86344	174.954	-1.49487	7.10724e-05	0.000651161
Upf3b	50.1536	43.6876	50.0846	29.0686	24.1169	28.4278	1284.84	0.695202	7.14489e-05	0.000654136
Elovl1	73.1393	69.9409	88.5807	118.079	109.085	110.411	2873.27	-0.644	7.15245e-05	0.000654353
Rfc2	550.367	549.069	553.014	385.645	342.246	289.817	10564	0.582738	7.18594e-05	0.000656941
Eps8	0	0	0	0.36511	0.322388	0.48319	15.8055	-2.69888	7.24474e-05	0.000661357
Lcp1	172.83	130.813	145.938	261.009	234.84	187.891	13028.5	-0.702322	7.24166e-05	0.000661357
Fhit	7.6737	12.0357	7.04125	2.05416	2.45065	1.87945	83.905	1.73056	7.29059e-05	0.000665062
Atp6v1b2	58.9693	78.3812	90.7821	133.279	129.952	106.819	4354.41	-0.789069	7.32641e-05	0.000667137
Ddit3	24.2096	30.7267	25.2993	11.38	12.2774	8.91021	254.212	1.1385	7.32402e-05	0.000667137
Pcnxl4	7.5163	9.56872	7.11385	4.36615	2.70738	3.04059	392.182	1.1031	7.3292e-05	0.000667137
Nucb1	119.203	89.0999	78.2653	140.764	161.145	147.127	5152.69	-0.747239	7.3427e-05	0.000667403
Ptges2	15.6086	18.3044	19.9724	29.2747	28.5653	29.072	729.999	-0.783102	7.33959e-05	0.000667403
Wdfy1	23.5344	18.6989	20.424	30.664	29.5307	30.8546	1920.47	-0.642568	7.41204e-05	0.000673221
Clec5a	1.12654	0.108902	0.0221865	25.1614	27.4605	30.4545	880.38	-2.69116	7.45245e-05	0.000676404
Trim21	26.7972	22.8365	16.4313	11.6628	9.26686	9.76793	695.64	0.96187	7.47584e-05	0.000678039
Grb2	125.276	140.758	88.9415	65.6831	61.4574	65.025	3710.44	0.756224	7.48925e-05	0.000678767
Klf2	6.63516	14.7373	10.4074	3.88687	2.83912	2.87684	193.467	1.48753	7.5337e-05	0.000682305
Plbd2	5.65005	7.5602	9.90156	15.1644	16.2539	13.4897	651.853	-1.0271	7.56983e-05	0.000684861
Tnip3	4.40728	2.69806	6.54365	1.23525	0.776865	0.190845	153.127	2.07706	7.57277e-05	0.000684861
Kansl1l	19.1482	15.673	17.4135	10.6011	9.49436	8.50204	1000.86	0.744711	7.63489e-05	0.000689984
Ccdc115	29.7829	29.6042	47.8194	62.7153	60.7777	71.8072	1374.07	-0.9448	7.65997e-05	0.000691755
Hmgn2	650.86	467.645	629.629	818.217	865.955	955.827	14606.4	-0.694565	7.70849e-05	0.000695639
Pld6	0.0486532	0.548715	0.670738	3.22607	3.45428	3.55249	55.202	-2.31826	7.76753e-05	0.000700466
Ppil2	118.299	104.16	98.5807	72.2637	60.5856	62.35	3321.91	0.599465	7.79499e-05	0.00070244
Crip1	271.488	794.368	294.264	135.399	100.249	192.421	2056.22	1.43141	7.81791e-05	0.000704002
Cep70	28.9339	31.0063	17.8115	11.8212	11.1558	12.3598	755.307	0.987617	7.86929e-05	0.000707619
Dnase2a	15.4534	12.9412	15.7847	22.9889	25.5307	32.1432	546.534	-0.95325	7.86613e-05	0.000707619
Prdx5	201.533	262.152	187.367	304.839	334.175	442.955	3169.74	-0.827341	8.12618e-05	0.000730199
Rrp36	74.5918	81.0052	63.7057	45.2423	38.4036	33.5039	1048.87	0.778826	8.21074e-05	0.000737272
B3gnt1	3.9756	4.22478	9.9121	15.4241	16.3901	17.9149	370.476	-1.44422	8.24758e-05	0.000740053
Klf6	69.8214	170.795	107.925	30.6632	13.0716	7.68462	4302.2	2.13045	8.25528e-05	0.000740218
Mpp7	3.28724	2.93077	3.52405	6.62609	4.9341	7.03018	401.004	-1.00692	8.37771e-05	0.000750662
Clec4d	24.4803	41.1714	32.036	13.1522	9.05235	15.7267	468.468	1.18701	8.39511e-05	0.000751687
Hebp1	2.59581	2.09113	2.15676	4.81262	10.3188	11.2038	95.0775	-1.79857	8.43074e-05	0.000753273
Rsbn1l	8.04268	5.93388	8.24026	4.01549	2.95684	2.79467	460.447	1.03712	8.42464e-05	0.000753273
Stambp	40.6197	52.4157	40.4314	27.1539	23.0765	20.6224	1144.91	0.787282	8.42967e-05	0.000753273
Cndp2	17.1631	21.545	25.2894	39.431	44.0383	30.9727	973.897	-0.918775	8.44254e-05	0.000753794
Nkrf	0.711519	0.481191	1.58295	3.12688	4.46307	3.6397	123.469	-1.84124	8.45196e-05	0.000753831
Rin3	18.4077	23.4747	17.8304	28.7096	31.9771	30.3843	1602.86	-0.708397	8.4549e-05	0.000753831
Gpc1	1.91423	0.624631	0.0715816	12.5997	17.8484	17.9269	494.04	-2.58898	8.52643e-05	0.000759671
Tbrg1	89.9721	121.183	126.452	69.2853	58.0802	51.1379	2099.97	0.793476	8.57234e-05	0.000763222
Pgs1	14.4944	13.1548	9.55219	19.6714	25.0676	22.8661	641.172	-0.945419	8.60229e-05	0.000765349
Larp1b	3.63452	3.11766	1.64037	7.04666	7.13055	15.2984	173.846	-1.70837	8.62668e-05	0.000766978
Hp1bp3	136.693	175.008	115.507	79.6505	70.1732	85.7705	5987.75	0.730849	8.65845e-05	0.00076926
Clk4	112.77	131.998	91.1583	66.677	63.9551	58.4071	2582.87	0.704725	8.70426e-05	0.000772786
Nipsnap1	44.0441	51.6737	35.4116	19.5541	19.9041	25.3326	953.002	0.87634	8.78489e-05	0.000779396
Selm	3.25714	6.46693	1.55509	11.7114	14.8911	22.4019	141.889	-1.89589	8.798e-05	0.000780011
Dnajc6	6.53658	8.78033	10.3139	4.57577	2.57066	2.00924	502.688	1.2982	8.94132e-05	0.000792
Rsg1	0.814519	0.34023	0.623836	3.63216	4.41751	4.02062	35.6923	-2.22745	8.94579e-05	0.000792
1700020L24Rik	17.0101	20.5544	8.83029	34.5209	37.1932	37.1663	386.17	-1.26275	8.99932e-05	0.000796181
Klf1	4.99349	5.36352	2.48622	1.07692	0.456438	0.4689	58.0448	2.0903	9.19645e-05	0.000813051
Swt1	27.336	18.1337	31.0544	12.8359	11.6962	11.8382	1075.87	0.932949	9.20346e-05	0.000813101
Tprgl	162.451	148.99	167.462	111.128	86.1973	88.6023	3470.87	0.626433	9.22544e-05	0.000814473
Srgap2	0.792163	1.31079	0.990889	2.31624	3.51513	2.0671	236.692	-1.35754	9.32419e-05	0.000822616
Baz1a	18.0242	21.4768	9.53278	28.9232	34.2006	32.6559	2383.51	-1.03931	9.34239e-05	0.000823415
Ipo5	13.5482	13.3646	22.5859	30.4255	33.0388	27.2165	1715.13	-0.949972	9.3497e-05	0.000823415
Pik3r3	0.68799	0.58194	0.186307	0	0.0254406	0.00756546	18.8177	2.63047	9.35284e-05	0.000823415
Glt25d1	37.5548	33.1304	34.3966	47.4011	53.227	47.5332	2134.53	-0.600709	9.36191e-05	0.000823639
Cat	127.296	126.582	106.381	79.477	72.0361	59.0049	3789.49	0.654554	9.42285e-05	0.000828423
F2rl2	3.52793	0.956719	2.7861	0.457129	0.129165	0.10755	50.0411	2.37051	9.43729e-05	0.000829114
Zfp874b	7.94048	6.89909	5.03303	3.06575	1.80562	1.19434	251.597	1.47655	9.4546e-05	0.000830058
Tpd52	31.6449	28.3007	30.7282	47.3047	47.5578	39.0038	1513.56	-0.662218	9.48027e-05	0.000831733
Cln5	26.5202	31.2055	30.4791	42.5015	45.8078	40.8589	1410.27	-0.651178	9.51696e-05	0.000834371
Gm14326	1.25686	1.64347	1.88339	3.71879	4.45903	3.14879	203.569	-1.26979	9.55588e-05	0.000837201
Senp7	10.6628	17.3106	10.0831	5.72379	6.21233	4.11729	739.963	1.08553	9.58138e-05	0.000838853
Cyb5b	36.279	28.0845	31.9944	52.7246	51.8972	41.2695	2758.17	-0.696689	9.61589e-05	0.00084129
Pfkl	26.7441	31.1882	34.4756	53.6162	50.0553	39.7825	2325.56	-0.728793	9.66469e-05	0.000844974
Xpot	12.3159	13.8846	14.1655	18.9953	19.4177	18.9635	1551.19	-0.610283	9.67989e-05	0.000845716
Krit1	47.8376	38.4252	25.3703	20.5347	17.1784	12.0112	2677.83	1.01592	9.73554e-05	0.00084999
Wbp2	82.3275	80.0077	98.9174	52.2918	44.2907	52.7897	1920.11	0.684212	9.75189e-05	0.000850829
Btnl9	15.8996	10.4719	8.3273	4.87802	3.10121	4.31911	298.543	1.2959	9.77287e-05	0.00085207
E2f8	16.2994	9.55511	10.0344	21.8498	22.0567	21.6212	996.093	-0.950454	9.82464e-05	0.000855992
Phb2	138.151	183.123	188.388	236.15	252.363	305.922	4710.99	-0.738018	9.93957e-05	0.000865408
Ciapin1	20.587	23.8431	26.6382	34.3437	33.4664	38.2688	2033.63	-0.677879	0.000100422	0.000873744
Eml6	0.703027	0.720799	0.0629351	0.00929344	0.0157555	0.0327974	31.4947	2.57813	0.000101136	0.000879342
Obfc1	16.1778	20.2316	7.62683	4.55824	2.71149	5.22103	272.555	1.54183	0.000102235	0.000888292
Dnph1	41.633	43.6315	47.9703	63.4132	68.4866	91.1182	1048.19	-0.835777	0.000102849	0.000893009
Esd	137.08	156.037	134.619	87.6681	91.9378	89.2858	2939.61	0.551161	0.000103352	0.000896758
Hp	4.92728	0.515495	0.0630131	193.45	284.755	307.758	2915.63	-2.64102	0.000103861	0.000900553
Dnahc8	3.4113	2.72271	2.92331	1.59626	1.20906	0.729477	474.595	1.18748	0.000104346	0.000904141
Dpy19l1	11.1875	9.75368	18.6173	25.7803	25.7349	23.7738	1450.76	-0.998637	0.000104581	0.000905077
Enoph1	37.5045	30.5287	28.5907	47.3784	49.14	51.2288	1185.82	-0.713413	0.000104598	0.000905077
Mfap3l	0	0	0	0.0995462	0.384408	0.518596	18.7298	-2.63889	0.000105196	0.000909486
Tslp	1.29134	0.832216	0	5.52057	5.25263	9.96849	82.8387	-2.38971	0.000105251	0.000909486
Calcrl	21.9349	14.0249	24.6778	9.78276	9.64999	9.10467	1097.24	0.944996	0.000106075	0.000915977
Ccdc125	14.0635	15.2936	12.5641	23.3462	22.9195	19.6635	773.902	-0.747197	0.000107605	0.000928517
Pdss1	17.8978	8.90529	18.0909	28.1993	35.6219	33.9907	623.798	-1.17403	0.000107674	0.000928517
Pcyox1	19.2554	16.9767	14.9714	27.037	26.1522	23.168	1450.62	-0.676598	0.000107757	0.000928592
Eef2k	18.0183	23.421	11.3702	8.09498	8.50151	7.09124	1329.68	1.00352	0.000107929	0.000928805
Guca1a	3.64776	2.80619	5.24243	10.2358	10.7181	19.4275	122.481	-1.68819	0.000107917	0.000928805
Zfp939	0	0	0	1.44114	1.31805	0.420639	17.1539	-2.63443	0.000108021	0.00092897
Adamts10	9.91785	20.715	10.745	6.54971	4.11316	4.59499	594.423	1.25167	0.000108315	0.000930856
Gpatch11	10.1677	16.7004	11.1808	5.90804	6.14282	5.26424	603.552	0.988155	0.000108566	0.000932383
9430091E24Rik	3.54452	1.47096	3.23653	0.534155	0.405125	0.581115	66.9602	1.94113	0.000109475	0.000939552
Tnni1	12.9797	8.17403	11.0315	2.62886	0.971355	0.169917	102.123	2.26189	0.000110124	0.000944474
Smim15	66.6284	55.6458	83.9342	36.1758	36.9825	35.9281	1529.9	0.789531	0.000110611	0.000948004
Zfp266	42.7461	35.0421	51.4531	26.1695	22.8719	17.1335	3192.48	0.836599	0.000110751	0.000948561
Gabpb1	27.9064	27.0997	30.3932	18.6131	16.9394	17.3659	2036.02	0.572904	0.0001117	0.000956041
BC016579	14.3315	7.35936	17.167	3.32291	1.48096	0.155437	245.498	2.20998	0.000113605	0.000971685
Hist1h2bf	16.9424	36.5171	23.1346	7.09521	5.17906	6.16054	92.9045	1.71236	0.000113779	0.00097252
Dock8	6.53496	11.819	6.9126	4.25932	3.14594	3.38343	728.286	1.07011	0.000114003	0.000973772
Ipo11	57.2644	46.0284	58.0126	35.371	29.4031	25.9663	2809.15	0.708374	0.000114556	0.000977832
Sigirr	37.714	42.065	40.6727	25.3574	22.7421	20.0322	976.641	0.700874	0.000116099	0.000990337
Pkp3	7.82946	11.5063	8.46134	4.75946	2.38304	2.74762	295.914	1.29832	0.000116891	0.000996414
Msrb1	17.9712	27.4936	13.679	30.4263	48.9965	84.2181	530.224	-1.45429	0.000117142	0.000997883
Pik3cb	0.833369	1.75216	1.86826	3.52714	4.57657	3.95422	214.948	-1.4215	0.00011734	0.000998221
Zmat1	13.6853	4.67109	7.69378	3.34405	2.03513	2.12901	302.559	1.52915	0.000117321	0.000998221
Rhob	28.2125	60.0044	35.0884	19.523	16.4061	16.1154	1010.02	1.08329	0.000117828	0.0010017
Mrpl33	251.369	367.103	274.809	399.787	518.37	845.377	3305.47	-1.05222	0.000118865	0.00100984
Adrbk2	7.9009	9.84372	7.79141	5.10539	4.36136	4.03613	766.73	0.792152	0.000119377	0.00101239
Itgb2	7.66849	2.56793	5.68571	13.8795	13.9893	13.3864	438.18	-1.37758	0.000119327	0.00101239
Ttll1	21.2886	21.4621	11.5646	8.72562	5.98467	4.47208	392.675	1.3035	0.000119407	0.00101239
Ift80	2.58834	2.97226	2.59024	5.28758	5.60265	4.81318	259.863	-1.01374	0.000119562	0.00101301
Mmp11	1.37892	11.4168	7.65678	1.50383	0.679864	0.370657	131.792	2.21717	0.00011964	0.00101301
Rora	3.35056	17.3194	1.75279	0.959192	0.387179	0.921108	102.789	2.31548	0.000120104	0.00101625
2900026A02Rik	1.23838	1.71019	0.900079	0.295836	0.152643	0.311264	68.8145	1.88289	0.000120626	0.00101772
F3	0	0	0	0.760517	1.05182	1.13008	15.1219	-2.61624	0.00012047	0.00101772
Hacl1	19.0348	20.4277	14.5031	10.0676	7.63439	8.35816	543.157	0.911368	0.00012071	0.00101772
Hmga2	2.24649	4.28357	5.09409	1.13284	0.548727	1.21478	156.021	1.67473	0.000120762	0.00101772
Hspa13	11.6866	9.26453	9.71569	23.2437	21.6917	12.883	979.199	-0.985938	0.000120758	0.00101772
Ric8	53.1431	38.8694	47.1324	28.776	24.886	20.8618	1648.39	0.774332	0.000120549	0.00101772
Baz2b	17.4616	18.8019	15.9734	10.4356	8.27958	11.0062	1701.94	0.688982	0.000121089	0.0010198
Plekha5	3.60501	11.9316	1.453	0.848486	1.20286	0.877664	260.387	1.98949	0.000121297	0.00102087
Selp	1.25171	1.68058	1.18328	2.27151	4.3879	9.05145	184.192	-1.77813	0.00012197	0.00102584
Lrrc57	30.5611	25.0018	30.8556	16.0478	15.5595	11.4736	711.512	0.870672	0.000122199	0.00102709
Tmem191c	16.8101	26.4599	11.6776	7.09311	4.52076	6.31855	264.056	1.38978	0.000122399	0.00102808
Rangap1	25.287	17.6761	18.9155	32.6678	34.6038	31.3252	1279.02	-0.768352	0.000122774	0.00103055
Ppif	145.82	172.999	160.959	109.603	89.9444	93.8485	3116.87	0.592102	0.000123381	0.00103495
Asah2	0	0	0	0.187026	0.502031	0.565742	16.6134	-2.61222	0.000123495	0.00103523
Glipr1	250.32	289.651	305.062	193.111	153.095	156.893	3796.6	0.630094	0.000123815	0.00103722
Fanca	1.26988	0.681991	1.49311	3.17496	3.85474	2.87621	162.691	-1.49428	0.000125939	0.00105431
Sox6	0.2637	1.43799	0.729076	0.132732	0.052506	0.0981459	58.6331	2.24367	0.000128228	0.00107276
Atp1b3	307.464	305.357	305.961	221.746	192.104	182.63	7238.36	0.508376	0.000130594	0.00109183
Sp4	3.22194	2.44331	4.83251	1.24935	0.882528	1.27285	207.317	1.39549	0.000130777	0.00109263
Gxylt1	2.83203	1.04698	1.67326	4.61992	4.70524	4.83793	344.827	-1.36069	0.000131334	0.00109656
Hyi	20.1474	33.6074	12.0683	7.77642	5.63052	5.10485	200.612	1.55312	0.00013153	0.00109747
Psmc3ip	53.2166	52.4523	54.9322	75.8636	77.9282	76.8835	1008.02	-0.625465	0.000131665	0.00109788
Cyp11a1	49.1953	81.6844	40.6086	9.22764	3.80335	0.768248	834.042	2.40367	0.000132709	0.00110585
Tm6sf1	35.6465	32.7883	31.099	48.6284	43.8224	48.6715	1403.5	-0.60749	0.000133018	0.00110769
Cript	154.569	170.483	169.65	106.256	107.845	97.7636	2463.84	0.548595	0.000133607	0.00111186
A630072M18Rik	4.31133	4.82732	10.5588	2.80377	1.00008	0.818731	338.52	1.74194	0.000134411	0.00111781
Eif4a2	98.1343	88.7318	88.8113	55.3128	62.5092	56.2138	3724.09	0.544669	0.000134813	0.00112042
Mat2b	175.108	165.751	213.045	121.083	106.162	105.273	5218.34	0.618171	0.000134938	0.00112072
Serpina3g	129.229	82.1253	190.106	63.5671	44.9347	62.2026	2999.65	1.07687	0.000135285	0.00112213
Tbc1d4	4.57489	8.57496	4.04556	2.62327	1.3802	0.88359	376.36	1.54591	0.000135264	0.00112213
Armc10	52.3499	64.5603	53.6121	36.5388	31.6997	30.4139	1410.92	0.668723	0.000137633	0.00114011
Ntpcr	20.5668	22.6911	22.2338	32.3769	36.0972	44.0524	547.121	-0.869734	0.000137562	0.00114011
Flt3	1.69498	0.872364	2.15591	6.67521	2.94235	5.94372	198.906	-1.62845	0.000138437	0.00114601
Mfge8	42.1431	56.0064	61.8702	33.4837	19.7604	18.2165	1275.13	1.0173	0.000138748	0.00114783
Ctdspl	1.89732	0.509478	2.36289	5.8424	4.6085	6.61096	271.805	-1.70998	0.000139015	0.00114853
Ydjc	17.4091	18.8042	23.4354	38.0575	28.9329	40.3527	586.518	-0.926919	0.000138951	0.00114853
Pnck	4.77582	6.86721	7.38298	2.3746	1.36723	1.42305	104.317	1.59462	0.000139143	0.00114884
Atp5b	734.116	782.465	948.742	1100.11	1200.15	1148.08	29450.9	-0.587347	0.000139361	0.00114989
Cog7	6.62517	4.85627	6.81782	14.1121	10.9251	10.2126	411.031	-1.01403	0.00013954	0.00115061
Slc35e1	4.34684	2.3279	3.91871	6.77304	10.0337	6.16686	630.558	-1.16562	0.000140089	0.00115439
Evi5	1.25077	0.158053	0.738995	2.47779	3.21037	4.69902	198.356	-1.97286	0.000141705	0.00116694
Gadd45a	26.3687	36.8195	21.5344	9.32503	10.8687	13.6708	375.341	1.14301	0.000142051	0.00116902
Sirt4	16.754	19.6665	11.6429	7.8098	5.77048	4.35846	306.106	1.23766	0.000142283	0.00117017
Arhgap4	14.7722	21.2393	13.934	9.02177	7.78164	6.49768	630.246	0.957091	0.000142404	0.00117041
Impact	32.4759	34.6266	36.1038	20.1949	19.4184	22.2711	1477.06	0.616296	0.000143511	0.00117873
Rnaset2b	73.2806	92.856	76.5116	107.707	118.413	156.999	3367.96	-0.756633	0.000145092	0.00119095
4833418N02Rik	7.65044	7.73399	3.04666	1.22698	1.5393	1.23717	87.8551	1.79386	0.000146569	0.00120151
Pla2g12a	19.9298	12.0447	19.779	29.646	32.0186	36.6902	661.969	-1.00119	0.000146542	0.00120151
Stox2	0	0	0	0.0900621	0.123323	0.39817	18.2142	-2.58304	0.000146898	0.00120264
Vps72	96.6761	116.265	92.2481	63.5868	56.8704	61.479	1821.71	0.625383	0.000146876	0.00120264
Dnmt3a	10.7552	12.0169	8.20516	5.83546	4.29383	5.75456	1209.85	0.82899	0.000148106	0.00121096
Gsk3b	29.5086	33.021	32.3567	20.1347	18.4713	21.292	3350.67	0.545693	0.000148043	0.00121096
Cnot8	153.991	191.591	166.132	118.19	95.6818	90.9325	4326.52	0.628538	0.000149562	0.00122207
Slc30a5	45.3215	43.4019	38.8438	62.7136	66.7758	52.7195	2608.41	-0.616874	0.000149819	0.00122338
Dach1	15.418	7.24524	7.80211	3.46353	2.77755	4.65883	558.109	1.27639	0.000150246	0.00122607
Mzb1	4.36987	2.39786	0.935459	0.0828819	0.0702564	0	17.969	2.56601	0.000150538	0.00122766
Zfand1	43.6018	29.6336	33.0807	19.8229	16.8032	15.0145	652.16	0.902747	0.000151801	0.00123716
Bnip3l	64.5573	73.368	61.5288	44.2612	41.609	38.8984	2735.77	0.559221	0.000152226	0.00123902
Srsf5	245.55	316.093	261.641	145.685	120.835	183.402	5474.61	0.74254	0.00015217	0.00123902
F10	1.27839	4.03354	1.69946	6.88729	7.16177	8.28002	212.128	-1.58702	0.000153649	0.0012498
Rfesd	16.2598	13.2974	21.1444	8.68224	7.86345	6.86542	559.226	0.969968	0.000154157	0.00125312
Dhx38	5.27908	3.19918	3.96456	8.69192	7.97553	7.3908	407.262	-1.02173	0.000154431	0.00125454
Rpn1	184.329	195.285	153.541	231.376	266.651	237.332	12232.9	-0.570502	0.000155373	0.00126084
Tfdp1	104.648	103.512	113.12	155.527	162.538	130.586	3466.55	-0.5846	0.000155406	0.00126084
5730508B09Rik	8.2148	9.65976	14.0109	16.3017	25.2941	33.3231	458.947	-1.2621	0.000155795	0.00126318
Ikbke	4.48744	3.6222	7.96457	13.3396	10.3736	13.3086	454.605	-1.23318	0.000157464	0.00127589
Galnt10	2.17869	0.914424	1.06369	4.47256	3.52044	3.66415	198.988	-1.46245	0.000158457	0.00128312
Rsad2	1.27339	2.67444	2.86614	0.456299	0.285889	0.040008	73.366	2.24403	0.000159781	0.00129301
Rtn4ip1	9.72987	6.4504	6.79499	14.7361	13.8579	12.852	510.736	-0.931973	0.000163306	0.00132069
Camsap2	0.0220037	0.0118171	0	0.633517	0.28478	0.0967852	22.1944	-2.53529	0.000164048	0.00132584
G6pd2	3.94805	2.7988	3.68039	7.11872	9.1488	8.845	155.562	-1.2938	0.000164275	0.00132682
Mmgt2	21.9854	29.2114	21.7845	13.5985	9.2284	6.31294	496.764	1.15644	0.000164597	0.00132857
Nars	151.057	102.021	162.693	213.854	240.39	206.731	7581.22	-0.761679	0.000165191	0.00133251
Ptpn9	2.31296	1.15101	2.67464	5.5911	5.35144	4.82553	237.88	-1.36309	0.000168122	0.00135529
Tmem170b	11.1756	15.6719	12.1041	22.3702	21.9809	17.1441	1910.34	-0.751626	0.000168368	0.0013564
Sdhd	357.666	294.206	425.94	510.151	545.181	533.953	9093.59	-0.659535	0.000170695	0.00137427
Bivm	1.3497	0.168271	1.23415	4.64719	5.36526	3.75289	159.314	-1.98538	0.000172488	0.00138782
Bckdha	34.5629	42.7293	41.0618	61.75	52.1999	62.4553	1385.51	-0.674023	0.000173359	0.00139306
Fam63a	32.3436	35.1645	18.063	15.1825	11.5895	8.93673	887.868	1.09605	0.000173264	0.00139306
9230105E05Rik	3.67221	0.90391	0.301343	0.0667476	0	0	28.0539	2.55026	0.000175555	0.00140981
Mthfd1	23.5624	24.5853	41.5859	61.9885	60.7033	43.8824	2268.56	-0.962384	0.000175855	0.00141132
Tkt	73.9638	94.2037	73.3888	113.515	112.081	109.713	4897.41	-0.577568	0.000176288	0.00141389
Prkg1	0.96823	0.413486	0.57436	0.122132	0.0431366	0.0153934	40.1169	2.32912	0.0001768	0.00141619
Zfp2	14.549	3.8469	10.5666	3.64756	1.23677	1.70408	281.891	1.75649	0.000176728	0.00141619
Ethe1	56.451	76.4464	47.0848	89.6541	96.3143	109.672	1876.16	-0.808863	0.000177008	0.00141697
Smap2	23.376	29.643	27.4534	16.6208	13.8918	11.0771	921.054	0.823316	0.000177995	0.00142396
Ercc6	1.74751	1.15255	1.29816	2.57674	3.09116	2.80493	284.674	-1.07794	0.000178896	0.00142962
Mfsd12	0.859664	0.244421	0.448163	2.7354	2.76749	3.24747	47.4208	-2.07274	0.000178929	0.00142962
Mrps18b	50.5943	42.4037	68.4138	81.509	97.8057	99.048	1233.05	-0.87185	0.000180662	0.00144255
Man2c1	9.13849	5.75451	8.76207	15.4798	14.762	13.0932	574.293	-0.950504	0.000181372	0.00144731
Tmem231	2.65328	2.20947	1.90818	0.676261	0.220479	0.354054	59.2228	1.93038	0.000181922	0.00145078
Mtmr3	5.87031	4.43979	3.43551	8.58901	7.42648	9.40767	591.306	-0.964575	0.000183058	0.00145891
Gapdh	28.2933	32.5285	29.9248	42.0558	50.4258	48.6433	758.561	-0.734126	0.00018327	0.00145968
Dusp6	55.9423	49.5939	82.9648	38.7402	24.1228	21.9403	1983.01	1.00668	0.000183485	0.00146047
Mrgbp	45.5609	55.8782	32.0666	22.4895	19.5442	20.3262	604.805	0.950999	0.000183609	0.00146053
Dbndd1	2.25205	1.17441	0.642796	0.0854278	0.0965526	0	28.3761	2.48443	0.000187659	0.00149181
Cnn2	201.066	249.53	186.674	144.83	116.303	107.603	4663.29	0.667356	0.000189844	0.00150823
Plscr3	97.7543	84.3358	65.7693	53.793	42.6301	38.8544	3137.53	0.746417	0.000190067	0.00150906
Ubald1	44.8346	66.6994	43.7216	24.4344	23.8352	28.3249	833.943	0.877689	0.000190188	0.00150906
Pias1	49.8097	50.3114	44.234	32.0427	28.6477	22.2235	2279.55	0.678258	0.000190983	0.00151442
Odc1	38.3536	24.1367	30.7798	44.1937	56.03	55.4857	1686.88	-0.830966	0.000191264	0.0015157
Acy1	24.9989	14.3207	32.9984	45.5428	49.9182	55.1107	861.03	-1.11128	0.00019191	0.00151986
Cbx1	108.496	137.942	111.096	67.4287	58.5062	76.3985	1856.24	0.694999	0.000192135	0.00152068
Itpr2	1.33946	2.15026	1.15412	0.520804	0.522226	0.579567	191.06	1.30402	0.000192288	0.00152095
Aurkb	89.8497	37.0112	78.9494	141.779	156.968	117.151	3245.24	-1.07213	0.000193366	0.00152851
4921524J17Rik	61.1916	84.1282	45.4316	33.991	25.0219	30.9269	1159.64	0.938227	0.000194317	0.00153507
Arhgap25	23.3734	19.0674	18.9666	12.8809	7.65841	7.58713	674.657	0.981652	0.00019519	0.001541
Pdk2	11.4858	18.2399	13.6323	7.66506	4.27536	3.37924	342.358	1.30194	0.000195576	0.00154308
Prickle1	7.3742	5.09185	1.70128	1.24999	1.10632	1.01015	183.393	1.70386	0.000196076	0.00154606
Olfr417	8.42166	5.71571	3.64527	1.1304	0.273773	0.0814141	45.4772	2.35412	0.000196888	0.00155149
Slc4a10	1.07351	0.660085	0.781342	0.135739	0.057531	0.00684337	38.193	2.36809	0.000197703	0.00155694
Rcsd1	21.3718	24.2539	19.4899	28.7989	36.2365	34.9509	1170.23	-0.717783	0.00019846	0.00156192
Cep128	8.1466	2.36546	5.18354	13.0749	13.6653	12.6953	709.29	-1.33483	0.000199041	0.00156358
Mlx	44.8423	33.959	34.5876	50.9478	62.6532	63.0256	1521.2	-0.738512	0.000198885	0.00156358
Ythdc2	1.18874	1.79783	2.58335	3.77899	4.63826	4.48353	311.372	-1.23841	0.000198992	0.00156358
Mif	288.652	338.493	412.136	473.86	524.5	747.516	4106.93	-0.83713	0.000200729	0.00157585
Polr3h	26.4639	27.1931	28.9588	37.4559	37.8521	41.9686	1331.91	-0.609161	0.000201631	0.00158195
Ly6c1	5.65063	0.899164	0.103043	62.5378	98.129	111.985	1257.26	-2.52343	0.000202452	0.0015874
Taok3	38.8594	38.9163	20.8518	17.3491	15.9692	12.5023	1696.45	0.956713	0.000203393	0.00159379
Stmn1	1292.96	1404.21	1284.88	826.497	748.155	950.76	17994.5	0.538265	0.000203595	0.00159438
Lpcat4	5.02287	5.6381	8.33267	14.2918	16.0971	10.9671	306.544	-1.16275	0.000206331	0.00161481
Rictor	5.28622	5.67795	6.77984	3.63643	2.52203	2.22763	631.347	0.942101	0.000207017	0.00161917
Arsk	11.3203	14.8009	10.5448	5.19498	6.92743	5.00005	510.155	0.95019	0.000207973	0.00162564
Spta1	1.78177	0.786418	0.715935	0.19655	0.0227194	0.00450417	74.7854	2.40446	0.000208234	0.00162668
Ppargc1b	0.117707	0	0	0.801026	1.27096	0.890522	30.7466	-2.49353	0.000209513	0.00163565
Prkacb	44.3635	49.9343	33.7442	27.2964	22.8377	21.5775	2638.1	0.710619	0.000211432	0.00164961
9330159M07Rik	0.549757	0.295248	0.571433	1.49223	2.25878	2.41815	57.7649	-1.87655	0.00021179	0.00165139
Il15ra	5.32332	1.00633	3.85811	10.8865	11.9998	13.6744	254.385	-1.70375	0.000213086	0.00166046
Ap1g1	5.08804	3.83098	4.72436	9.20876	7.81531	6.40863	671.359	-0.863059	0.000215975	0.00168194
Slc36a2	0.601871	0.0950693	0.0348633	0.988446	3.84899	3.36373	59.3159	-2.36753	0.000216399	0.0016842
Cpq	22.1903	9.00114	28.4193	48.7924	48.1898	43.4243	1076.97	-1.2551	0.000216778	0.00168611
Cltc	20.06	16.4157	22.3607	27.8658	32.6964	27.8571	2401.41	-0.686324	0.000216969	0.00168655
Rftn1	18.3684	25.0084	20.1446	32.1589	35.8243	30.1158	1201.56	-0.722133	0.000220203	0.00171064
Cbfb	177.069	134.289	165.665	105.844	92.8891	75.884	5700.89	0.675215	0.000221703	0.00172123
Atp6v0a1	4.33864	2.75477	1.68369	7.71981	7.04965	6.34563	321.438	-1.28374	0.000223213	0.00173189
Pcnx	0.0141803	0.258929	0.0628366	0.804171	0.765568	0.904414	92.3872	-2.19104	0.000227179	0.00176158
Pcdh7	0.918129	1.14883	1.32353	0.412906	0.161003	0.0999209	94.6894	1.87048	0.000227804	0.00176534
Car2	344.558	289.834	500.372	140.911	54.9757	47.396	6332.8	1.79988	0.000228752	0.0017716
Erg	8.31908	13.1945	16.0394	5.86755	4.22624	4.1038	296.406	1.21809	0.000228958	0.00177204
Sec13	173.524	177.927	184.293	218.174	251.282	246.816	4313.21	-0.525993	0.000229089	0.00177204
Scamp3	202.566	229.647	196.098	142.683	128.164	101.209	3859.64	0.635815	0.000229565	0.00177463
Foxm1	4.55477	3.70629	3.3202	8.41226	7.49537	5.81089	386.557	-0.976746	0.000229844	0.0017757
Ccm2	93.2261	91.962	63.6047	45.1474	47.588	46.8541	2125.32	0.705036	0.000231993	0.0017912
Rnasel	15.4299	16.5636	8.12257	5.12917	4.33446	6.8029	693.241	1.12213	0.000234131	0.0018066
Zdhhc5	7.44466	5.39265	3.30785	12.2775	10.7967	9.91963	620.217	-1.08731	0.000235456	0.00181572
Foxred1	15.1931	23.6667	28.7078	45.5959	36.7089	40.7616	1097.72	-0.937233	0.000236135	0.00181984
Gsg2	5.2357	10.9349	9.67826	18.5123	18.4096	15.7302	588.266	-1.07823	0.00024034	0.00184999
Il10ra	4.1888	6.35181	5.16814	1.52633	2.02273	2.25433	194.281	1.23298	0.000240201	0.00184999
Zfp386	105.032	79.4403	113.893	64.7274	47.9935	38.3525	2411.12	0.850025	0.000241219	0.00185562
Lrrc25	0.54088	1.34347	1.66443	4.48305	4.75017	6.39385	65.9058	-1.86587	0.000242559	0.00186479
Agbl3	2.54569	2.77162	2.59796	1.07013	0.445001	0.437718	94.1912	1.67758	0.000243375	0.00186765
Gpr25	0.65868	3.77328	0.259447	0.0383117	0	0	23.2927	2.49662	0.00024336	0.00186765
Naa20	64.2569	58.1333	92.8518	105.845	120.136	139.22	1811.01	-0.848771	0.000243196	0.00186765
Pfas	29.7432	22.4836	41.9305	52.0178	50.69	56.7774	4298.2	-0.843898	0.000245039	0.00187927
Il15	51.0377	38.381	49.5325	26.5886	19.9625	24.7179	702.101	0.828286	0.000245469	0.00188143
Usp3	47.9022	49.4358	38.5834	27.8393	27.0399	23.0482	1224.63	0.678899	0.000245972	0.00188414
Cpsf1	5.05046	9.14013	11.8609	18.5732	17.1111	16.9588	947.788	-1.06838	0.000246514	0.00188715
Ddx49	21.3119	20.8662	19.7756	30.0006	31.5534	28.3932	845.421	-0.638827	0.000247493	0.00189349
Tgs1	32.9392	38.2216	42.9933	22.8726	22.051	23.3252	2057.82	0.621303	0.000247766	0.00189443
Dyrk1b	2.8417	5.13975	5.62873	1.28239	0.41066	1.27868	112.182	1.77417	0.000249326	0.00190405
Nanos1	0	0.023535	0	0.535272	0.421324	0.414428	14.9296	-2.48607	0.000249212	0.00190405
Hspa9	93.7915	79.94	117.043	144.505	155.553	133.945	5850.39	-0.67494	0.000249718	0.00190589
Cd59b	3.8925	5.28425	4.68482	0.471677	0.879617	0.237799	31.3717	2.19994	0.000251726	0.00192005
Adora2a	11.4462	8.17196	13.1443	3.85234	1.68299	0.328676	250.626	1.94218	0.000252375	0.00192385
Mrpl44	75.6717	69.2042	66.8974	89.8561	104.91	100.227	1912	-0.583848	0.000253017	0.00192758
Palm	22.6613	34.0524	19.3738	39.3159	42.715	49.9674	1466.82	-0.879845	0.000254466	0.00193635
Pgp	30.7741	57.4648	58.3085	100.34	88.9405	82.5382	1149	-0.960252	0.000254476	0.00193635
Spcs3	211.643	124.172	203.69	330.673	319.602	246.5	13225.4	-0.818331	0.00025467	0.00193666
Spry2	1.56711	4.60676	9.66513	10.3264	18.3302	37.7124	464.591	-1.82809	0.000255463	0.00194152
Cnot2	79.0744	67.4827	83.4629	53.9845	37.1351	34.8576	3224.56	0.744735	0.000255727	0.00194236
Ak8	1.53496	3.23853	0.917703	0.143486	0.0810857	0	23.464	2.45229	0.000256925	0.00195028
Zfp40	25.0881	12.873	7.35534	6.68253	3.90122	3.63818	624.306	1.42242	0.000258023	0.00195743
Mdga1	3.16241	4.03822	2.17314	1.13143	0.57208	1.30095	241.071	1.39507	0.000259636	0.00196849
Zkscan7	6.14216	2.55179	4.41261	1.24702	0.742801	0.254876	87.5198	1.97141	0.000260483	0.00197372
Optn	3.17447	4.42496	4.98751	1.24477	1.18705	0.423603	95.6994	1.74944	0.000262209	0.00198561
Klhdc4	12.9328	8.5877	8.58512	18.1689	18.5793	17.4112	466.933	-0.927412	0.000266149	0.00201424
Galnt4	1.22881	1.68148	1.65759	4.31777	3.46085	2.62848	204.235	-1.20889	0.000267433	0.00202274
Il27ra	9.42274	9.72102	8.86427	4.18114	3.16106	1.26762	250.562	1.45181	0.000267603	0.00202282
Fam114a2	66.3554	47.3557	50.9295	33.6198	31.4239	27.7661	1749.24	0.701423	0.000270145	0.00204081
Polrmt	2.60811	4.59524	2.34297	10.1	5.76965	6.93351	324.417	-1.26409	0.000271416	0.00204918
Cd84	20.9491	13.9119	14.3943	8.86249	9.28369	7.10169	1210.2	0.828048	0.000271622	0.00204951
Beta-s	329.993	496.586	381.984	107.877	35.9601	14.8112	2226.79	2.12866	0.000273745	0.0020643
Sdc1	0	0	0	0.344003	1.14557	0.408802	15.93	-2.47267	0.000277501	0.00209137
Rnf2	88.4551	76.3865	93.5693	53.9376	48.8533	30.006	3077.96	0.828631	0.000280435	0.00211222
Mrpl2	86.7479	88.1976	92.7924	115.753	121.958	141.592	1735.81	-0.606646	0.000280707	0.00211301
Atp6v1g1	216.232	209.588	198.351	133.144	126.256	144.053	2931.02	0.511113	0.000283986	0.00213642
Slc16a13	0.340457	1.17019	1.91096	4.18822	4.40631	5.79544	121.532	-1.8233	0.000284621	0.00213992
Mrgpre	3.54705	7.374	6.24208	2.45578	1.42164	0.765002	210.779	1.5831	0.000285915	0.00214836
Hspa1b	14.8551	47.0287	26.029	8.39095	13.6139	5.5237	835.564	1.41963	0.000287281	0.00215734
Prdx2	518.05	515.613	526.96	351.062	333.33	367.604	6428.52	0.453234	0.000287565	0.00215819
Arhgap31	0.0668745	0.119717	0.493896	1.56561	1.0551	1.25015	94.9418	-2.0371	0.000288363	0.0021629
Comtd1	8.37247	9.26104	12.9341	16.8544	18.0362	20.7955	515.042	-0.941359	0.000288975	0.00216619
Hmgxb4	24.5843	27.2839	15.6982	9.49382	12.4192	10.6856	998.631	0.903038	0.000291966	0.00218732
Lrif1	17.7978	13.1311	16.4139	8.6314	7.60705	4.41635	617.636	1.04046	0.000293619	0.00219839
Uck2	20.9858	40.6566	27.0042	51.3899	50.3696	64.6438	908.097	-0.978507	0.000296277	0.00221698
Tshr	0	0	0	0.539226	0.313429	0.233017	14.3983	-2.46045	0.000297685	0.0022262
H13	26.1858	29.0939	25.2057	35.6184	34.4911	33.5902	4838	-0.47274	0.000298458	0.00223066
Zfp760	14.9887	11.8714	15.5249	8.20667	6.45748	4.07448	666.69	1.0249	0.000298961	0.00223309
Gnas	202.917	229.343	183.269	142.882	131.885	127.081	16079.1	0.498101	0.00029955	0.00223616
Atp6v1d	172.99	156.534	146.965	105.713	104.733	93.4893	2870.04	0.530868	0.000300396	0.00224102
Crot	69.2102	90.0213	60.1099	47.7121	37.3557	31.4151	2443.78	0.782848	0.000300555	0.00224102
Sntb2	0.4281	0.721086	0.0766472	2.4787	1.58303	2.59345	94.0069	-2.00196	0.000300772	0.00224131
Coq7	43.4784	23.7747	52.9339	68.8837	86.5262	89.6672	849.93	-1.08327	0.000300973	0.00224148
Dlst	21.618	18.1917	25.7903	33.1084	36.9676	32.0428	1232.48	-0.733256	0.000303237	0.00225701
8430427H17Rik	2.58611	2.81318	1.66309	0.690704	0.370809	0.058037	136.109	2.01345	0.000303982	0.00226122
Slc43a3	56.2533	31.0284	44.7713	71.8576	75.3256	71.334	2423.4	-0.815235	0.000304311	0.00226234
Ccdc40	9.0752	8.97717	6.77476	4.93167	3.49007	3.50519	474.315	0.91623	0.000307006	0.00228103
Vit	0	0	0	0.607354	0.702047	0.528892	13.6703	-2.45407	0.000308746	0.00229261
Trappc10	0.767394	0.906686	0.890011	1.68125	2.2197	2.75287	124.755	-1.3658	0.000309076	0.0022937
Eif5a	1075.61	1133.59	1286.71	1457.33	1527.12	1731.52	43871.4	-0.537124	0.000311581	0.00231094
H1f0	25.4179	46.7881	27.5103	16.9275	13.32	15.6293	863.228	0.968149	0.000312462	0.00231611
Gzmb	861.83	1202.64	629.42	139.894	45.6265	8.26129	10369.5	2.33975	0.000315831	0.00233971
Megf9	0.421624	0.694397	0	3.70305	3.26369	2.42328	87.0455	-2.22337	0.000318243	0.0023562
Klhl24	27.0579	15.9009	21.1533	12.3934	11.0865	8.43482	1666.53	0.868412	0.000318753	0.00235858
Tnfaip1	1.41551	2.85387	4.02169	7.79456	7.96297	5.74651	295.863	-1.35652	0.000319414	0.00236209
5830428M24Rik	4.9798	6.50772	0.490372	0.289647	0.0613812	0.292054	33.0435	2.38296	0.000321441	0.00237569
Msantd3	17.8119	17.8011	11.0026	25.0847	28.2131	29.0563	631.486	-0.902473	0.000325426	0.00240242
Slc25a13	9.73153	9.86044	15.1208	22.3926	18.6757	19.3774	790.068	-0.8786	0.000325439	0.00240242
Vegfa	1.71145	0.343292	0.0609147	3.31019	4.72741	6.43959	187.917	-2.13901	0.000327781	0.00241829
Basp1	1.62391	8.12323	3.6551	0.890567	0.480395	0.775518	73.5988	1.99374	0.000329222	0.00242609
Sdr39u1	38.1587	38.387	37.5067	19.1552	18.3642	23.4488	558.613	0.768201	0.000329097	0.00242609
4930453N24Rik	74.1047	69.8723	93.8583	47.6159	45.3361	33.7618	1262.4	0.779988	0.000332383	0.0024467
Klk8	12.2396	12.657	17.3736	6.81613	3.32225	4.61049	194.698	1.30661	0.0003326	0.0024467
Stk35	0.250156	0.440358	0.342131	1.06701	1.20254	1.11256	73.4582	-1.59275	0.000332595	0.0024467
2810408I11Rik	15.934	8.94632	9.50941	21.0634	27.9427	33.0258	222.229	-1.27525	0.000333115	0.00244905
Anapc15	28.761	37.7765	32.4584	48.0244	54.8892	66.5231	570.643	-0.860456	0.00033459	0.00245619
Mettl6	43.4178	35.3767	40.8414	52.7017	59.6427	60.3733	1476.95	-0.632965	0.00033467	0.00245619
Rnf111	19.7708	18.1102	19.4688	10.2019	9.7435	12.7381	1144.44	0.682744	0.000334299	0.00245619
Fgl2	19.2504	15.0601	12.3227	21.298	28.8285	27.4414	1244.68	-0.82564	0.00033541	0.00246019
Rbm43	54.9554	55.8318	82.5502	39.9672	30.1573	22.697	1601.37	0.919246	0.000337394	0.00247331
St8sia4	18.5567	12.7587	14.3917	22.3408	29.4435	21.6529	1797.08	-0.777232	0.000337592	0.00247333
Pank1	16.1318	13.1081	6.95559	4.57624	5.51699	4.21437	481.644	1.15143	0.000339189	0.00248358
Pigp	32.0045	28.7966	36.5096	15.7657	14.1652	19.7951	668.452	0.828717	0.000339788	0.00248653
Cd37	130.365	184.476	113.856	79.6234	72.2189	81.2115	2108.28	0.747708	0.000340233	0.00248834
Ctdsp2	8.22442	11.0058	7.32905	4.40316	3.71986	4.78358	518.501	0.89584	0.000341168	0.00249373
Fosl2	0.308275	0.425725	0.274655	0.934955	1.43307	1.09769	70.5874	-1.63953	0.000343013	0.00250576
Aldh9a1	47.6971	47.43	53.6697	62.8453	70.887	68.8732	2637.17	-0.55065	0.000345735	0.00252418
Pmf1	99.9493	86.6675	117.133	140.644	144.693	164.863	1984.77	-0.667136	0.000347124	0.00253286
Ick	5.91256	6.72427	5.44305	3.05609	3.16929	1.73197	467.205	1.02742	0.00035199	0.00256688
Gfod2	10.6528	7.37837	7.11822	3.24558	3.34518	3.32834	184.669	1.15336	0.000353139	0.00257377
Tmtc4	2.41192	1.13171	2.15007	3.67702	6.81587	5.07001	193.532	-1.42379	0.000353401	0.00257419
Atp10a	2.1088	1.20015	1.70466	5.27244	3.3054	3.1496	244.159	-1.2421	0.000353684	0.00257459
Diap2	1.79456	0.826872	0.291177	3.37158	3.36322	3.25608	292.468	-1.64576	0.000353864	0.00257459
Ecsit	19.3948	20.9701	27.6598	37.164	37.4381	34.8479	788.805	-0.775747	0.000354384	0.00257689
Arhgap10	6.74261	11.685	3.12452	1.90323	2.36758	1.60751	213.747	1.55595	0.000358059	0.00260211
Mtcp1	20.2686	21.7251	18.9172	10.0786	8.29295	12.098	482.697	0.856131	0.000360602	0.00261909
Gclm	72.0691	75.0895	66.9186	49.4325	42.8854	44.3803	1895.32	0.530081	0.000361085	0.00261958
Ppp1r21	9.41663	7.69641	6.54231	13.629	15.0857	11.6893	533.669	-0.856576	0.00036108	0.00261958
Mcee	62.4484	67.2088	51.2656	81.3486	98.8623	143.271	935.105	-0.919715	0.000367305	0.00266047
Mtus1	2.45331	0.17822	0.16339	18.323	22.912	17.8862	1225.65	-2.39971	0.000367355	0.00266047
St6galnac4	12.1106	8.58719	17.4428	22.8808	21.8018	25.7439	1155.56	-0.955126	0.000367271	0.00266047
Ccnd1	0.861582	1.87521	0.848419	4.23327	3.42072	2.90215	143.669	-1.4821	0.000368187	0.00266497
Ahr	3.96343	2.0865	2.66877	1.13443	0.984792	0.551257	161.188	1.44537	0.000370222	0.00267816
Med12l	0.873696	0.735412	0.471537	0.205227	0.167751	0.133028	67.9626	1.66875	0.000372691	0.00269448
1810055G02Rik	2.2866	4.7156	1.39603	8.25921	8.04955	9.59514	173.142	-1.53434	0.000372994	0.00269513
Mybl2	5.81223	2.34734	8.402	14.2799	13.9272	13.6827	579.579	-1.32958	0.000373485	0.00269713
Mterfd2	13.1113	13.1348	8.13011	5.88949	5.22275	3.71152	421.825	1.05092	0.000375763	0.00271203
3110043O21Rik	0.107652	0	0.371025	2.3011	1.15442	2.61617	56.9171	-2.32593	0.00037796	0.00272632
Mrto4	51.8256	53.4791	62.5164	75.8984	83.1586	98.2668	1050.06	-0.714278	0.000379073	0.00273279
Cdc45	46.8291	31.8576	48.7634	64.579	75.5036	62.8721	1881.38	-0.763152	0.000383182	0.00276084
Aebp2	2.04241	2.62692	2.30584	3.42767	4.45451	6.82649	383.486	-1.12468	0.00038492	0.00277177
Aqp11	11.914	12.3074	9.80874	4.65769	3.32225	1.37456	147.357	1.55909	0.000386126	0.00277887
Pigx	174.656	204.687	174.128	125.303	98.3717	115.638	2302.84	0.58649	0.000386467	0.00277974
C920006O11Rik	12.7287	16.5788	11.48	6.3311	3.69509	5.65116	211.006	1.1883	0.000387329	0.00278435
Ece2	11.7603	8.74331	11.2715	15.9018	18.1687	15.583	889.36	-0.739366	0.000392445	0.00281952
Tbc1d13	0.421656	1.17222	0.708307	1.86105	2.78823	3.87303	101.286	-1.70234	0.000397412	0.00285358
Pyhin1	23.7996	25.4839	17.1105	34.2709	42.8474	30.1063	1611.92	-0.783043	0.000399754	0.00286877
Rnf26	15.9553	13.9421	11.9796	22.8811	26.4307	19.3539	666.701	-0.802129	0.000400568	0.00287297
Zc3h6	1.75076	3.15924	2.1033	0.931764	0.595607	0.600669	115.633	1.45571	0.000401188	0.00287579
Sdha	151.634	101.645	122.934	184.011	178.222	179.039	6951.25	-0.625503	0.000403798	0.00289286
Lrrc28	5.87788	7.88638	8.35393	4.159	2.98767	2.64763	352.381	1.02159	0.000405754	0.00290521
Zfp157	9.65501	7.65149	8.69257	5.08252	4.64431	3.69725	543.341	0.820029	0.000407782	0.00291808
Gins1	43.8877	39.1238	55.283	67.7698	69.8583	78.2629	1090.47	-0.737164	0.00040906	0.00292557
G0s2	0	1.31595	0	6.76977	6.64461	10.1492	57.151	-2.36115	0.000413476	0.00295547
1500011B03Rik	37.6638	30.7265	33.7256	20.079	16.1418	20.0717	716.731	0.729125	0.000418054	0.00298651
Gpbp1	103.713	110.582	106.853	77.9712	60.0692	48.9516	4792.31	0.659548	0.00041881	0.00298852
Ybx1	332.053	413.916	426.123	487.629	549.513	596.079	16291.5	-0.582375	0.000418804	0.00298852
Gpcpd1	27.5307	24.7948	36.4376	18.9511	14.4893	10.7608	1745.15	0.870506	0.000419224	0.00298978
Znrf1	20.7827	36.8172	19.392	13.061	9.6721	13.4159	1666.52	0.938773	0.000419558	0.00299048
Senp6	23.774	21.6511	21.1281	14.1727	12.4649	14.4668	1385.9	0.574265	0.000421966	0.00300595
1810058I24Rik	84.1505	115.699	90.4809	53.0597	46.1504	61.8747	1529.02	0.7199	0.000422406	0.00300729
Pla2g16	11.2379	12.3068	12.5096	6.62881	3.50512	6.07139	477.135	0.997546	0.000422632	0.00300729
Rab5c	51.2137	68.8198	55.2805	33.3207	31.4013	35.7396	1129.24	0.677084	0.000423008	0.00300827
Ubap2	12.194	9.59578	10.5917	16.1732	15.5889	15.6924	924.592	-0.652078	0.0004236	0.00301078
Pten	81.3826	60.1762	70.2419	46.3787	43.4218	32.0904	7133.97	0.673878	0.000424334	0.0030143
Abcd4	8.65103	7.24344	4.89667	3.00126	2.56927	1.6779	182.636	1.30225	0.000425016	0.00301745
Chtf18	7.31546	4.85145	5.62107	13.9496	9.54989	9.92145	422.864	-0.976011	0.00042553	0.0030194
H2-K1	991.083	1015.75	877.03	603.83	567.186	697.007	20409.2	0.507553	0.000430268	0.0030513
Calm2	1884.21	1620	1711.15	1214.86	1179.66	1153.16	27834.7	0.440703	0.000431158	0.00305589
Sco1	4.88654	6.30702	5.80199	8.45651	9.50323	9.64129	507.2	-0.788566	0.000433649	0.00307182
Ccdc104	52.3864	69.7134	42.738	33.7244	25.3272	20.6812	965.111	0.905208	0.00043583	0.00308554
Mpp1	26.4715	22.6788	32.5839	37.6677	46.8976	43.3406	1369.41	-0.740482	0.000437066	0.00309082
Pcp4l1	2.51372	0.293477	3.65916	8.48648	10.6693	13.821	168.197	-1.94677	0.000437034	0.00309082
Gfpt2	1.15295	3.56035	2.86672	0.65384	0.383704	0.494456	69.7386	1.81679	0.000439126	0.00310365
Jagn1	55.0559	58.2919	62.421	73.9587	87.8503	90.6177	1430.98	-0.624831	0.000441539	0.00311736
Omd	0.196613	0.0263979	0.338817	1.32942	1.70854	2.85391	30.7918	-2.26465	0.000441808	0.00311736
Phf19	0.367908	0.419869	0.22643	1.64506	0.884296	1.90147	54.8656	-1.83015	0.000441805	0.00311736
Mtfp1	8.01488	6.7546	10.8066	15.4378	16.2322	19.4169	285.631	-1.05702	0.000444577	0.00313515
E2f1	11.7206	6.87703	16.1926	26.2819	20.6741	24.3612	696.284	-1.08286	0.000445007	0.00313643
Srprb	18.963	30.9851	17.9933	38.8384	38.8383	35.8324	1441.03	-0.825774	0.000445789	0.00314019
Ift46	12.0448	13.436	12.2926	7.60586	6.37095	4.70809	488.906	0.878772	0.000447771	0.00315239
Fech	25.6037	15.057	21.6483	35.7724	38.639	30.1451	1286.62	-0.831935	0.000449168	0.00316046
Rbpms	27.0046	23.9106	38.8348	17.0956	12.4278	15.0557	969.451	0.870931	0.000450479	0.0031678
Trim30d	8.40521	8.05637	6.92364	3.49679	4.18364	3.94895	341.754	0.862648	0.000450713	0.0031678
Nat6	20.5046	34.9793	15.0162	10.3729	7.39106	10.1939	507.831	1.14659	0.000451038	0.00316832
1500009L16Rik	18.3812	19.2788	22.4303	7.67262	3.6784	0.760956	220.853	1.82403	0.000452749	0.00317856
Tirap	0.371285	1.27236	1.51468	3.02339	3.88347	3.38292	176.071	-1.58242	0.000453353	0.00318103
Wdr13	10.6136	13.1472	8.28906	5.97819	4.75174	5.07987	525.342	0.87794	0.000454001	0.00318381
Ppil1	149.113	139.163	154.229	189.983	201.854	185.424	3278.25	-0.490084	0.00045826	0.0032119
Esr1	0.697467	0.9846	0.451334	1.46044	2.94755	2.60331	106.322	-1.59322	0.000460867	0.00322837
Ddx43	4.75339	3.24333	3.9518	1.22376	0.374595	0.119965	77.0578	2.04592	0.000462035	0.00323404
Rpap1	2.14187	1.30367	1.37095	3.17681	4.07892	3.38378	199.115	-1.17953	0.000462189	0.00323404
Ccdc55	23.1741	37.5596	26.1928	17.1582	12.7672	14.6036	1063.25	0.828911	0.0004661	0.0032596
Rbp1	2.39167	3.97652	3.74241	1.28629	0.436141	0.417917	82.4719	1.78657	0.000472441	0.00330211
Ppp2r5d	13.9132	7.3773	8.83443	21.5829	20.166	15.4095	679.57	-0.989322	0.000472981	0.00330405
Ap1s2	3.91953	4.87777	5.21718	9.48071	8.37635	7.3242	331.869	-0.915565	0.000476975	0.00332643
Cnih	78.3487	54.9186	71.6082	91.4966	102.41	132.412	2094.01	-0.765273	0.000476869	0.00332643
Timm50	136.219	129.69	132.628	162.729	176.11	182.159	2868.95	-0.494312	0.000476512	0.00332643
B230118H07Rik	22.304	15.4211	22.9717	29.3878	33.6636	36.5395	967.243	-0.804636	0.000479285	0.0033407
Peg13	12.1678	7.87497	6.0986	4.33859	1.09118	2.40365	412.524	1.46184	0.00047997	0.00334363
Mad2l1bp	45.1313	50.6923	33.5146	26.3291	19.2158	18.9585	639.354	0.864936	0.000481426	0.00335191
Mlf1ip	10.222	7.66318	7.52364	14.7321	15.8163	12.7829	450.68	-0.853935	0.000481751	0.00335233
Cdk5rap3	73.5361	65.2294	60.2082	92.5522	87.1442	86.3354	2306.37	-0.524476	0.000484463	0.00336647
Nek6	7.36519	1.97774	9.94652	19.9891	16.1854	18.9866	653.358	-1.45363	0.000484584	0.00336647
Thap3	26.7319	36.1815	21.8348	15.0991	10.1135	11.8942	351.173	1.0302	0.000484167	0.00336647
Ube2w	26.5497	21.3167	21.2082	29.5458	33.7851	36.9075	1896.62	-0.640153	0.000487701	0.00338626
Spred1	15.5938	12.215	15.9777	8.96983	5.98931	6.46749	507.389	0.890637	0.000488436	0.0033895
Xbp1	179.604	119.352	131.334	211.538	231.494	193.079	6353.05	-0.662916	0.000490927	0.00340491
Bzrap1	2.29408	1.16528	1.93631	3.55933	3.4183	4.18043	336.469	-1.09941	0.000495929	0.00343772
Spns3	148.619	193.785	117.787	90.778	88.6723	80.4395	3405.61	0.695681	0.000497756	0.00344848
Pa2g4	171.675	155.089	231.711	245.806	291.722	302.207	9031.35	-0.684767	0.000499159	0.0034563
Zfp773	12.9741	14.5926	8.3772	5.68458	4.43988	1.83969	373.026	1.3512	0.000500623	0.00346454
Atrx	46.3104	40.0004	38.2231	29.1597	26.8242	24.9969	5492.19	0.503906	0.000509099	0.00352017
Srp72	42.0907	33.1572	39.6374	52.7824	50.2862	54.9958	2605.91	-0.564349	0.000509219	0.00352017
Brf1	38.6757	47.028	41.1304	27.6379	22.5729	15.198	1375.08	0.822477	0.000512057	0.00353785
Dennd1b	7.11276	5.61589	8.11537	4.33582	2.67228	3.0603	667.119	0.907921	0.000513503	0.0035459
Mex3b	2.7463	7.14449	1.43901	0.593518	0.78261	0.919841	118.89	1.79666	0.000514923	0.00355375
Atad3a	41.8062	42.3437	57.2842	77.2019	68.8887	63.8836	2253.96	-0.665014	0.000515768	0.00355764
2610008E11Rik	13.9002	9.203	4.97012	4.27925	3.19089	2.47072	414.137	1.27787	0.00052176	0.00359701
Cpne2	109.435	160.655	75.2538	65.9574	50.9882	52.1816	3068.31	0.883942	0.000525349	0.00361977
Cdc14a	13.1644	11.9756	10.998	7.85233	6.08848	5.55413	648.383	0.762015	0.000526094	0.00362293
Uso1	6.82269	12.1071	8.89272	14.3131	20.0526	15.7335	808.751	-0.922406	0.00052656	0.00362416
Ccdc163	48.4218	66.6688	46.216	32.5353	27.5792	25.3527	778.061	0.784796	0.000531274	0.00365461
Lims1	86.0849	66.1299	81.6308	54.4528	45.4236	39.5355	4804.7	0.626202	0.000536136	0.00368605
Gm3435	33.7453	33.5686	33.8591	22.899	18.0243	18.5165	844.791	0.646192	0.000538561	0.0037007
Mgea5	28.1688	22.114	28.8339	17.0313	11.9953	15.263	1540.88	0.710798	0.000542986	0.00372907
Ap5m1	29.3146	24.1263	25.2785	16.7739	14.6813	10.6097	993.547	0.774344	0.000545072	0.00374136
Cabyr	1.6606	4.28511	4.50684	1.02477	0.539172	0.587905	68.7179	1.79562	0.000545963	0.00374544
Stk38	40.8349	42.0756	37.8654	29.027	18.2942	17.1441	1581.72	0.777255	0.000549216	0.00376571
Uvssa	11.1843	5.35668	9.18558	4.22297	3.83165	3.54495	709.428	0.990658	0.000550633	0.00377338
Dzip3	12.9303	10.4363	11.7488	6.98733	7.04797	5.28077	817.285	0.734071	0.000551843	0.00377962
Nup188	3.7645	5.07064	6.93566	10.1975	11.5293	7.87197	685.315	-0.971126	0.000552627	0.00378293
Best1	2.48033	4.99525	1.54688	0.649202	0.611453	0.290932	56.1427	1.91985	0.000556712	0.00380883
Gyg	51.8125	33.1249	82.1617	97.0312	109.792	113.261	2211.27	-0.99747	0.000557464	0.0038119
Mfn2	7.68846	3.92845	4.95697	10.7395	12.9719	8.79623	572.519	-1.03118	0.000566701	0.00387107
Snora31	100.668	191.494	161.938	69.7274	19.8913	20.2808	162.022	1.66645	0.000566731	0.00387107
Nolc1	27.0011	40.6307	34.1154	48.6842	50.6488	49.8071	2419.01	-0.650139	0.000570597	0.00389537
Mycn	56.3285	77.2396	54.7823	12.467	3.70243	0.831233	1354.87	2.20979	0.000571128	0.00389689
Gm2a	63.7619	65.1527	77.1655	93.3874	85.1439	97.686	5433.9	-0.526511	0.000572047	0.00390105
Zcchc7	33.7379	27.2609	36.5817	20.2981	17.9125	13.5045	979.572	0.785598	0.000572691	0.00390333
Gstm4	25.3776	16.753	20.1744	33.5035	36.3184	31.2008	725.365	-0.787696	0.000573437	0.00390631
Cd55	1.19254	5.08706	1.94602	0.475636	0.554375	0.359692	61.9925	1.92513	0.000574582	0.00390793
Fam65a	51.3323	44.4668	33.6714	28.9063	21.0686	16.7533	2103.7	0.820873	0.000574514	0.00390793
Ndufs2	124.6	112.103	109.028	144.758	146.725	168.827	3426.27	-0.519936	0.000574604	0.00390793
Psmc5	140.188	156.259	163.2	189.403	205.462	220.119	3633.88	-0.525782	0.000575282	0.00391043
Rnf208	4.71337	3.7103	0.890125	0.450659	0.334258	0.284003	35.1516	2.12014	0.000579234	0.00393517
Rhbdd1	0.595464	1.86957	2.36802	4.51585	5.57254	4.64405	197.532	-1.51163	0.000580089	0.00393677
Wdr90	1.54604	1.23403	1.62019	3.31648	2.65393	2.68272	210.943	-1.03208	0.000580093	0.00393677
Sstr2	5.27702	9.85924	1.82972	0.778145	0.274837	1.11153	56.2872	2.06955	0.000580644	0.00393839
Pafah2	26.7448	26.7613	17.991	15.0038	10.8054	8.45985	857.017	0.915805	0.000585392	0.00396846
Srgap3	1.99526	1.36806	1.88848	0.676039	0.0644689	0.174675	140.137	1.9123	0.000589942	0.00399716
BC035044	122.886	82.5164	135.382	162.998	183.412	175.412	6281.61	-0.708509	0.000594084	0.00402149
Uqcrfs1	137.459	148.56	163.179	183.638	206.373	241.216	3761.32	-0.594078	0.00059417	0.00402149
Dock9	0.329315	0.0572192	0.200293	0.929553	0.773627	0.958581	77.8373	-1.8533	0.00059891	0.00405139
Rcor1	39.9667	45.7472	36.9275	27.0901	24.4835	19.3182	1370.69	0.667787	0.000599489	0.00405314
Hal	0	0	0	0.490079	0.5539	0.645143	12.7505	-2.33105	0.000600864	0.00406026
Gjb3	0	0	0	1.09394	0.596119	0.787878	12.9788	-2.3304	0.000602614	0.00406729
Mkl1	2.96656	1.81364	2.44355	5.16017	4.92605	4.15259	263.759	-1.03664	0.000602872	0.00406729
Sec61b	168.081	273.149	185.627	268.26	348.935	515.603	2588.37	-0.930492	0.000602643	0.00406729
Bambi	10.9463	20.1215	10.7791	7.5538	6.20105	4.38667	781.815	1.04022	0.000614233	0.00414172
Mllt1	3.48181	1.98518	1.66734	6.88698	4.69147	5.06655	228.881	-1.2338	0.00061695	0.00415769
Senp1	8.75468	5.5395	5.28379	10.6887	10.7911	11.2094	888.733	-0.826831	0.00061726	0.00415769
Clec4a4	0	0	0.0776123	1.23776	1.39895	1.6294	12.9679	-2.32902	0.000618003	0.00416047
Gm684	4.83831	3.73295	1.07367	0.416181	0.453579	0.119897	34.0968	2.15736	0.000619344	0.00416728
Dnajc25	4.09845	7.33693	2.64417	12.2069	9.33706	14.8778	246.733	-1.34439	0.000619935	0.00416903
Trio	0.179666	0.104531	0.0663454	0.411475	0.298967	1.08004	66.6036	-1.92753	0.000621694	0.00417863
Stk25	33.6176	43.68	38.6257	24.2765	23.0627	23.8617	1587.32	0.582772	0.000622095	0.0041791
Gda	0.317768	0.0255987	0	7.16671	13.3955	13.0199	503.681	-2.32384	0.000623088	0.00418148
Treml2	11.3764	7.93443	9.54853	3.98021	4.33383	5.64211	501.55	0.89446	0.000623113	0.00418148
1700097N02Rik	21.084	55.3031	33.8007	11.7302	15.8942	12.3205	327.617	1.24626	0.000630587	0.00422939
Psmd7	160.946	180.297	201.923	228.746	246.692	253.267	5389.19	-0.528685	0.000631434	0.00423282
Odf3b	10.4274	9.37787	9.69765	3.97116	3.30502	1.85648	103.515	1.42667	0.000632175	0.00423329
Rcc2	52.3214	42.6643	38.2253	58.4263	60.408	71.9565	3234.75	-0.621307	0.000631973	0.00423329
Dusp22	0	0	0	0.352667	0.43692	1.06679	14.1029	-2.3204	0.000632913	0.00423598
Zfp697	0	0	0	0.218119	0.332806	0.359221	12.8825	-2.32068	0.00063402	0.00424114
Them6	2.77637	3.13743	2.73395	6.35851	6.28823	7.45448	114.343	-1.22826	0.000635281	0.00424732
Fam195b	183.349	202.229	189.128	140.087	118.694	115.897	2984.5	0.501613	0.00063631	0.0042497
Rtn3	35.8244	36.2864	44.6305	52.1076	54.3913	51.8043	3669.87	-0.542692	0.000636024	0.0042497
Rbpj	20.1224	20.8904	15.1089	12.0569	10.3625	7.82923	1304.93	0.761121	0.000639951	0.00427175
Timm23	79.1051	79.6367	102.841	113.864	127.359	155.014	2030.2	-0.695822	0.000641995	0.00428087
Trim6	0.0224895	0	0.22146	1.1969	1.7963	0.791378	42.006	-2.28084	0.00064198	0.00428087
Ndufb5	160.935	165.597	173.323	201.972	228.04	286.944	3224.43	-0.622877	0.000645423	0.00430146
Smyd5	22.1642	15.0182	24.4773	32.0485	33.0389	34.9723	1071.67	-0.787217	0.000648946	0.00432265
Snrnp200	11.1351	8.8262	9.51895	14.2049	14.1187	13.1715	1267.03	-0.595595	0.000651725	0.00433887
Vcl	0.131677	1.09612	1.02112	2.29768	4.2727	3.13489	168.909	-1.80301	0.000653157	0.00434611
Gmppb	13.2301	11.6009	9.56961	14.8587	26.7204	24.145	477.955	-1.00108	0.00065396	0.00434916
Ktn1	17.3286	17.8501	19.1615	12.624	9.11143	9.42851	998.105	0.679767	0.000655202	0.00435513
Gpr125	7.07773	5.3608	7.36732	3.33924	2.61721	1.23513	312.107	1.25326	0.000656653	0.00436247
Cenpw	34.2107	24.915	36.0423	40.4756	55.9063	78.3942	1088.94	-0.950022	0.0006591	0.00437642
Cage1	1.38527	1.95694	1.21584	0.39411	0.222716	0.238431	39.5591	1.85101	0.000659955	0.0043798
9330182L06Rik	0	0	0.018317	1.31454	0.316404	0.065455	21.405	-2.3159	0.000661314	0.00438651
Havcr2	1.76938	0.967215	0.404473	0.0275665	0.140203	0.0416933	23.1396	2.24479	0.00066938	0.00443768
Reep3	2.77587	1.74897	4.73393	7.04908	7.28274	6.40509	445.072	-1.18399	0.000671209	0.00444747
Prpf38b	51.4456	48.2544	46.9343	33.1071	28.2758	32.7897	1886.45	0.520312	0.000671867	0.00444949
Edn3	1.24904	0.655198	0.94392	0.126714	0.0859295	0.0127768	23.1749	2.21903	0.000674454	0.00446428
Mical3	0.986572	0.57204	0.395478	0.144728	0.16788	0.111368	60.0548	1.73575	0.000678147	0.00448637
Mecr	20.9214	23.9238	32.0754	38.4722	43.9901	44.1719	723.826	-0.805342	0.00067975	0.00449461
Slc15a2	4.84309	5.3673	3.63745	1.50397	0.698142	0.0812394	172.643	1.93487	0.000681316	0.00450261
R3hdm4	107.383	101.126	82.4721	62.6377	59.7723	60.7051	2250.57	0.547674	0.000682206	0.00450377
Slc39a4	6.49566	5.79341	2.32251	1.51801	1.20099	0.476195	101.37	1.73651	0.00068199	0.00450377
2510003E04Rik	28.9677	28.3656	24.9595	18.6209	14.1621	12.2823	818.191	0.741785	0.000683016	0.00450676
Dmwd	5.60122	2.58627	2.79145	1.31111	0.732507	0.706073	88.7963	1.62106	0.000686837	0.00452961
Ttf2	6.08405	2.901	2.66893	7.2594	10.2186	8.05338	451.082	-1.16462	0.000695585	0.0045849
Siah1a	32.5253	36.7984	23.3482	14.3488	14.4568	18.5249	766.681	0.825023	0.00069629	0.00458715
Ube2d1	48.537	68.3165	55.9095	34.8431	28.023	33.9686	1003.66	0.707308	0.000699593	0.00460651
Mmgt1	9.79955	6.31544	7.69912	13.8819	14.9156	11.1886	692.346	-0.831542	0.000703581	0.00463035
Thop1	13.7841	12.0161	10.4916	22.2223	21.3241	15.5824	654.498	-0.789491	0.000708751	0.00466194
Rock2	5.80085	2.80959	6.019	8.95994	8.31007	11.0426	917.547	-1.01119	0.00071494	0.0047002
Sec11c	344.717	331.543	318.758	388.23	451.518	517.321	4798.21	-0.553872	0.000716547	0.00470831
Lifr	0.341505	0.362338	0.0164043	0	0	0.00366375	18.8123	2.29767	0.000718415	0.00471623
Mrfap1	117.907	180.127	144.339	192.196	220.948	241.986	4745.79	-0.665724	0.000718499	0.00471623
Mplkip	50.7966	52.2254	45.6433	28.7774	26.0851	34.613	1658.16	0.607562	0.000719871	0.00472277
Dlgap4	5.9136	8.69575	5.04585	3.32698	3.02949	2.96806	433.946	0.924927	0.000723585	0.00474221
Myadml2	0	0	0	0.260394	0.662183	1.4933	15.3324	-2.29393	0.000723368	0.00474221
Mpzl1	1.13247	0.804384	2.23033	4.27088	6.1599	3.34226	113.715	-1.58568	0.000724211	0.00474385
Hoxa7	1.54401	2.74825	3.82277	7.27432	7.07973	6.59742	151.85	-1.33765	0.000727192	0.0047609
Ap1s1	87.685	92.1558	96.4335	115.959	119.579	128.158	2162.94	-0.502943	0.000727729	0.00476195
Cyth2	25.4422	38.4305	24.0138	18.0967	13.4509	10.9663	853.878	0.902961	0.000728336	0.00476344
Zfp867	11.3008	4.95824	4.44628	2.94906	1.99613	1.2205	235.712	1.45674	0.000733625	0.00479555
Slc9a3r1	62.1101	103.989	57.369	41.9213	35.4691	37.4439	1687.19	0.820444	0.00073559	0.0048059
Hsdl1	28.8702	24.8252	29.7129	45.448	42.2005	33.318	1715.79	-0.633207	0.00073735	0.00481491
Timeless	13.2675	13.2986	10.1553	16.0161	18.99	20.0817	1099.71	-0.684272	0.000737809	0.00481541
Snrpd3	164.44	212.67	213.706	239.322	308.355	472.467	2592.19	-0.869906	0.000741874	0.00483944
Adap1	13.0231	19.2482	15.0852	28.6404	21.5712	26.0379	786.67	-0.772237	0.000748965	0.00487607
Gmfg	212.728	268.724	212.072	135.042	124.784	160.256	3224.03	0.599266	0.000748631	0.00487607
Hpse	0.195481	0.764879	0	9.13664	8.8601	11.1902	253.467	-2.29219	0.000749034	0.00487607
Mtus2	1.08397	0.821137	0.55056	0.179191	0.0337544	0.0050189	51.2025	2.18288	0.000748516	0.00487607
Leng1	11.862	15.5398	8.77015	5.46302	5.60877	5.04653	299.582	1.00224	0.000749593	0.00487718
Ndufa4	579.031	730.638	756.4	817.454	1047.93	1879.03	7625.18	-0.9317	0.000754013	0.00490341
Kdelc2	4.39313	2.02954	1.51178	5.46079	8.13995	6.7113	275.706	-1.33803	0.000756751	0.00491869
Slc25a5	1076.89	922.699	1429.22	1545.86	1659.64	1827.28	27803.5	-0.650323	0.000758662	0.00492857
Snx14	37.2535	43.1629	31.1558	23.9847	20.0243	22.2133	1440.22	0.628957	0.000759926	0.00493424
Lcp2	34.2676	51.8003	42.4776	28.3946	22.2251	21.4164	1746.5	0.709282	0.000763597	0.00495553
Rab11fip4	0	0	0	0.978929	0.283349	0.373159	13.9538	-2.28366	0.000765174	0.00496321
Slc27a6	1.15949	3.16691	0.946045	0.346841	0.0735015	0.0291436	37.6639	2.18869	0.000768753	0.00498386
Gnl1	6.17904	6.04735	7.93783	9.44111	13.6166	13.0515	411.574	-0.916539	0.000772407	0.00500497
Crtap	15.4158	16.72	13.7463	20.3718	26.7384	26.8802	546.062	-0.780274	0.00077367	0.00501059
Nme2	92.0284	135.298	125.533	150	183.841	258.701	2070.9	-0.833076	0.000777851	0.00503508
Cdca7	148.185	125.414	163.259	202.183	191.173	190.105	6376.24	-0.520799	0.00078072	0.00505011
Guk1	56.6214	43.0924	79.6093	93.1208	98.8654	109.111	1453.58	-0.82961	0.000780973	0.00505011
Eed	50.6378	50.0372	63.6467	74.1433	79.2564	75.5129	2146.77	-0.579971	0.000782979	0.00505737
Slc25a12	36.7936	51.8661	40.6082	57.8848	61.1924	65.3056	2430.21	-0.613518	0.000782783	0.00505737
Vash2	2.50602	1.13626	1.90137	0.537644	0.212681	0.0542113	67.9411	1.99691	0.000783298	0.00505737
Ehd3	0.847028	4.00563	0.0926764	0.143695	0.0696034	0.103492	48.5543	2.23199	0.000787359	0.00508099
Hmg20a	25.4727	23.0918	24.4373	17.071	12.4572	10.5629	1041.11	0.738212	0.000789347	0.00508861
Ino80d	0.998787	1.6297	1.5536	2.11469	2.48888	4.02389	463.058	-1.0894	0.000788968	0.00508861
1700017B05Rik	4.41327	4.11264	3.45263	5.92023	6.66969	6.84413	411.734	-0.787827	0.00079122	0.00509807
Ergic1	20.9421	15.8811	28.1578	35.004	35.2615	36.32	1246.72	-0.798751	0.000793376	0.00510936
4930579K19Rik	5.30451	1.8457	2.9428	0.521465	0.165761	0.558662	33.3302	2.05316	0.00079553	0.00512061
Cnpy3	37.5015	51.2882	48.1813	63.0242	63.9541	69.6714	1678.46	-0.621308	0.000797479	0.00512577
Glul	14.9736	20.7188	17.3953	10.6078	9.42658	7.04896	579.126	0.835094	0.000797006	0.00512577
Prelid1	155.617	151.826	186.316	207.621	221.994	263.577	3427.14	-0.591772	0.00079755	0.00512577
Hps3	6.37675	6.60896	6.31605	8.49166	10.3145	10.6126	597.068	-0.705021	0.000799312	0.00513448
Nhp2	225.37	209.982	265.147	284.882	331.068	414.661	4614.16	-0.656198	0.00080277	0.00515407
Ctsd	126.282	135.593	137.148	163.44	177.145	164.527	4671.71	-0.44764	0.000804339	0.00515923
Senp2	10.5747	9.40448	13.3644	16.6924	15.6134	19.2853	1029.85	-0.723006	0.000804659	0.00515923
Syne1	0.0142567	0.165892	0.0280777	0.563877	0.495554	0.315636	77.4166	-2.02826	0.0008048	0.00515923
Cox4i2	0.118387	0.12716	0	2.16907	1.48843	2.81198	13.3043	-2.27005	0.000805373	0.00516028
Amn1	20.2808	22.7288	25.5001	8.99337	11.59	11.4273	268.131	0.938536	0.000808377	0.00517422
Gm16907	0.186832	0.250847	0.153315	1.43988	0.898133	1.02725	29.4837	-1.95369	0.000809189	0.00517422
Ndufa10	171.921	169.751	177.707	207.696	223.178	253.354	3852.17	-0.504628	0.000809102	0.00517422
Selenbp2	19.4985	19.1435	14.0504	10.3222	5.85826	4.33296	320.244	1.17079	0.000808959	0.00517422
Trafd1	41.2681	62.2872	29.1145	22.5333	22.5318	19.0506	1267.64	0.897986	0.000810827	0.00518206
Inpp4b	2.33856	3.87992	2.30284	1.12946	0.787547	0.367371	114.331	1.56037	0.000813609	0.00519458
Tssc4	41.2432	40.5858	38.242	51.2278	55.5245	65.6668	1081.04	-0.624606	0.00081339	0.00519458
Akt2	28.8131	21.7493	18.0174	14.7355	9.52526	9.83525	862.888	0.866154	0.000816982	0.00521084
Prpf8	15.3244	10.5161	12.224	17.5155	19.0846	18.8756	1855.56	-0.643852	0.000816735	0.00521084
Ccdc112	1.04473	1.61722	0.937997	0.268086	0.136349	0.108126	29.3654	1.99955	0.000820209	0.00522878
Atp8b1	0.0935516	1.90202	0.881743	0.139921	0.0296517	0.011757	49.9295	2.22947	0.000831296	0.00529678
Zfp354c	3.11107	1.30908	2.14763	0.713553	0.343938	0.0775914	105.743	1.89334	0.000833486	0.00530806
Arl5a	8.09153	9.37402	12.8137	15.4735	18.893	14.8249	1101.21	-0.785618	0.000845573	0.0053796
Atg16l2	3.26134	1.81559	1.56659	5.44792	5.26514	5.96554	135.002	-1.3142	0.000845229	0.0053796
Srpr	27.4571	26.9081	28.8575	43.4832	42.1094	32.4254	1563.57	-0.602364	0.000854291	0.00543233
Pick1	7.52352	9.39262	9.46436	4.67386	3.6997	3.56918	217.093	0.986584	0.000857792	0.00545184
Rasl12	0.710568	0.405462	0.809042	0.0968666	0.0492665	0.0195343	20.661	2.1678	0.000859936	0.00546271
Ndufb8	459.877	506.358	574.096	618.066	728.973	1063.85	6733.37	-0.739645	0.000863735	0.00548409
Fabp5	111.084	111.701	124.416	69.0238	76.2759	73.4111	1407.6	0.546052	0.00086665	0.00549983
5031414D18Rik	0	0.0174359	0.15985	1.24632	0.840374	0.828268	22.2703	-2.23443	0.000876218	0.00555775
Gpsm3	41.6559	77.3705	38.3059	19.9609	19.4322	29.0908	784.986	1.02441	0.000877056	0.00556027
Shc1	12.9113	12.0879	9.79231	15.9364	20.0403	16.7213	861.862	-0.695782	0.000879112	0.00557051
Zwint	64.8401	78.2814	77.1831	52.1372	44.4567	39.0317	2482.45	0.581576	0.000881606	0.00558351
2700081O15Rik	0.879824	1.45459	0.64554	0.150513	0.0893097	0.257999	44.2987	1.89034	0.000883054	0.00558987
Cd63	439.586	681.393	357.06	268.089	237.233	285.746	6087.32	0.764106	0.000887905	0.00561677
Pde7a	8.35124	7.92824	7.10543	4.02494	4.40912	3.77743	336.57	0.799116	0.000888193	0.00561677
Ndufb6	207.916	224.362	250.925	272.662	343.412	539.505	2615.06	-0.842261	0.000895265	0.00565865
[truncated: 1,216 more rows]

## Sheet: KLG vs KL
Table S4, Related to Figure 4 and 5. Differential gene expression between pre-leukemic and leukemic erythroblasts and myeloblasts.
	RPKM						baseMean	log2FoldChange	pvalue	padj
Sample ID	KLG NMP Rep 1	KLG NMP Rep 2	KLG NMP Rep 3	KL NMP Rep 1	KL NMP Rep 1	KL NMP Rep 1
GEO ID	C-1	C-2	C-3	C-7	C-8	C-9
Xist	0	0	0	12.3346	10.3744	18.1379	1917.16	-6.52461	7.80791e-181	8.8776e-177
Ddx3y	32.5906	51.5024	27.782	0	0	0	1340.36	6.10054	1.88817e-150	1.07342e-146
Uty	13.6147	15.1453	21.0422	0	0	0	677.03	5.19299	9.67721e-102	3.66766e-98
Fcer1a	0	0	0	91.4683	92.9837	58.0928	651.875	-4.942	7.96248e-91	2.26333e-87
Itln1	0.0755641	0	0	34.1072	33.8331	40.7909	324.7	-3.9533	8.18346e-55	1.86092e-51
Kdm5d	6.52861	5.18748	6.11904	0	0	0	253.275	3.52678	1.78514e-42	3.38283e-39
Slc1a5	58.793	69.4513	44.343	14.1384	13.8323	11.0069	1512.12	1.79507	2.99397e-21	4.86307e-18
Fos	720.024	1037.78	844.895	394.493	358.516	311.179	19950.6	1.16336	2.80689e-15	3.98929e-12
Apoe	94.8738	62.8865	69.0351	14.5382	4.54559	5.62264	816.6	1.96888	5.75716e-15	7.27322e-12
Cd53	38.5491	34.4773	40.9547	129.895	109.334	81.2716	3180.41	-1.30828	9.58912e-14	1.09028e-10
Btg2	177.272	214.142	173.299	96.0866	77.0563	63.2821	6416.46	1.11194	3.09648e-12	3.20063e-09
Klf6	69.8214	170.795	107.925	42.818	30.5568	31.6589	4958.46	1.35444	1.76429e-10	1.67166e-07
Hsph1	36.3275	42.1293	43.3023	18.0304	15.8579	19.3459	1583.48	1.04322	4.21282e-10	3.42141e-07
Igfbp4	120.478	111.865	110.351	193.916	196.866	202.059	5044.69	-0.759811	4.1851e-10	3.42141e-07
Egr1	123.834	169.152	159.877	63.9871	39.2682	21.6466	4610.4	1.39306	5.42441e-10	4.1117e-07
Csrp3	5.30735	16.6269	3.65839	61.9079	66.841	70.5789	572.152	-1.60736	5.89212e-10	4.18709e-07
Hspa5	498.672	504.067	678.15	311.381	258.74	294.194	17350.3	0.863162	8.14994e-09	5.45087e-06
Hnrpdl	41.6567	39.2641	44.7494	75.8444	73.3578	83.7171	2575.06	-0.825988	1.95322e-08	1.23379e-05
Ftl1	1070.87	1473.31	1039.05	558.444	682.771	638.653	13771.4	0.829977	2.70942e-08	1.62138e-05
Ms4a6b	11.8872	11.2337	9.94725	29.5396	55.0127	28.7749	646.198	-1.28588	4.4286e-08	2.51766e-05
4833420G17Rik	96.0131	109.274	103.712	58.4958	62.1204	51.4689	3380.27	0.763303	7.05478e-08	3.81966e-05
Hspa8	841.367	905.978	1055.06	536.456	561.852	582.516	24575.7	0.677863	1.17155e-07	6.05478e-05
Rbm5	160.899	158.612	177.193	101.524	95.6456	104.844	6421.72	0.660949	1.35235e-07	6.68531e-05
Serpine2	55.1167	57.3566	42.3969	26.0198	14.3463	12.6104	1108.23	1.15843	2.45199e-07	0.000116163
Nudt7	69.4399	69.823	68.0672	126.491	120.729	122.054	1635.8	-0.771098	2.62209e-07	0.000119252
Rgs2	246.389	485.545	259.046	124.368	141.041	162.25	11070.8	0.994495	2.87116e-07	0.000125558
Scin	992.863	1243.88	776.772	447.079	595.584	549.905	35858.2	0.805416	4.77774e-07	0.000201196
Bpifc	70.9835	69.9495	55.4824	31.7809	33.2488	37.3307	1808.18	0.820147	5.84505e-07	0.000237351
Zfp708	9.93338	9.37088	12.5488	2.2924	1.84449	3.584	271.316	1.24371	9.51794e-07	0.000373169
Dusp1	451.699	875.517	454.661	320.516	242.641	175.714	12687.5	1.00462	1.28658e-06	0.000487615
Fam83d	4.41762	5.17449	4.72514	15.5477	14.5596	11.6918	331.28	-1.11809	1.91023e-06	0.000700623
AW112010	76.1836	66.6203	107.062	160.142	168.121	210.838	1598.76	-0.921457	4.00197e-06	0.00138991
Ppp3cc	7.24593	6.85747	5.91702	18.3367	15.4461	19.0757	370.685	-1.05144	4.03403e-06	0.00138991
2810417H13Rik	79.0004	45.177	61.2122	100.514	133.987	151.157	3562.83	-0.891579	4.99874e-06	0.00164458
Lgals9	379.109	331.457	491.041	648.321	680.541	721.213	13475.8	-0.70594	5.06247e-06	0.00164458
Fgl2	19.2504	15.0601	12.3227	7.43127	6.03506	5.09537	638.221	1.00543	5.52691e-06	0.00174558
Ifitm1	122.236	166.402	126.12	488.979	270.459	213.475	3038.68	-0.974615	5.8142e-06	0.00178669
Ifitm2	384.49	442.691	462.828	645.229	817.394	657.677	5583.42	-0.667534	6.4064e-06	0.00191686
Rpl29	34.1846	50.259	43.3313	81.6636	92.9223	122.403	787.726	-0.966134	6.89779e-06	0.00201097
Htatip2	26.1945	27.8264	21.8826	7.10461	11.3742	5.91216	389.409	1.09439	7.3314e-06	0.00208395
6330416G13Rik	0.758722	1.10782	0.653739	5.0704	2.76806	5.15025	147.008	-1.15298	1.02075e-05	0.00276333
Mau2	22.1097	20.3235	20.9042	11.6193	9.65028	12.8439	1362.37	0.766987	1.00122e-05	0.00276333
Ifi47	97.6543	86.3145	150.938	225.295	235.153	190.344	5187.93	-0.820761	1.19798e-05	0.00316769
Vps37a	8.37873	9.60104	9.3269	4.72146	4.46589	3.70699	667.101	0.875749	1.32664e-05	0.00342816
Klf2	6.63516	14.7373	10.4074	1.64247	2.91854	2.21696	181.603	1.12708	1.57547e-05	0.00398069
Banp	9.22997	12.2526	13.0974	4.14757	5.06041	5.89581	705.53	0.923675	1.76425e-05	0.00436077
Anxa2	52.6803	51.4707	65.5692	93.4515	102.784	101.78	1678.88	-0.726245	1.9773e-05	0.00478338
Gm14420	6.53257	3.32994	6.68717	1.32583	1.56252	1.73633	257.499	1.07826	2.6001e-05	0.00601964
Rgs1	363.425	551.996	488.315	267.367	303.816	262.867	7745.38	0.661037	2.64716e-05	0.00601964
Sell	121.37	112.958	168.446	247.993	229.947	209.607	6611.27	-0.694073	2.58864e-05	0.00601964
Btg1	65.9255	86.9075	70.2661	48.2138	48.7599	40.5745	4697.84	0.621363	2.7998e-05	0.00624191
Aqp11	11.914	12.3074	9.80874	23.8829	25.3076	38.4698	420.181	-0.985644	2.96622e-05	0.00648575
Prdx4	11.6522	11.4727	31.3802	44.5449	74.8578	65.7353	612.465	-1.05703	3.59621e-05	0.00771488
Fbxo5	43.7244	34.2258	37.3343	62.6843	79.4375	63.4083	1513.98	-0.735085	3.96776e-05	0.00835434
Neil3	28.4982	19.121	24.4515	51.4379	49.2789	39.128	1246.88	-0.805366	4.06051e-05	0.00839419
Ncoa4	155.581	130.049	139.059	95.5685	98.7034	90.197	6606.52	0.526683	4.51618e-05	0.0091667
Rbm3	33.4298	25.1296	45.1095	60.1468	70.2876	66.561	2755.01	-0.784889	4.59544e-05	0.0091667
Tnfrsf21	34.7973	36.407	34.2657	23.9755	17.1139	19.3858	1565.29	0.691925	5.61068e-05	0.0109989
Nanos1	0	0.023535	0	1.50018	1.75691	1.35482	47.7123	-0.902471	5.97895e-05	0.0115221
Pdik1l	26.3647	17.0536	16.1903	10.9732	9.33193	8.42891	1085.78	0.832658	6.21167e-05	0.0117711
Dnahc8	3.4113	2.72271	2.92331	1.59137	1.02975	1.31373	492.78	0.89609	6.90594e-05	0.0127958
Jun	166.896	259.207	180.914	139.472	95.1218	62.3641	7480.35	0.819384	7.09004e-05	0.0127958
Lrrc41	38.1289	44.4666	31.7268	22.7959	16.2606	21.7588	1305.3	0.754488	7.07286e-05	0.0127958
Gzmb	861.83	1202.64	629.42	314.579	509.046	549.035	14946.5	0.784695	7.3794e-05	0.01311
Dyrk3	44.5291	49.5689	32.5594	24.5072	20.9965	20.6588	1037.56	0.766949	8.08026e-05	0.0139201
Hps5	9.59687	5.51941	10.3318	3.49596	2.29703	3.43675	434.552	0.969645	7.99656e-05	0.0139201
Rhob	28.2125	60.0044	35.0884	20.9068	17.651	12.3845	1006.41	0.914254	8.50793e-05	0.0144381
Rag2	22.373	13.8	15.4618	8.21189	6.45977	8.49685	660.275	0.870371	8.91694e-05	0.0149096
Apmap	36.1955	22.3515	29.8763	60.9566	44.5706	68.0824	1498.37	-0.799152	9.64816e-05	0.0158985
Clec12a	98.6174	89.2002	57.6714	32.3475	47.0842	46.3591	2143.28	0.776338	0.000100137	0.0162652
Ap1b1	22.4878	21.2952	24.7187	14.5402	12.5657	9.28979	1240.81	0.751988	0.000105385	0.0168764
Fabp5	111.084	111.701	124.416	153.285	211.22	215.84	2308.94	-0.663027	0.000116813	0.0184468
Car1	3.51718	2.55558	11.7486	0.0582927	0	0.0370799	58.6441	0.847968	0.00012	0.0186905
Arfgap3	8.54757	13.6832	10.1975	3.14005	4.68159	1.7676	285.556	0.989199	0.000129206	0.0198523
Lyz2	148.277	158.347	180.57	237.244	241.625	521.336	4107.68	-0.822869	0.000134507	0.0203913
Cd300lb	18.6181	26.2089	8.35755	6.31504	6.76695	5.17389	532.129	0.956974	0.000145243	0.0217291
Gna14	17.6307	15.3438	17.8374	25.7407	27.988	32.8704	1213.95	-0.675977	0.000179902	0.025253
Lyl1	103.988	157.968	109.694	73.3955	72.5903	76.5182	2781.23	0.636033	0.000176881	0.025253
Ppp1r15a	195.413	207.695	194.026	158.283	89.8538	91.9763	5686.32	0.685197	0.00017914	0.025253
Slc28a2	56.0188	33.4001	47.999	28.045	14.3962	24.1573	2073.99	0.809002	0.000176809	0.025253
Usp11	22.4362	20.8429	18.9127	12.2229	11.7144	8.09559	848.853	0.765233	0.000178898	0.025253
Nfkbia	149.841	198.415	109.819	95.325	86.1527	58.4968	2860.34	0.748807	0.000193927	0.0268896
Cx3cr1	1.30718	1.24394	2.00985	0	0	0	44.5538	0.800825	0.00020841	0.0275538
Dnajb4	22.4946	28.9464	18.184	10.8863	13.5806	9.78637	789.58	0.791768	0.000207444	0.0275538
Nasp	38.6826	39.7325	46.0968	65.532	56.714	71.3571	2619.69	-0.584497	0.000202695	0.0275538
Papd5	14.9278	10.5061	11.5288	4.35803	4.56096	7.40572	641.166	0.854322	0.000207316	0.0275538
Pcmtd2	37.6499	42.4685	34.0315	24.2567	25.095	22.0499	1693.54	0.591761	0.000211575	0.0276506
Mc5r	414.561	439.831	436.235	292.5	331.492	286.575	6661.85	0.458194	0.000251212	0.0324578
Ctso	15.2544	9.34359	10.8487	27.3257	30.4425	16.9128	993.231	-0.820965	0.000266944	0.033724
Gm20199	9.02234	4.93797	10.1355	3.02136	2.16858	3.38067	340.531	0.922435	0.000264149	0.033724
Fancb	6.17263	2.04843	4.24336	9.17979	12.0466	17.6274	396.97	-0.939112	0.000280863	0.0343378
Slc2a10	1.31146	2.37535	1.11417	0	0	0.013826	41.5715	0.782477	0.000275792	0.0343378
Slfn8	17.7886	12.7455	16.3969	8.95989	7.95583	7.8107	748.588	0.740511	0.000280534	0.0343378
Ttyh2	28.988	34.5466	34.4062	22.5026	13.6904	17.7819	1365.95	0.706452	0.000285432	0.0345251
Creld2	81.6505	64.1153	82.64	37.1746	39.5449	50.7541	1264.84	0.69413	0.000294385	0.0352333
Tbc1d24	2.00927	0.568241	1.01034	0.0632366	0.0205671	0.160899	80.2056	0.83961	0.000308446	0.0364639
Zfp773	12.9741	14.5926	8.3772	5.69969	4.78174	5.04827	403.917	0.851186	0.000311082	0.0364639
Ms4a2	1.83448	1.55991	4.36559	4.21248	11.0418	19.4966	313.884	-0.935927	0.000314335	0.0364693
Snrpd1	180.773	160.537	216.691	266.486	333.299	282.022	3148.49	-0.596821	0.000323981	0.0372087
Tacc1	70.4982	52.8963	58.5173	44.5004	27.0628	37.9167	5835.94	0.627665	0.000329137	0.0374228
Pias3	12.7641	7.94522	8.37942	4.13695	4.0671	2.13811	317.268	0.910297	0.000334182	0.0376203
Anks3	31.959	23.009	16.6228	7.55912	10.8061	12.7477	662.465	0.843658	0.00034677	0.0386547
Ctr9	31.6248	33.8715	29.624	22.4677	18.9894	20.2214	1754.19	0.551209	0.000358654	0.0395912
Plin2	53.6382	85.1212	53.6722	34.0807	39.1174	33.1312	1464.45	0.696254	0.000368579	0.0402957
Dpp9	14.0543	9.77407	9.66117	5.9916	4.75154	3.32331	433.808	0.856342	0.000381905	0.0413548
Pf4	3.65933	4.24494	3.8917	17.0738	21.3137	12.4346	96.3051	-0.92203	0.000390741	0.0419125
Nomo1	7.76002	9.99556	9.91002	4.30449	4.43332	4.84597	457.184	0.778561	0.000397791	0.0422699
Sik3	4.29858	3.76428	5.8371	1.78199	1.98461	2.05359	323.244	0.853276	0.00042424	0.0446631
Txndc5	52.9165	56.5199	75.5875	41.4757	30.6108	36.3557	2001.54	0.649395	0.000432175	0.045081

## Sheet: KLG vs G
Table S4, Related to Figure 4 and 5. Differential gene expression between pre-leukemic and leukemic erythroblasts and myeloblasts.
	RPKM						baseMean	log2FoldChange	pvalue	padj
Sample IO	KLG NMP Rep 1	KLG NMP Rep 2	KLG NMP Rep 3	G NMP Rep 1	G NMP Rep 2	G NMP Rep 3
GEO ID	C-1	C-2	C-3	C-10	C-11	C-12
Ctla2a	456.022	488.322	581.96	10.3841	11.9206	14.1048	6653.48	5.2107	7.32287e-193	9.20338e-189
Mc5r	414.561	439.831	436.235	34.5071	29.5295	31.7068	4931.17	3.61813	4.07528e-174	2.5609e-170
Gzmb	861.83	1202.64	629.42	0	0	0	11570.2	13.0842	7.7266e-172	3.23693e-168
Rgs1	363.425	551.996	488.315	3.5998	2.6357	5.18113	5732.83	6.65322	1.95458e-162	6.1413e-159
[truncated: 3,657 more rows]

## Sheet: KL vs G
Table S4, Related to Figure 4 and 5. Differential gene expression between pre-leukemic and leukemic erythroblasts and myeloblasts.
[truncated: 3,824 more rows]

[truncated: 3 more sheets: KLG-E L-EB vs KLG EB, KLG-M L-MB vs KLG MB, KLG-E L-MB vs KLG MB]
