# Supplementary material for: C/EBPα and GATA-2 Mutations Induce Bilineage Acute Erythroid Leukemia through Transformation of a Neomorphic Neutrophil-Erythroid Progenitor
Source: Cancer Cell. 2020 May 11;37(5):690–704.e8. doi: 10.1016/j.ccell.2020.03.022 (PMC7218711; doi:10.1016/j.ccell.2020.03.022)
Supplement: Table S5. Exome Sequencing of KLG-M and KLG-E Leukemias, Related to Figure 6 [file mmc3.xlsx]

## Sheet: KLGM_48
Table S5, Related to Figure 6. Exome sequencing of KLG-M and KLG-E leukemias.
GENE NAME	CHROMSOME	POSITION	REFERENCE	ALTERNATIVE	Consequence	IMPACT	Protein_position	Amino_acids	Germline_read_depth	Germline_variant_allele_frequency	Tumor_read_depth	Tumor_variant_allele_frequency	Variant_caller
4931408C20Rik	chr1	26683802	T	A	missense_variant	MODERATE	766	I/F	45	0.011	69	0.479	Mutect2
4931408C20Rik	chr1	26683802	T	A	missense_variant	MODERATE	766	I/F	63	0	87	0.4828	Vardict
4931408C20Rik	chr1	26683802	T	A	missense_variant	MODERATE	766	I/F	64	0	90	0.494	Strelka2_snvs
Gm4841	chr18	60270996	T	C	missense_variant	MODERATE	8	I/M	11	0	11	0.273	Strelka2_snvs
Gm4841	chr18	60270996	T	C	missense_variant	MODERATE	8	I/M	11	0	11	0.2727	Vardict
Mvb12b	chr2	33840268	T	C	splice_acceptor_variant	HIGH			72	0	66	0.061	Strelka2_snvs
Mvb12b	chr2	33840268	T	C	splice_acceptor_variant	HIGH			72	0	66	0.0606	Vardict
Olfr62	chr4	118666264	T	C	missense_variant	MODERATE	249	I/T	40	0.015	54	0.084	Mutect2
Olfr62	chr4	118666264	T	C	missense_variant	MODERATE	249	I/T	60	0	71	0.056	Strelka2_snvs
Olfr62	chr4	118666264	T	C	missense_variant	MODERATE	249	I/T	60	0	71	0.0563	Vardict
Patj	chr4	98520865	A	G	missense_variant	MODERATE	1115	E/G	59	0	54	0.074	Strelka2_snvs
Patj	chr4	98520865	A	G	missense_variant	MODERATE	1115	E/G	59	0	54	0.0741	Vardict
Ren1	chr1	133354237	C	T	missense_variant	MODERATE	68	T/I	114	0	70	0.057	Strelka2_snvs
Ren1	chr1	133354237	C	T	missense_variant	MODERATE	68	T/I	114	0	70	0.0571	Vardict
Ren1	chr1	133354206	T	A	missense_variant	MODERATE	58	W/R	122	0	82	0.061	Strelka2_snvs
Ren1	chr1	133354206	T	A	missense_variant	MODERATE	58	W/R	122	0	82	0.061	Vardict

## Sheet: KLGM_52
Table S5, Related to Figure 6. Exome sequencing of KLG-M and KLG-E leukemias.
GENE NAME	CHROMSOME	POSITION	REFERENCE	ALTERNATIVE	Consequence	IMPACT	Protein_position	Amino_acids	Germline_read_depth	Germline_variant_allele_frequency	Tumor_read_depth	Tumor_variant_allele_frequency	Variant_caller
Arx	chrX	93294786	CGCG	C	inframe_deletion	MODERATE	435	A/-	12	0	18	0.1667	Vardict
Arx	chrX	93294786	CGCG	C	inframe_deletion	MODERATE	435	A/-	12	0	19	0.167	Strelka2_indels
Cfhr2	chr1	139813442	A	G	missense_variant	MODERATE	265	M/T	36	0.039	147	0.063	Mutect2
Cfhr2	chr1	139813442	A	G	missense_variant	MODERATE	265	M/T	38	0	152	0.0526	Vardict
Cfhr2	chr1	139813442	A	G	missense_variant	MODERATE	265	M/T	36	0	153	0.052	Strelka2_snvs
Cfhr2	chr1	139813459	A	C	missense_variant	MODERATE	259	N/K	50	0.037	168	0.063	Mutect2
Foxn1	chr11	78361446	C	T	missense_variant	MODERATE	372	R/H	37	0	38	0.079	Strelka2_snvs
Foxn1	chr11	78361446	C	T	missense_variant	MODERATE	372	R/H	37	0	39	0.0769	Vardict
Maats1	chr16	38333820	T	C	missense_variant	MODERATE	121	D/G	38	0	37	0.081	Strelka2_snvs
Maats1	chr16	38333820	T	C	missense_variant	MODERATE	121	D/G	37	0	37	0.0811	Vardict
Prmt2	chr10	76225401	G	A	missense_variant	MODERATE	84	R/C	98	0	71	0.0563	Vardict
Prmt2	chr10	76225401	G	A	missense_variant	MODERATE	84	R/C	98	0	72	0.056	Strelka2_snvs
Ptprv	chr1	135119260	T	C	stop_lost	HIGH	962	*/W	62	0	59	0.068	Strelka2_snvs
Ptprv	chr1	135119260	T	C	stop_lost	HIGH	962	*/W	62	0	59	0.0678	Vardict
Rfx8	chr1	39720938	G	A	missense_variant	MODERATE	2	A/V	37	0	22	0.143	Strelka2_snvs
Rfx8	chr1	39720938	G	A	missense_variant	MODERATE	2	A/V	39	0	22	0.1364	Vardict
Rtn1	chr12	72408356	C	T	missense_variant	MODERATE	66	G/S	50	0	33	0.091	Strelka2_snvs
Rtn1	chr12	72408356	C	T	missense_variant	MODERATE	66	G/S	50	0	33	0.0909	Vardict
Sox30	chr11	45981355	G	A	missense_variant	MODERATE	346	V/M	52	0.009613	53	0.112	Mutect2
Sox30	chr11	45981355	G	A	missense_variant	MODERATE	346	V/M	79	0	74	0.0811	Vardict
Sox30	chr11	45981355	G	A	missense_variant	MODERATE	346	V/M	79	0	77	0.093	Strelka2_snvs
St8sia2	chr7	73966999	C	A	splice_acceptor_variant	HIGH			23	0	39	0.077	Strelka2_snvs
St8sia2	chr7	73966999	C	A	splice_acceptor_variant	HIGH			23	0	39	0.0769	Vardict
Vmn1r13	chr6	57210213	T	G	missense_variant	MODERATE	119	L/R	26	0.036	48	0.08	Mutect2
Vmn1r13	chr6	57210213	T	G	missense_variant	MODERATE	119	L/R	38	0	59	0.068	Strelka2_snvs
Vmn1r13	chr6	57210213	T	G	missense_variant	MODERATE	119	L/R	38	0	59	0.0678	Vardict

## Sheet: KLGM_69
Table S5, Related to Figure 6. Exome sequencing of KLG-M and KLG-E leukemias.
GENE NAME	CHROMSOME	POSITION	REFERENCE	ALTERNATIVE	Consequence	IMPACT	Protein_position	Amino_acids	Germline_read_depth	Germline_variant_allele_frequency	Tumor_read_depth	Tumor_variant_allele_frequency	Variant_caller
Cfhr2	chr1	139813459	A	C	missense_variant	MODERATE	259	N/K	56	0	110	0.055	Strelka2_snvs
Cfhr2	chr1	139813459	A	C	missense_variant	MODERATE	259	N/K	57	0	110	0.0545	Vardict
Fbp2	chr13	62837202	G	A	missense_variant	MODERATE	302	P/S	54	0	79	0.051	Strelka2_snvs
Fbp2	chr13	62837202	G	A	missense_variant	MODERATE	302	P/S	54	0	79	0.0506	Vardict
Igbp1b	chr6	138658431	A	G	missense_variant	MODERATE	5	M/T	57	0	50	0.08	Vardict
Igbp1b	chr6	138658431	A	G	missense_variant	MODERATE	5	M/T	57	0	51	0.078	Strelka2_snvs
Irak1bp1	chr9	82830125	C	T	missense_variant	MODERATE	33	A/V	31	0	27	0.111	Strelka2_snvs
Irak1bp1	chr9	82830125	C	T	missense_variant	MODERATE	33	A/V	31	0	27	0.1111	Vardict
Kif7	chr7	79704701	G	A	missense_variant	MODERATE	779	P/S	32	0	39	0.1026	Vardict
Kif7	chr7	79704701	G	A	missense_variant	MODERATE	779	P/S	32	0	40	0.1	Strelka2_snvs
Lmod1	chr1	135364073	C	T	missense_variant	MODERATE	222	T/I	47	0	65	0.077	Strelka2_snvs
Lmod1	chr1	135364073	C	T	missense_variant	MODERATE	222	T/I	47	0	65	0.0769	Vardict
Lrp6	chr6	134486461	T	C	missense_variant	MODERATE	586	I/V	57	0.008828	57	0.085	Mutect2
Lrp6	chr6	134486461	T	C	missense_variant	MODERATE	586	I/V	87	0	75	0.0667	Vardict
Lrp6	chr6	134486461	T	C	missense_variant	MODERATE	586	I/V	87	0	76	0.067	Strelka2_snvs
Myh11	chr16	14205580	G	T	missense_variant	MODERATE	1571	A/D	40	0	36	0.083	Strelka2_snvs
Myh11	chr16	14205580	G	T	missense_variant	MODERATE	1571	A/D	40	0	36	0.0833	Vardict
Myo7a	chr7	98091054	T	C	missense_variant	MODERATE	578	I/V	200	0	216	0.051	Strelka2_snvs
Myo7a	chr7	98091054	T	C	missense_variant	MODERATE	578	I/V	201	0	215	0.0509	Vardict
Olfr293	chr7	86664089	T	G	missense_variant	MODERATE	142	H/Q	57	0	49	0.082	Strelka2_snvs
Olfr293	chr7	86664089	T	G	missense_variant	MODERATE	142	H/Q	57	0	49	0.0816	Vardict
Olfr293	chr7	86664083	G	T	missense_variant	MODERATE	140	M/I	59	0	50	0.08	Strelka2_snvs
Olfr293	chr7	86664083	G	T	missense_variant	MODERATE	140	M/I	59	0	50	0.08	Vardict
Olfr553	chr7	102614987	T	C	start_lost	HIGH	1	M/V	79	0.02	81	0.067	Mutect2
Olfr553	chr7	102614987	T	C	start_lost	HIGH	1	M/V	115	0	108	0.074	Strelka2_snvs
Olfr553	chr7	102614987	T	C	start_lost	HIGH	1	M/V	116	0	108	0.0741	Vardict
Olfr568	chr7	102877231	A	ACGTAATTGC	inframe_insertion	MODERATE	37	Y/YVIA	53	0.026	38	0.117	Mutect2
Olfr568	chr7	102877231	A	ACGTAATTGC	inframe_insertion	MODERATE	37	Y/YVIA	83	0	55	0.0727	Vardict
Olfr573-ps1	chr7	102941735	G	T	missense_variant	MODERATE	281	P/T	46	0	77	0.053	Strelka2_snvs
Olfr573-ps1	chr7	102941735	G	T	missense_variant	MODERATE	281	P/T	46	0	77	0.0519	Vardict
Olfr653	chr7	104579676	A	G	missense_variant	MODERATE	10	E/G	55	0.009098	45	0.113	Mutect2
Olfr653	chr7	104579676	A	G	missense_variant	MODERATE	10	E/G	87	0	64	0.094	Strelka2_snvs
Olfr653	chr7	104579676	A	G	missense_variant	MODERATE	10	E/G	87	0	64	0.0938	Vardict
Olfr67	chr7	103788248	A	C	missense_variant	MODERATE	10	Y/D	73	0	38	0.079	Strelka2_snvs
Olfr67	chr7	103788248	A	C	missense_variant	MODERATE	10	Y/D	73	0	38	0.0789	Vardict
Tenm2	chr11	36068539	C	T	missense_variant	MODERATE	1061	R/H	65	0.015	91	0.247	Mutect2
Tenm2	chr11	36068539	C	T	missense_variant	MODERATE	1061	R/H	94	0	120	0.242	Strelka2_snvs
Tenm2	chr11	36068539	C	T	missense_variant	MODERATE	1061	R/H	95	0	120	0.2417	Vardict
Tenm4	chr7	96550128	G	C	missense_variant	MODERATE	18	A/P	163	0	212	0.0519	Vardict
Tenm4	chr7	96550128	G	C	missense_variant	MODERATE	18	A/P	163	0	213	0.052	Strelka2_snvs
Trim12c	chr7	104348299	G	C	missense_variant	MODERATE	17	L/V	106	0.01	115	0.06	Mutect2
Trim12c	chr7	104348299	G	C	missense_variant	MODERATE	17	L/V	163	0	149	0.054	Strelka2_snvs
Vpreb2	chr16	17981018	G	A	missense_variant	MODERATE	123	E/K	139	0.015	139	0.073	Mutect2
Vpreb2	chr16	17981018	G	A	missense_variant	MODERATE	123	E/K	209	0	186	0.054	Strelka2_snvs
Vpreb2	chr16	17981018	G	A	missense_variant	MODERATE	123	E/K	210	0	183	0.0546	Vardict

## Sheet: KLGE_70
Table S5, Related to Figure 6. Exome sequencing of KLG-M and KLG-E leukemias.
GENE NAME	CHROMSOME	POSITION	REFERENCE	ALTERNATIVE	Consequence	IMPACT	Protein_position	Amino_acids	Germline_read_depth	Germline_variant_allele_frequency	Tumor_read_depth	Tumor_variant_allele_frequency	Variant_caller
Asxl3	chr18	22434622	C	A	missense_variant	MODERATE	86	Q/K	88	0	78	0.051	Strelka2_snvs
Asxl3	chr18	22434622	C	A	missense_variant	MODERATE	86	Q/K	88	0	79	0.0506	Vardict
Cebpe	chr14	54710720	C	T	missense_variant	MODERATE	222	R/Q	132	0	126	0.0952	Vardict
Cebpe	chr14	54710720	C	T	missense_variant	MODERATE	222	R/Q	131	0	127	0.095	Strelka2_snvs
Krt77	chr15	101859972	TGCC	T	inframe_deletion	MODERATE	534	G/-	22	0	33	0.1212	Vardict
Krt77	chr15	101859972	TGCC	T	inframe_deletion	MODERATE	534	G/-	21	0	34	0.167	Strelka2_indels
Lrp2	chr2	69437575	C	T	missense_variant	MODERATE	4222	R/H	110	0	76	0.053	Strelka2_snvs
Lrp2	chr2	69437575	C	T	missense_variant	MODERATE	4222	R/H	110	0	76	0.0526	Vardict
Rap2c	chrX	51017724	C	T	missense_variant	MODERATE	59	A/T	45	0	42	0.095	Strelka2_snvs
Rap2c	chrX	51017724	C	T	missense_variant	MODERATE	59	A/T	45	0	42	0.0952	Vardict
Tafa5	chr15	87681539	C	T	missense_variant	MODERATE	51	R/W	83	0.018	140	0.286	Mutect2
Tafa5	chr15	87681539	C	T	missense_variant	MODERATE	51	R/W	132	0	189	0.261	Strelka2_snvs
Tafa5	chr15	87681539	C	T	missense_variant	MODERATE	51	R/W	130	0	189	0.2593	Vardict
Trim30c	chr7	104387554	T	C	missense_variant	MODERATE	199	N/S	56	0	45	0.0652	Vardict
Trim30c	chr7	104387554	T	C	missense_variant	MODERATE	199	N/S	57	0	47	0.087	Strelka2_snvs

## Sheet: KLGE_115
Table S5, Related to Figure 6. Exome sequencing of KLG-M and KLG-E leukemias.
GENE NAME	CHROMSOME	POSITION	REFERENCE	ALTERNATIVE	Consequence	IMPACT	Protein_position	Amino_acids	Germline_read_depth	Germline_variant_allele_frequency	Tumor_read_depth	Tumor_variant_allele_frequency	Variant_caller
Adamts12	chr15	11311464	A	G	missense_variant	MODERATE	1269	E/G	67	0.022	105	0.317	Mutect2
Adamts12	chr15	11311464	A	G	missense_variant	MODERATE	1269	E/G	94	0	126	0.3095	Vardict
Adamts12	chr15	11311464	A	G	missense_variant	MODERATE	1269	E/G	97	0	127	0.31	Strelka2_snvs
Akna	chr4	63373404	G	A	missense_variant	MODERATE	1166	P/S	115	0.018	84	0.57	Mutect2
Akna	chr4	63374090	T	C	missense_variant	MODERATE	1113	R/G	168	0	120	0.333	Strelka2_snvs
Akna	chr4	63374090	T	C	missense_variant	MODERATE	1113	R/G	168	0	120	0.3333	Vardict
Akna	chr4	63373404	G	A	missense_variant	MODERATE	1166	P/S	183	0	113	0.5841	Vardict
Akna	chr4	63373404	G	A	missense_variant	MODERATE	1166	P/S	183	0	116	0.595	Strelka2_snvs
Akna	chr4	63371838	G	A	missense_variant	MODERATE	1211	P/L	204	0.005586	174	0.432	Mutect2
Akna	chr4	63371838	G	A	missense_variant	MODERATE	1211	P/L	324	0	227	0.4141	Vardict
Akna	chr4	63371838	G	A	missense_variant	MODERATE	1211	P/L	325	0	228	0.417	Strelka2_snvs
Allc	chr12	28573263	T	C	missense_variant	MODERATE	2	T/A	81	0.045	91	0.494	Mutect2
Allc	chr12	28559965	T	C	missense_variant	MODERATE	211	D/G	101	0	56	0.589	Strelka2_snvs
Allc	chr12	28559965	T	C	missense_variant	MODERATE	211	D/G	101	0	56	0.5893	Vardict
Allc	chr12	28573263	T	C	missense_variant	MODERATE	2	T/A	117	0	120	0.4833	Vardict
Allc	chr12	28573263	T	C	missense_variant	MODERATE	2	T/A	118	0	121	0.479	Strelka2_snvs
Angpt1	chr15	42496251	T	C	missense_variant	MODERATE	262	I/V	42	0.002595	48	0.306	Mutect2
Angpt1	chr15	42496251	T	C	missense_variant	MODERATE	262	I/V	68	0	61	0.2951	Vardict
Angpt1	chr15	42496251	T	C	missense_variant	MODERATE	262	I/V	69	0	63	0.29	Strelka2_snvs
Art4	chr6	136857180	G	T	missense_variant	MODERATE	22	P/T	77	9.715e-05	67	0.086	Mutect2
Art4	chr6	136857180	G	T	missense_variant	MODERATE	22	P/T	119	0	91	0.056	Strelka2_snvs
Art4	chr6	136857180	G	T	missense_variant	MODERATE	22	P/T	119	0	91	0.0549	Vardict
Bsn	chr9	108117204	A	G	missense_variant	MODERATE	624	V/A	22	0	20	0.35	Strelka2_snvs
Bsn	chr9	108117204	A	G	missense_variant	MODERATE	624	V/A	22	0	20	0.35	Vardict
Bsn	chr9	108117199	A	G	missense_variant	MODERATE	626	S/P	27	0	22	0.3636	Vardict
Bsn	chr9	108117199	A	G	missense_variant	MODERATE	626	S/P	28	0	22	0.364	Strelka2_snvs
Bsn	chr9	108116204	G	A	missense_variant	MODERATE	783	T/M	77	0.019	102	0.395	Mutect2
Bsn	chr9	108125952	A	G	missense_variant	MODERATE	418	M/T	85	0	96	0.385	Strelka2_snvs
Bsn	chr9	108125952	A	G	missense_variant	MODERATE	418	M/T	85	0	96	0.3854	Vardict
Bsn	chr9	108116204	G	A	missense_variant	MODERATE	783	T/M	108	0	117	0.3866	Vardict
Bsn	chr9	108116204	G	A	missense_variant	MODERATE	783	T/M	108	0	120	0.398	Strelka2_snvs
Bsn	chr9	108125788	TG	CA	missense_variant	MODERATE	472-473	NM/NV	128	0.026	101	0.368	Mutect2
Bsn	chr9	108125821	A	C	missense_variant	MODERATE	462	S/A	129	0.022	105	0.343	Mutect2
Bsn	chr9	108125821	A	C	missense_variant	MODERATE	462	S/A	209	0	127	0.3386	Vardict
Bsn	chr9	108125821	A	C	missense_variant	MODERATE	462	S/A	211	0	129	0.349	Strelka2_snvs
Bsn	chr9	108125788	TG	CA	missense_variant	MODERATE	472-473	NM/NV	215	0	132	0.3409	Vardict
C2cd4a	chr9	67831114	G	T	missense_variant	MODERATE	216	R/S	19	0.0002906	26	0.5	Mutect2
C2cd4a	chr9	67831156	C	T	missense_variant	MODERATE	202	A/T	23	0.04	27	0.482	Mutect2
C2cd4a	chr9	67831114	G	T	missense_variant	MODERATE	216	R/S	23	0	29	0.517	Strelka2_snvs
C2cd4a	chr9	67831114	G	T	missense_variant	MODERATE	216	R/S	23	0	29	0.5172	Vardict
C2cd4a	chr9	67831156	C	T	missense_variant	MODERATE	202	A/T	33	0	31	0.516	Strelka2_snvs
C2cd4a	chr9	67831156	C	T	missense_variant	MODERATE	202	A/T	33	0	31	0.5161	Vardict
Car12	chr9	66763276	G	A	missense_variant	MODERATE	313	V/I	163	0.007498	143	0.455	Mutect2
Car12	chr9	66763276	G	A	missense_variant	MODERATE	313	V/I	260	0	185	0.4703	Vardict
Car12	chr9	66763276	G	A	missense_variant	MODERATE	313	V/I	261	0	186	0.468	Strelka2_snvs
Cd300ld	chr11	114987474	A	C	missense_variant	MODERATE	71	S/A	148	0	74	0.4054	Vardict
Cd300ld	chr11	114987474	A	C	missense_variant	MODERATE	71	S/A	148	0	75	0.292	Strelka2_snvs
Cdc42ep4	chr11	113729375	CTCG	C	inframe_deletion	MODERATE	62-63	DE/E	134	0.011	126	0.435	Mutect2
Cdc42ep4	chr11	113729375	CTCG	C	inframe_deletion	MODERATE	62-63	DE/E	207	0	148	0.423	Strelka2_indels
Cdc42ep4	chr11	113729375	CTCG	C	inframe_deletion	MODERATE	62-63	DE/E	207	0	149	0.4094	Vardict
Cdh12	chr15	21237780	G	C	missense_variant	MODERATE	34	E/Q	44	0.042	71	0.3	Mutect2
Cdh12	chr15	21237780	G	C	missense_variant	MODERATE	34	E/Q	66	0	91	0.275	Strelka2_snvs
Cdh12	chr15	21237780	G	C	missense_variant	MODERATE	34	E/Q	66	0	91	0.2747	Vardict
Cdh19	chr1	110893384	C	A	missense_variant	MODERATE	541	E/D	16	0.056	26	0.15	Mutect2
Cdh19	chr1	110893384	C	A	missense_variant	MODERATE	541	E/D	25	0	35	0.1429	Vardict
Cdh19	chr1	110893384	C	A	missense_variant	MODERATE	541	E/D	25	0	36	0.143	Strelka2_snvs
Cdh6	chr15	13041377	T	C	missense_variant	MODERATE	534	S/G	95	0	154	0.377	Strelka2_snvs
Cdh6	chr15	13041377	T	C	missense_variant	MODERATE	534	S/G	96	0	152	0.3636	Vardict
Cer1	chr4	82882766	A	C	missense_variant	MODERATE	220	M/R	149	0.023	152	0.435	Mutect2
Cer1	chr4	82882766	A	C	missense_variant	MODERATE	220	M/R	242	0	190	0.4158	Vardict
Cer1	chr4	82882766	A	C	missense_variant	MODERATE	220	M/R	244	0.004	189	0.413	Strelka2_snvs
Cgnl1	chr9	71724486	T	C	missense_variant	MODERATE	528	S/G	34	0	28	0.536	Strelka2_snvs
Cgnl1	chr9	71724486	T	C	missense_variant	MODERATE	528	S/G	34	0	28	0.5357	Vardict
Cgnl1	chr9	71724716	G	GCGC	inframe_insertion	MODERATE	451	A/GA	54	0.008997	72	0.473	Mutect2
Cgnl1	chr9	71724716	G	GCGC	inframe_insertion	MODERATE	451	A/GA	76	0	90	0.4556	Vardict
Cgnl1	chr9	71724716	G	GCGC	inframe_insertion	MODERATE	451	A/GA	78	0	90	0.465	Strelka2_indels
Clstn2	chr9	97454700	A	C	missense_variant	MODERATE	908	V/G	23	0.0001142	22	0.364	Mutect2
Clstn2	chr9	97454725	T	G	missense_variant	MODERATE	900	N/H	24	0.004214	23	0.396	Mutect2
Clstn2	chr9	97454725	T	G	missense_variant	MODERATE	900	N/H	39	0	29	0.379	Strelka2_snvs
Clstn2	chr9	97454725	T	G	missense_variant	MODERATE	900	N/H	39	0	29	0.3793	Vardict
Clstn2	chr9	97454700	A	C	missense_variant	MODERATE	908	V/G	41	0	22	0.4091	Vardict
Clstn2	chr9	97454700	A	C	missense_variant	MODERATE	908	V/G	41	0	23	0.391	Strelka2_snvs
Col6a4	chr9	106026505	A	G	missense_variant	MODERATE	1629	L/P	88	0	53	0.3774	Vardict
Col6a4	chr9	106026505	A	G	missense_variant	MODERATE	1629	L/P	89	0	53	0.377	Strelka2_snvs
Col6a4	chr9	106062882	G	A	missense_variant	MODERATE	1283	T/I	91	0	73	0.356	Strelka2_snvs
Col6a4	chr9	106062882	G	A	missense_variant	MODERATE	1283	T/I	91	0	73	0.3562	Vardict
Col6a4	chr9	106062889	C	T	missense_variant	MODERATE	1281	D/N	91	0	79	0.354	Strelka2_snvs
Col6a4	chr9	106062889	C	T	missense_variant	MODERATE	1281	D/N	92	0	78	0.3462	Vardict
Col6a4	chr9	106079956	C	T	missense_variant	MODERATE	223	R/Q	94	0	88	0.489	Strelka2_snvs
Col6a4	chr9	106079956	C	T	missense_variant	MODERATE	223	R/Q	95	0	88	0.4886	Vardict
Col6a4	chr9	106080185	T	C	missense_variant	MODERATE	147	T/A	109	0.025	98	0.562	Mutect2
Col6a4	chr9	106080395	T	C	missense_variant	MODERATE	77	S/G	114	0.013	130	0.521	Mutect2
Col6a4	chr9	106079980	C	G	missense_variant	MODERATE	215	G/A	120	0	94	0.511	Strelka2_snvs
Col6a4	chr9	106079980	C	G	missense_variant	MODERATE	215	G/A	120	0	94	0.5106	Vardict
Col6a4	chr9	106080185	T	C	missense_variant	MODERATE	147	T/A	156	0	110	0.5455	Vardict
Col6a4	chr9	106080185	T	C	missense_variant	MODERATE	147	T/A	156	0	112	0.554	Strelka2_snvs
Col6a4	chr9	106080395	T	C	missense_variant	MODERATE	77	S/G	172	0	156	0.4872	Vardict
Col6a4	chr9	106080395	T	C	missense_variant	MODERATE	77	S/G	172	0	157	0.49	Strelka2_snvs
Col6a5	chr9	105901637	G	A	missense_variant	MODERATE	1675	P/L	19	0.0001001	20	0.795	Mutect2
Col6a5	chr9	105901637	G	A	missense_variant	MODERATE	1675	P/L	28	0	27	0.6667	Vardict
Col6a5	chr9	105901637	G	A	missense_variant	MODERATE	1675	P/L	34	0	16	0.467	Strelka2_snvs
Col6a5	chr9	105945528	G	A	missense_variant	MODERATE	210	T/I	47	0.011	48	0.539	Mutect2
Col6a5	chr9	105907148	T	C	missense_variant	MODERATE	1591	Q/R	48	0	31	0.4194	Vardict
Col6a5	chr9	105907148	T	C	missense_variant	MODERATE	1591	Q/R	48	0	38	0.526	Strelka2_snvs
Col6a5	chr9	105937329	T	C	missense_variant	MODERATE	495	I/V	50	0.046	61	0.467	Mutect2
Col6a5	chr9	105933977	G	A	missense_variant	MODERATE	781	T/M	51	0	56	0.5	Strelka2_snvs
Col6a5	chr9	105933977	G	A	missense_variant	MODERATE	781	T/M	52	0	54	0.4821	Vardict
Col6a5	chr9	105889256	T	C	missense_variant	MODERATE	1822	I/V	65	0	67	0.303	Strelka2_snvs
Col6a5	chr9	105889256	T	C	missense_variant	MODERATE	1822	I/V	66	0	66	0.303	Vardict
Col6a5	chr9	105945528	G	A	missense_variant	MODERATE	210	T/I	68	0	54	0.537	Vardict
Col6a5	chr9	105945528	G	A	missense_variant	MODERATE	210	T/I	68	0	56	0.545	Strelka2_snvs
Col6a5	chr9	105937329	T	C	missense_variant	MODERATE	495	I/V	75	0	78	0.443	Vardict
Col6a5	chr9	105937329	T	C	missense_variant	MODERATE	495	I/V	75	0	79	0.449	Strelka2_snvs
Col6a5	chr9	105931216	C	T	missense_variant	MODERATE	878	V/I	77	0.026	82	0.535	Mutect2
Col6a5	chr9	105862024	T	C	missense_variant	MODERATE	2570	N/S	80	0.016	80	0.527	Mutect2
Col6a5	chr9	105939774	C	T	missense_variant	MODERATE	446	R/H	85	0	63	0.4444	Vardict
Col6a5	chr9	105939774	C	T	missense_variant	MODERATE	446	R/H	85	0	64	0.444	Strelka2_snvs
Col6a5	chr9	105889051	A	G	missense_variant	MODERATE	1890	M/T	86	0.014	68	0.4	Mutect2
Col6a5	chr9	105928362	C	T	missense_variant	MODERATE	1115	R/H	101	0	80	0.3125	Vardict
Col6a5	chr9	105928362	C	T	missense_variant	MODERATE	1115	R/H	102	0	81	0.321	Strelka2_snvs
Col6a5	chr9	105889162	T	C	missense_variant	MODERATE	1853	N/S	105	0	84	0.337	Strelka2_snvs
Col6a5	chr9	105889162	T	C	missense_variant	MODERATE	1853	N/S	107	0	83	0.3253	Vardict
Col6a5	chr9	105931216	C	T	missense_variant	MODERATE	878	V/I	117	0	100	0.52	Vardict
Col6a5	chr9	105931216	C	T	missense_variant	MODERATE	878	V/I	118	0	101	0.525	Strelka2_snvs
Col6a5	chr9	105862024	T	C	missense_variant	MODERATE	2570	N/S	122	0	99	0.5152	Vardict
Col6a5	chr9	105862024	T	C	missense_variant	MODERATE	2570	N/S	122	0	100	0.52	Strelka2_snvs
Col6a5	chr9	105889051	A	G	missense_variant	MODERATE	1890	M/T	126	0	79	0.4051	Vardict
Col6a5	chr9	105889051	A	G	missense_variant	MODERATE	1890	M/T	126	0	80	0.412	Strelka2_snvs
Col6a5	chr9	105928234	C	A	missense_variant	MODERATE	1158	A/S	128	0	114	0.4649	Vardict
Col6a5	chr9	105928234	C	A	missense_variant	MODERATE	1158	A/S	129	0	115	0.47	Strelka2_snvs
Col6a5	chr9	105912514	A	G	missense_variant	MODERATE	1527	Y/H	130	0	107	0.4074	Vardict
Col6a5	chr9	105912514	A	G	missense_variant	MODERATE	1527	Y/H	135	0	110	0.417	Strelka2_snvs
Col6a5	chr9	105946042	T	C	missense_variant	MODERATE	39	N/D	143	0.011	154	0.481	Mutect2
Col6a5	chr9	105931048	C	T	missense_variant	MODERATE	934	V/I	168	0	121	0.4298	Vardict
Col6a5	chr9	105931048	C	T	missense_variant	MODERATE	934	V/I	169	0	120	0.433	Strelka2_snvs
Col6a5	chr9	105892127	G	A	missense_variant	MODERATE	1778	R/C	173	0	104	0.255	Strelka2_snvs
Col6a5	chr9	105892127	G	A	missense_variant	MODERATE	1778	R/C	173	0	116	0.3419	Vardict
Col6a5	chr9	105939958	T	C	missense_variant	MODERATE	385	M/V	211	0	143	0.4126	Vardict
Col6a5	chr9	105939958	T	C	missense_variant	MODERATE	385	M/V	211	0	145	0.421	Strelka2_snvs
Col6a5	chr9	105946042	T	C	missense_variant	MODERATE	39	N/D	212	0	171	0.48	Strelka2_snvs
Col6a5	chr9	105946042	T	C	missense_variant	MODERATE	39	N/D	213	0	179	0.5	Vardict
Col6a6	chr9	105788916	C	T	missense_variant	MODERATE	14	V/M	55	0	39	0.3077	Vardict
Col6a6	chr9	105788916	C	T	missense_variant	MODERATE	14	V/M	55	0	41	0.341	Strelka2_snvs
Col6a6	chr9	105754231	T	C	missense_variant	MODERATE	1491	N/S	66	0.015	54	0.409	Mutect2
Col6a6	chr9	105777637	T	C	missense_variant	MODERATE	962	S/G	81	0.03	83	0.481	Mutect2
Col6a6	chr9	105702248	G	A	missense_variant	MODERATE	1926	S/F	90	2.211e-06	74	0.405	Mutect2
Col6a6	chr9	105781963	C	A	missense_variant	MODERATE	594	E/D	96	0	57	0.4912	Vardict
Col6a6	chr9	105781963	C	A	missense_variant	MODERATE	594	E/D	97	0	58	0.5	Strelka2_snvs
Col6a6	chr9	105767259	C	T	missense_variant	MODERATE	1277	A/T	98	0.012	84	0.429	Mutect2
Col6a6	chr9	105784028	C	A	missense_variant	MODERATE	294	R/L	100	0.016	108	0.44	Mutect2
Col6a6	chr9	105754231	T	C	missense_variant	MODERATE	1491	N/S	103	0	80	0.4125	Vardict
Col6a6	chr9	105754231	T	C	missense_variant	MODERATE	1491	N/S	104	0	80	0.412	Strelka2_snvs
Col6a6	chr9	105777637	T	C	missense_variant	MODERATE	962	S/G	121	0	104	0.4904	Vardict
Col6a6	chr9	105777637	T	C	missense_variant	MODERATE	962	S/G	122	0	104	0.49	Strelka2_snvs
Col6a6	chr9	105774533	A	G	missense_variant	MODERATE	1093	M/T	127	0.016	113	0.462	Mutect2
Col6a6	chr9	105782015	G	A	missense_variant	MODERATE	577	T/M	129	0	91	0.467	Strelka2_snvs
Col6a6	chr9	105782015	G	A	missense_variant	MODERATE	577	T/M	130	0	89	0.4607	Vardict
Col6a6	chr9	105702248	G	A	missense_variant	MODERATE	1926	S/F	138	0	92	0.38	Strelka2_snvs
Col6a6	chr9	105702248	G	A	missense_variant	MODERATE	1926	S/F	138	0	92	0.3804	Vardict
Col6a6	chr9	105780788	T	G	missense_variant	MODERATE	742	I/L	145	0	117	0.3675	Vardict
Col6a6	chr9	105784028	C	A	missense_variant	MODERATE	294	R/L	145	0	129	0.4419	Vardict
Col6a6	chr9	105784028	C	A	missense_variant	MODERATE	294	R/L	146	0	130	0.442	Strelka2_snvs
Col6a6	chr9	105780788	T	G	missense_variant	MODERATE	742	I/L	147	0	117	0.368	Strelka2_snvs
Col6a6	chr9	105767259	C	T	missense_variant	MODERATE	1277	A/T	159	0	109	0.4037	Vardict
Col6a6	chr9	105767259	C	T	missense_variant	MODERATE	1277	A/T	159	0	110	0.409	Strelka2_snvs
Col6a6	chr9	105709347	G	C	missense_variant	MODERATE	1825	T/R	183	0	145	0.3586	Vardict
Col6a6	chr9	105709347	G	C	missense_variant	MODERATE	1825	T/R	184	0	146	0.359	Strelka2_snvs
Col6a6	chr9	105774533	A	G	missense_variant	MODERATE	1093	M/T	193	0	130	0.4692	Vardict
Col6a6	chr9	105774533	A	G	missense_variant	MODERATE	1093	M/T	193	0	131	0.473	Strelka2_snvs
Col6a6	chr9	105777838	C	T	missense_variant	MODERATE	895	D/N	203	0	144	0.41	Strelka2_snvs
Col6a6	chr9	105777838	C	T	missense_variant	MODERATE	895	D/N	204	0	143	0.4056	Vardict
Col6a6	chr9	105695753	C	T	missense_variant	MODERATE	2185	G/S	224	0	159	0.4214	Vardict
Col6a6	chr9	105695753	C	T	missense_variant	MODERATE	2185	G/S	224	0	160	0.425	Strelka2_snvs
Col6a6	chr9	105777733	T	C	missense_variant	MODERATE	930	T/A	227	0	142	0.4366	Vardict
Col6a6	chr9	105777733	T	C	missense_variant	MODERATE	930	T/A	228	0	142	0.437	Strelka2_snvs
Col6a6	chr9	105785889	C	A	missense_variant	MODERATE	150	A/S	294	0	266	0.254	Strelka2_snvs
Col6a6	chr9	105785889	C	A	missense_variant	MODERATE	150	A/S	347	0	281	0.2553	Vardict
Crb1	chr1	139237622	A	T	missense_variant	MODERATE	982	H/Q	28	0.0001825	48	0.092	Mutect2
Crb1	chr1	139237622	A	T	missense_variant	MODERATE	982	H/Q	30	0	52	0.077	Strelka2_snvs
Crb1	chr1	139237622	A	T	missense_variant	MODERATE	982	H/Q	31	0	52	0.0769	Vardict
Creb3l2	chr6	37358566	G	A	missense_variant	MODERATE	222	P/L	190	0	192	0.063	Strelka2_snvs
Creb3l2	chr6	37358566	G	A	missense_variant	MODERATE	222	P/L	191	0	214	0.1636	Vardict
Ctnnd2	chr15	30887223	A	G	missense_variant	MODERATE	799	T/A	118	0	117	0.233	Strelka2_snvs
Ctnnd2	chr15	30887223	A	G	missense_variant	MODERATE	799	T/A	118	0	118	0.2373	Vardict
Ctnnd2	chr15	30887208	A	G	missense_variant	MODERATE	794	T/A	128	0	133	0.235	Strelka2_snvs
Ctnnd2	chr15	30887208	A	G	missense_variant	MODERATE	794	T/A	128	0	133	0.2331	Vardict
Cyp2j13	chr4	96056840	C	A	missense_variant	MODERATE	376	S/I	86	0.011	98	0.574	Mutect2
Cyp2j13	chr4	96056840	C	A	missense_variant	MODERATE	376	S/I	126	0	123	0.5528	Vardict
Cyp2j13	chr4	96056840	C	A	missense_variant	MODERATE	376	S/I	126	0	124	0.548	Strelka2_snvs
Cyp4a12a	chr4	115326683	C	T	missense_variant	MODERATE	229	R/C	71	0.006964	51	0.377	Mutect2
Cyp4a12a	chr4	115326674	G	T	missense_variant	MODERATE	226	V/F	72	3.231e-05	50	0.363	Mutect2
Cyp4a12a	chr4	115326683	C	T	missense_variant	MODERATE	229	R/C	108	0	63	0.3492	Vardict
Cyp4a12a	chr4	115326683	C	T	missense_variant	MODERATE	229	R/C	108	0	64	0.359	Strelka2_snvs
Cyp4a12a	chr4	115326674	G	T	missense_variant	MODERATE	226	V/F	109	0	64	0.3385	Vardict
Cyp4a12a	chr4	115326674	G	T	missense_variant	MODERATE	226	V/F	109	0	65	0.344	Strelka2_snvs
Dcaf13	chr15	39118881	T	A	missense_variant	MODERATE	81	S/T	110	0	109	0.11	Strelka2_snvs
Dcaf13	chr15	39118881	T	A	missense_variant	MODERATE	81	S/T	110	0	113	0.1416	Vardict
Dock7	chr4	99079749	G	A	missense_variant	MODERATE	164	P/S	42	9.254e-05	16	0.382	Mutect2
Dock7	chr4	99079749	G	A	missense_variant	MODERATE	164	P/S	70	0	18	0.444	Strelka2_snvs
Dock7	chr4	99079749	G	A	missense_variant	MODERATE	164	P/S	70	0	18	0.4444	Vardict
Eqtn	chr4	94907793	T	C	missense_variant	MODERATE	224	I/V	32	0.000153	31	0.452	Mutect2
Eqtn	chr4	94907529	C	T	missense_variant	MODERATE	312	V/I	37	0.026	42	0.688	Mutect2
Eqtn	chr4	94907793	T	C	missense_variant	MODERATE	224	I/V	48	0	36	0.4167	Vardict
Eqtn	chr4	94907793	T	C	missense_variant	MODERATE	224	I/V	48	0	37	0.432	Strelka2_snvs
Eqtn	chr4	94907529	C	T	missense_variant	MODERATE	312	V/I	59	0	52	0.692	Strelka2_snvs
Eqtn	chr4	94907529	C	T	missense_variant	MODERATE	312	V/I	60	0	52	0.6923	Vardict
Erich5	chr15	34470720	C	T	missense_variant	MODERATE	32	H/Y	54	0.028	82	0.257	Mutect2
Erich5	chr15	34471239	G	C	missense_variant	MODERATE	205	A/P	60	0.024	84	0.324	Mutect2
Erich5	chr15	34471207	C	T	missense_variant	MODERATE	194	T/M	67	0.022	91	0.351	Mutect2
Erich5	chr15	34470720	C	T	missense_variant	MODERATE	32	H/Y	75	0	96	0.2268	Vardict
Erich5	chr15	34471239	G	C	missense_variant	MODERATE	205	A/P	75	0	98	0.3265	Vardict
Erich5	chr15	34470720	C	T	missense_variant	MODERATE	32	H/Y	76	0	99	0.227	Strelka2_snvs
Erich5	chr15	34471239	G	C	missense_variant	MODERATE	205	A/P	78	0	98	0.327	Strelka2_snvs
Erich5	chr15	34471455	C	T	missense_variant	MODERATE	277	L/F	82	0.006102	104	0.292	Mutect2
Erich5	chr15	34471207	C	T	missense_variant	MODERATE	194	T/M	83	0	108	0.3333	Vardict
Erich5	chr15	34471207	C	T	missense_variant	MODERATE	194	T/M	84	0	108	0.333	Strelka2_snvs
Erich5	chr15	34471455	C	T	missense_variant	MODERATE	277	L/F	120	0	128	0.2969	Vardict
Erich5	chr15	34471455	C	T	missense_variant	MODERATE	277	L/F	120	0	129	0.295	Strelka2_snvs
Erich5	chr15	34471051	C	A	missense_variant	MODERATE	142	P/Q	144	0	186	0.3118	Vardict
Erich5	chr15	34471051	C	A	missense_variant	MODERATE	142	P/Q	144	0	189	0.314	Strelka2_snvs
Fbxo43	chr15	36152091	G	GGTGCCT	inframe_insertion	MODERATE	524	P/QAP	80	0.155	133	0.361	Mutect2
Fbxo43	chr15	36152091	G	GGTGCCT	inframe_insertion	MODERATE	524	P/QAP	181	0	206	0.2936	Vardict
Fbxo43	chr15	36152091	G	GGTGCCT	inframe_insertion	MODERATE	524	P/QAP	181	0.008	217	0.33	Strelka2_indels
Fcamr	chr1	130804569	A	G	missense_variant	MODERATE	42	R/G	113	0	73	0.068	Strelka2_snvs
Fcamr	chr1	130804569	A	G	missense_variant	MODERATE	42	R/G	113	0	73	0.0685	Vardict
Fn3k	chr11	121440086	G	A	missense_variant	MODERATE	134	G/D	346	0	210	0.407	Strelka2_snvs
Fn3k	chr11	121440086	G	A	missense_variant	MODERATE	134	G/D	347	0	210	0.4095	Vardict
Fzd6	chr15	39035174	GGGC	G	inframe_deletion	MODERATE	637	G/-	140	0	179	0.1955	Vardict
Fzd6	chr15	39035174	GGGC	G	inframe_deletion	MODERATE	637	G/-	144	0	179	0.207	Strelka2_indels
Fzd6	chr15	39035118	T	C	missense_variant	MODERATE	618	S/P	181	0	213	0.1878	Vardict
Fzd6	chr15	39035118	T	C	missense_variant	MODERATE	618	S/P	182	0	218	0.195	Strelka2_snvs
Gm11232	chr4	71757199	C	G	missense_variant	MODERATE	108	K/N	51	0.021	33	0.397	Mutect2
Gm11232	chr4	71756398	C	CA	frameshift_variant	HIGH	289	W/LX	74	0.02	80	0.413	Mutect2
Gm11232	chr4	71757199	C	G	missense_variant	MODERATE	108	K/N	87	0	42	0.405	Strelka2_snvs
Gm11232	chr4	71757199	C	G	missense_variant	MODERATE	108	K/N	87	0	42	0.4048	Vardict
Gm11232	chr4	71756398	C	CA	frameshift_variant	HIGH	289	W/LX	112	0	95	0.4105	Vardict
Gm11232	chr4	71756398	C	CA	frameshift_variant	HIGH	289	W/LX	113	0.01	93	0.398	Strelka2_indels
Gm11232	chr4	71756837	C	A	missense_variant	MODERATE	143	G/W	152	0.006763	137	0.47	Mutect2
Gm11232	chr4	71756837	C	A	missense_variant	MODERATE	143	G/W	233	0	172	0.477	Strelka2_snvs
Gm11232	chr4	71756837	C	A	missense_variant	MODERATE	143	G/W	235	0	172	0.4767	Vardict
Gm11487	chr4	73401451	C	G	splice_acceptor_variant	HIGH			39	0.002673	33	0.509	Mutect2
Gm11487	chr4	73401189	A	C	missense_variant	MODERATE	350	L/W	44	0.000212	63	0.522	Mutect2
Gm11487	chr4	73401451	C	G	splice_acceptor_variant	HIGH			58	0	37	0.4324	Vardict
Gm11487	chr4	73401451	C	G	splice_acceptor_variant	HIGH			58	0	38	0.447	Strelka2_snvs
Gm11487	chr4	73401189	A	C	missense_variant	MODERATE	350	L/W	61	0	74	0.5135	Vardict
Gm11487	chr4	73401189	A	C	missense_variant	MODERATE	350	L/W	62	0	75	0.52	Strelka2_snvs
Gm11756	chr4	73920635	C	A	splice_donor_variant	HIGH			214	0	108	0.189	Strelka2_snvs
Gm11756	chr4	73920635	C	A	splice_donor_variant	HIGH			215	0	121	0.2213	Vardict
Gm12666	chr4	92191192	C	T	missense_variant	MODERATE	131	E/K	23	6.636e-05	23	0.407	Mutect2
Gm12666	chr4	92191192	C	T	missense_variant	MODERATE	131	E/K	35	0	29	0.4138	Vardict
Gm12666	chr4	92191192	C	T	missense_variant	MODERATE	131	E/K	35	0	31	0.414	Strelka2_snvs
Gm12666	chr4	92191321	CT	C	frameshift_variant&splice_region_variant	HIGH	87	E/X	56	0.049	65	0.463	Mutect2
Gm12666	chr4	92190807	A	T	missense_variant	MODERATE	234	M/K	70	0.023	60	0.405	Mutect2
Gm12666	chr4	92191321	CT	C	frameshift_variant&splice_region_variant	HIGH	87	E/X	72	0	78	0.4615	Vardict
Gm12666	chr4	92190768	A	T	missense_variant	MODERATE	247	V/D	73	0.023	65	0.39	Mutect2
Gm12666	chr4	92191321	CT	C	frameshift_variant&splice_region_variant	HIGH	87	E/X	75	0.014	79	0.447	Strelka2_indels
Gm12666	chr4	92190969	C	T	missense_variant&splice_region_variant	MODERATE	205	R/K	95	0.01	61	0.508	Mutect2
Gm12666	chr4	92190807	A	T	missense_variant	MODERATE	234	M/K	112	0	84	0.381	Vardict
Gm12666	chr4	92190807	A	T	missense_variant	MODERATE	234	M/K	113	0	85	0.388	Strelka2_snvs
Gm12666	chr4	92190768	A	T	missense_variant	MODERATE	247	V/D	118	0	86	0.3953	Vardict
Gm12666	chr4	92190768	A	T	missense_variant	MODERATE	247	V/D	119	0	86	0.395	Strelka2_snvs
Gm12666	chr4	92190969	C	T	missense_variant&splice_region_variant	MODERATE	205	R/K	153	0	80	0.5625	Vardict
Gm12666	chr4	92190969	C	T	missense_variant&splice_region_variant	MODERATE	205	R/K	153	0	81	0.568	Strelka2_snvs
Gm12689	chr4	99296141	A	C	missense_variant	MODERATE	77	E/A	111	0	76	0.3684	Vardict
Gm12689	chr4	99296141	A	C	missense_variant	MODERATE	77	E/A	112	0	76	0.368	Strelka2_snvs
Gm12689	chr4	99296060	C	T	missense_variant	MODERATE	50	S/F	128	0	86	0.4651	Vardict
Gm12689	chr4	99296042	T	C	missense_variant	MODERATE	44	L/P	128	0	87	0.506	Strelka2_snvs
Gm12689	chr4	99296042	T	C	missense_variant	MODERATE	44	L/P	128	0	87	0.5057	Vardict
Gm12689	chr4	99296060	C	T	missense_variant	MODERATE	50	S/F	128	0	87	0.471	Strelka2_snvs
Gm4841	chr18	60270966	CTCCAAATT	C	frameshift_variant	HIGH	16-18	NLE/X	10	0.047	23	0.478	Mutect2
Gm4841	chr18	60270966	CTCCAAATT	C	frameshift_variant	HIGH	16-18	NLE/X	16	0	26	0.4231	Vardict
Gm4841	chr18	60270966	CTCCAAATT	C	frameshift_variant	HIGH	16-18	NLE/X	18	0	26	0.4	Strelka2_indels
Hacd3	chr9	65005768	G	A	missense_variant	MODERATE	70	A/V	131	0.012	79	0.407	Mutect2
Hacd3	chr9	65005768	G	A	missense_variant	MODERATE	70	A/V	208	0	103	0.408	Strelka2_snvs
Hacd3	chr9	65005768	G	A	missense_variant	MODERATE	70	A/V	209	0	103	0.4078	Vardict
Ifna1	chr4	88850126	C	A	missense_variant	MODERATE	14	L/M	189	0	118	0.246	Strelka2_snvs
Ifna1	chr4	88850126	C	A	missense_variant	MODERATE	14	L/M	189	0	124	0.28	Vardict
Ifna1	chr4	88850390	A	G	missense_variant	MODERATE	102	T/A	272	0	200	0.201	Strelka2_snvs
Ifna1	chr4	88850390	A	G	missense_variant	MODERATE	102	T/A	272	0	206	0.2184	Vardict
Ifna1	chr4	88850408	T	G	missense_variant	MODERATE	108	F/V	292	0	221	0.2172	Vardict
Ifna1	chr4	88850408	T	G	missense_variant	MODERATE	108	F/V	293	0	215	0.196	Strelka2_snvs
Ifna14	chr4	88571404	G	A	missense_variant	MODERATE	132	P/L	339	0	332	0.105	Strelka2_snvs
Ifna14	chr4	88571404	G	A	missense_variant	MODERATE	132	P/L	341	0	349	0.1519	Vardict
Ifna2	chr4	88683724	G	A	missense_variant	MODERATE	19	T/I	81	0.03	75	0.444	Mutect2
Ifna2	chr4	88683724	G	A	missense_variant	MODERATE	19	T/I	119	0	82	0.451	Strelka2_snvs
Ifna2	chr4	88683724	G	A	missense_variant	MODERATE	19	T/I	120	0	84	0.4353	Vardict
Ifna2	chr4	88683418	GT	CC	missense_variant	MODERATE	121	T/G	184	0.031	247	0.114	Mutect2
Ifna2	chr4	88683476	T	C	missense_variant	MODERATE	102	T/A	197	0	226	0.664	Strelka2_snvs
Ifna2	chr4	88683476	T	C	missense_variant	MODERATE	102	T/A	198	0	76167	0.6844	Vardict
Ifna2	chr4	88683418	GT	CC	missense_variant	MODERATE	121	T/G	252	0	296	0.1351	Vardict
Ifna5	chr4	88835564	C	A	missense_variant	MODERATE	14	L/M	173	0	277	0.16	Strelka2_snvs
Ifna5	chr4	88835564	C	A	missense_variant	MODERATE	14	L/M	173	0	283	0.2007	Vardict
Ifna5	chr4	88835766	G	C	missense_variant	MODERATE	81	S/T	261	0	315	0.131	Strelka2_snvs
Ifna5	chr4	88835766	G	C	missense_variant	MODERATE	81	S/T	261	0	329	0.1788	Vardict
Ifna6	chr4	88827873	A	T	missense_variant	MODERATE	153	Y/F	339	0.025	261	0.243	Mutect2
Ifna6	chr4	88827972	G	A	missense_variant	MODERATE	186	S/N	457	0	236128	0.3516	Vardict
Ifna6	chr4	88827972	G	A	missense_variant	MODERATE	186	S/N	459	0	337	0.304	Strelka2_snvs
Ifna6	chr4	88827873	A	T	missense_variant	MODERATE	153	Y/F	526	0.002	327	0.229	Strelka2_snvs
Ifna6	chr4	88827873	A	T	missense_variant	MODERATE	153	Y/F	526	0	353	0.2748	Vardict
Ifna9	chr4	88592190	C	T	missense_variant	MODERATE	66	V/M	318	0	365	0.135	Strelka2_snvs
Ifna9	chr4	88592190	C	T	missense_variant	MODERATE	66	V/M	319	0	417	0.2206	Vardict
Ifnab	chr4	88690852	C	G	missense_variant	MODERATE	126	E/Q	306	0	260	0.504	Strelka2_snvs
Ifnab	chr4	88690852	C	G	missense_variant	MODERATE	126	E/Q	307	0	129128	0.4981	Vardict
Ifnab	chr4	88690833	G	A	missense_variant	MODERATE	132	S/F	339	0	282	0.511	Strelka2_snvs
Ifnab	chr4	88690833	G	A	missense_variant	MODERATE	132	S/F	340	0	138141	0.5054	Vardict
Igbp1b	chr6	138658431	A	G	missense_variant	MODERATE	5	M/T	36	0.0001889	42	0.074	Mutect2
Igbp1b	chr6	138658431	A	G	missense_variant	MODERATE	5	M/T	57	0	49	0.082	Strelka2_snvs
Igbp1b	chr6	138658431	A	G	missense_variant	MODERATE	5	M/T	57	0	49	0.0816	Vardict
Il22	chr10	118205817	A	G	missense_variant	MODERATE	112	Q/R	233	0	208	0.4279	Vardict
Il22	chr10	118205817	A	G	missense_variant	MODERATE	112	Q/R	234	0	200	0.44	Strelka2_snvs
Il22	chr10	118205789	G	A	missense_variant	MODERATE	103	V/I	251	0	212	0.448	Strelka2_snvs
Il22	chr10	118205789	G	A	missense_variant	MODERATE	103	V/I	251	0	124100	0.4464	Vardict
Iqcf3	chr9	106553595	T	G	missense_variant	MODERATE	119	H/P	84	0.012	74	0.434	Mutect2
Iqcf3	chr9	106553595	T	G	missense_variant	MODERATE	119	H/P	139	0	97	0.412	Strelka2_snvs
Iqcf3	chr9	106553595	T	G	missense_variant	MODERATE	119	H/P	139	0	97	0.4124	Vardict
Iqcf4	chr9	106568651	G	C	missense_variant	MODERATE	99	S/C	71	0.027	58	0.437	Mutect2
Iqcf4	chr9	106570603	C	CTTCCTTTTCCTTTTCCTTTTCCTTTTCCTTTTCCTT	inframe_insertion	MODERATE	35-36	-/KEKEKEKEKEKE	88	0	92	0.3333	Vardict
Iqcf4	chr9	106570603	C	CTTCCTTTTCCTTTTCCTTTTCCTTTTCCTTTTCCTT	inframe_insertion	MODERATE	35-36	-/KEKEKEKEKEKE	92	0	60	0.386	Strelka2_indels
Iqcf4	chr9	106568651	G	C	missense_variant	MODERATE	99	S/C	112	0	70	0.443	Strelka2_snvs
Iqcf4	chr9	106568651	G	C	missense_variant	MODERATE	99	S/C	112	0	70	0.4429	Vardict
Iqcf6	chr9	106626681	G	A	missense_variant	MODERATE	34	V/M	45	0.011	46	0.5	Mutect2
Iqcf6	chr9	106626681	G	A	missense_variant	MODERATE	34	V/M	58	0	57	0.491	Strelka2_snvs
Iqcf6	chr9	106626681	G	A	missense_variant	MODERATE	34	V/M	59	0	55	0.4727	Vardict
Izumo3	chr4	92145648	T	G	missense_variant	MODERATE	150	N/T	74	0	56	0.5	Strelka2_snvs
Izumo3	chr4	92145648	T	G	missense_variant	MODERATE	150	N/T	74	0	58	0.4828	Vardict
Kap	chr6	133853589	A	G	missense_variant	MODERATE	12	F/S	56	0.017	49	0.061	Mutect2
Kap	chr6	133853589	A	G	missense_variant	MODERATE	12	F/S	91	0	66	0.061	Strelka2_snvs
Kap	chr6	133853589	A	G	missense_variant	MODERATE	12	F/S	92	0	66	0.0606	Vardict
Kbtbd13	chr9	65391297	C	T	missense_variant	MODERATE	119	R/H	38	0.058	34	0.716	Mutect2
Kbtbd13	chr9	65391297	C	T	missense_variant	MODERATE	119	R/H	55	0	36	0.722	Strelka2_snvs
Kbtbd13	chr9	65391297	C	T	missense_variant	MODERATE	119	R/H	55	0	36	0.7222	Vardict
Kcns2	chr15	34839883	G	A	missense_variant	MODERATE	464	R/K	59	0.017	82	0.286	Mutect2
Kcns2	chr15	34839883	G	A	missense_variant	MODERATE	464	R/K	86	0	95	0.2737	Vardict
Kcns2	chr15	34839883	G	A	missense_variant	MODERATE	464	R/K	86	0	96	0.281	Strelka2_snvs
Ky	chr9	102542248	A	G	missense_variant	MODERATE	485	S/G	147	0	104	0.4245	Vardict
Ky	chr9	102542248	A	G	missense_variant	MODERATE	485	S/G	150	0	107	0.449	Strelka2_snvs
Lgr6	chr1	134990635	G	T	missense_variant	MODERATE	540	H/N	85	0.018	73	0.101	Mutect2
Lgr6	chr1	134987088	C	T	missense_variant	MODERATE	918	V/I	124	0.004836	120	0.074	Mutect2
Lgr6	chr1	134990635	G	T	missense_variant	MODERATE	540	H/N	141	0	100	0.07	Vardict
Lgr6	chr1	134990635	G	T	missense_variant	MODERATE	540	H/N	141	0	101	0.069	Strelka2_snvs
Lgr6	chr1	134987088	C	T	missense_variant	MODERATE	918	V/I	170	0	147	0.0612	Vardict
Lgr6	chr1	134987088	C	T	missense_variant	MODERATE	918	V/I	172	0	148	0.061	Strelka2_snvs
Lmo3	chr6	138416605	G	A	missense_variant&NMD_transcript_variant	MODERATE	6	P/S	83	0	85	0.6118	Vardict
Lmo3	chr6	138416605	G	A	missense_variant&NMD_transcript_variant	MODERATE	6	P/S	83	0	86	0.616	Strelka2_snvs
Lmod1	chr1	135364073	C	T	missense_variant	MODERATE	222	T/I	47	0	78	0.0886	Vardict
Lmod1	chr1	135364073	C	T	missense_variant	MODERATE	222	T/I	47	0	79	0.09	Strelka2_snvs
Matn2	chr15	34428658	A	G	missense_variant	MODERATE	723	T/A	69	0.046	125	0.326	Mutect2
Matn2	chr15	34428658	A	G	missense_variant	MODERATE	723	T/A	94	0	152	0.3092	Vardict
Matn2	chr15	34428658	A	G	missense_variant	MODERATE	723	T/A	95	0	152	0.309	Strelka2_snvs
Matn2	chr15	34355580	G	A	missense_variant	MODERATE	244	V/I	142	0	164	0.268	Strelka2_snvs
Matn2	chr15	34355580	G	A	missense_variant	MODERATE	244	V/I	142	0	166	0.2651	Vardict
Megf9	chr4	70433409	C	A	missense_variant	MODERATE	492	A/S	28	0.021	30	0.503	Mutect2
Megf9	chr4	70433409	C	A	missense_variant	MODERATE	492	A/S	44	0	43	0.558	Strelka2_snvs
Megf9	chr4	70433409	C	A	missense_variant	MODERATE	492	A/S	44	0	43	0.5581	Vardict
Megf9	chr4	70448737	G	A	missense_variant	MODERATE	336	P/L	97	0	60	0.4	Vardict
Megf9	chr4	70448737	G	A	missense_variant	MODERATE	336	P/L	97	0	61	0.4	Strelka2_snvs
Megf9	chr4	70534405	C	A	missense_variant&NMD_transcript_variant	MODERATE	140	A/S	116	0.009401	79	0.494	Mutect2
Megf9	chr4	70534405	C	A	missense_variant&NMD_transcript_variant	MODERATE	140	A/S	176	0	102	0.4902	Vardict
Megf9	chr4	70534405	C	A	missense_variant&NMD_transcript_variant	MODERATE	140	A/S	177	0	103	0.49	Strelka2_snvs
Mpdz	chr4	81361377	C	A	missense_variant	MODERATE	691	G/V	48	0.022	29	0.414	Mutect2
Mpdz	chr4	81308382	C	T	missense_variant	MODERATE	1338	V/M	56	0	41	0.3902	Vardict
Mpdz	chr4	81308382	C	T	missense_variant	MODERATE	1338	V/M	56	0	42	0.405	Strelka2_snvs
Mpdz	chr4	81349267	C	T	missense_variant	MODERATE	880	S/N	64	0.043	69	0.463	Mutect2
Mpdz	chr4	81356383	T	C	missense_variant	MODERATE	859	T/A	70	0.016	70	0.57	Mutect2
Mpdz	chr4	81361377	C	A	missense_variant	MODERATE	691	G/V	73	0	33	0.394	Strelka2_snvs
Mpdz	chr4	81361377	C	A	missense_variant	MODERATE	691	G/V	73	0	33	0.3939	Vardict
Mpdz	chr4	81306849	A	T	missense_variant	MODERATE	1433	I/N	76	0.006689	96	0.333	Mutect2
Mpdz	chr4	81349267	C	T	missense_variant	MODERATE	880	S/N	86	0	85	0.464	Strelka2_snvs
Mpdz	chr4	81349267	C	T	missense_variant	MODERATE	880	S/N	87	0	83	0.4578	Vardict
Mpdz	chr4	81356383	T	C	missense_variant	MODERATE	859	T/A	109	0	90	0.5889	Vardict
Mpdz	chr4	81356383	T	C	missense_variant	MODERATE	859	T/A	110	0	91	0.593	Strelka2_snvs
Mpdz	chr4	81306849	A	T	missense_variant	MODERATE	1433	I/N	117	0	123	0.26	Strelka2_snvs
Mpdz	chr4	81306849	A	T	missense_variant	MODERATE	1433	I/N	117	0	130	0.3	Vardict
Mpdz	chr4	81349164	C	G	missense_variant	MODERATE	914	R/S	139	0.018	131	0.393	Mutect2
Mpdz	chr4	81349164	C	G	missense_variant	MODERATE	914	R/S	217	0	161	0.41	Strelka2_snvs
Mpdz	chr4	81349164	C	G	missense_variant	MODERATE	914	R/S	220	0	160	0.4062	Vardict
Mup5	chr4	61835079	T	C	missense_variant	MODERATE	15	Y/C	70	0	19	0.1579	Vardict
Mup5	chr4	61835079	T	C	missense_variant	MODERATE	15	Y/C	72	0	19	0.158	Strelka2_snvs
Myo15b	chr11	115863334	G	A	missense_variant	MODERATE	887	G/R	97	0.006412	136	0.434	Mutect2
Myo15b	chr11	115863334	G	A	missense_variant	MODERATE	887	G/R	125	0	157	0.4241	Vardict
Myo15b	chr11	115863334	G	A	missense_variant	MODERATE	887	G/R	126	0	158	0.43	Strelka2_snvs
Myo15b	chr11	115871454	C	T	missense_variant	MODERATE	1200	T/I	182	0	102	0.49	Strelka2_snvs
Myo15b	chr11	115871454	C	T	missense_variant	MODERATE	1200	T/I	184	0	101	0.4851	Vardict
Myo15b	chr11	115871495	A	T	missense_variant	MODERATE	1214	T/S	220	0	127	0.512	Strelka2_snvs
Myo15b	chr11	115871495	A	T	missense_variant	MODERATE	1214	T/S	221	0	126	0.5079	Vardict
Olfr1188	chr2	88559711	T	C	missense_variant	MODERATE	81	C/R	43	0	42	0.095	Strelka2_snvs
Olfr1188	chr2	88559711	T	C	missense_variant	MODERATE	81	C/R	43	0	42	0.0952	Vardict
Oxr1	chr15	41820171	G	A	missense_variant	MODERATE	311	G/E	64	0.015	85	0.333	Mutect2
Oxr1	chr15	41820171	G	A	missense_variant	MODERATE	311	G/E	91	0	101	0.356	Strelka2_snvs
Oxr1	chr15	41820171	G	A	missense_variant	MODERATE	311	G/E	92	0	101	0.3465	Vardict
Pcsk9	chr4	106463853	GCGGCGGCAA	G	inframe_deletion	MODERATE	17-19	LPP/-	21	0	22	0.4091	Vardict
Pcsk9	chr4	106463853	GCGGCGGCAA	G	inframe_deletion	MODERATE	17-19	LPP/-	22	0	22	0.409	Strelka2_indels
Pcsk9	chr4	106463811	C	T	missense_variant	MODERATE	34	A/T	45	0	39	0.385	Strelka2_snvs
Pcsk9	chr4	106463811	C	T	missense_variant	MODERATE	34	A/T	45	0	39	0.3846	Vardict
Pcsk9	chr4	106450131	C	T	missense_variant	MODERATE	305	R/Q	64	0.028	57	0.455	Mutect2
Pcsk9	chr4	106454580	T	G	missense_variant	MODERATE	200	E/A	77	0.031	55	0.51	Mutect2
Pcsk9	chr4	106450131	C	T	missense_variant	MODERATE	305	R/Q	107	0	77	0.4286	Vardict
Pcsk9	chr4	106446685	C	T	missense_variant	MODERATE	534	R/H	108	0.022	113	0.368	Mutect2
Pcsk9	chr4	106450131	C	T	missense_variant	MODERATE	305	R/Q	109	0	77	0.429	Strelka2_snvs
Pcsk9	chr4	106454580	T	G	missense_variant	MODERATE	200	E/A	111	0	66	0.508	Strelka2_snvs
Pcsk9	chr4	106454580	T	G	missense_variant	MODERATE	200	E/A	112	0	65	0.4923	Vardict
Pcsk9	chr4	106446685	C	T	missense_variant	MODERATE	534	R/H	170	0	160	0.369	Strelka2_snvs
Pcsk9	chr4	106446685	C	T	missense_variant	MODERATE	534	R/H	170	0	160	0.3688	Vardict
Pdzd2	chr15	12375676	G	A	missense_variant	MODERATE	1458	P/S	58	0.01	95	0.258	Mutect2
Pdzd2	chr15	12419494	C	T	missense_variant	MODERATE	497	G/S	88	0.017	87	0.317	Mutect2
Pdzd2	chr15	12375676	G	A	missense_variant	MODERATE	1458	P/S	90	0	123	0.2439	Vardict
Pdzd2	chr15	12375676	G	A	missense_variant	MODERATE	1458	P/S	91	0	124	0.25	Strelka2_snvs
Pdzd2	chr15	12376306	G	A	missense_variant	MODERATE	1248	P/S	103	0.016	161	0.261	Mutect2
Pdzd2	chr15	12385541	T	C	missense_variant	MODERATE	1048	I/V	112	0.015	169	0.231	Mutect2
Pdzd2	chr15	12375310	C	T	missense_variant	MODERATE	1580	A/T	134	0.02	180	0.312	Mutect2
Pdzd2	chr15	12419494	C	T	missense_variant	MODERATE	497	G/S	138	0	114	0.3333	Vardict
Pdzd2	chr15	12419494	C	T	missense_variant	MODERATE	497	G/S	138	0	115	0.319	Strelka2_snvs
Pdzd2	chr15	12376306	G	A	missense_variant	MODERATE	1248	P/S	165	0	211	0.2464	Vardict
Pdzd2	chr15	12376306	G	A	missense_variant	MODERATE	1248	P/S	165	0	212	0.25	Strelka2_snvs
Pdzd2	chr15	12385541	T	C	missense_variant	MODERATE	1048	I/V	175	0	219	0.2182	Vardict
Pdzd2	chr15	12385541	T	C	missense_variant	MODERATE	1048	I/V	175	0	221	0.223	Strelka2_snvs
Pdzd2	chr15	12375310	C	T	missense_variant	MODERATE	1580	A/T	211	0	230	0.291	Strelka2_snvs
Pdzd2	chr15	12375310	C	T	missense_variant	MODERATE	1580	A/T	212	0	228	0.2851	Vardict
Pgm1	chr4	99984077	G	A	missense_variant	MODERATE	525	V/I	114	0.013	115	0.46	Mutect2
Pgm1	chr4	99984077	G	A	missense_variant	MODERATE	525	V/I	172	0	140	0.4643	Vardict
Pgm1	chr4	99984077	G	A	missense_variant	MODERATE	525	V/I	173	0	141	0.468	Strelka2_snvs
Pkhd1l1	chr15	44586472	A	C	missense_variant	MODERATE	3877	N/T	17	0.053	13	0.319	Mutect2
Pkhd1l1	chr15	44493144	C	T	missense_variant	MODERATE	335	T/I	23	0	21	0.143	Strelka2_snvs
Pkhd1l1	chr15	44493144	C	T	missense_variant	MODERATE	335	T/I	23	0	21	0.1429	Vardict
Pkhd1l1	chr15	44586472	A	C	missense_variant	MODERATE	3877	N/T	25	0	18	0.333	Strelka2_snvs
Pkhd1l1	chr15	44586472	A	C	missense_variant	MODERATE	3877	N/T	25	0	18	0.3333	Vardict
Poc1a	chr9	106284925	C	T	missense_variant	MODERATE	50	P/S	78	9.781e-05	60	0.387	Mutect2
Poc1a	chr9	106284925	C	T	missense_variant	MODERATE	50	P/S	110	0	75	0.36	Strelka2_snvs
Poc1a	chr9	106284925	C	T	missense_variant	MODERATE	50	P/S	111	0	74	0.3514	Vardict
Ptchd3	chr11	121841855	G	A	missense_variant	MODERATE	524	V/I	26	0.036	31	0.513	Mutect2
Ptchd3	chr11	121841855	G	A	missense_variant	MODERATE	524	V/I	40	0	36	0.5	Strelka2_snvs
Ptchd3	chr11	121841855	G	A	missense_variant	MODERATE	524	V/I	40	0	37	0.4865	Vardict
Ptprv	chr1	135120272	C	G	missense_variant	MODERATE	827	V/L	177	0	172	0.0581	Vardict
Ptprv	chr1	135120272	C	G	missense_variant	MODERATE	827	V/L	177	0	173	0.058	Strelka2_snvs
Rai14	chr15	10575699	G	A	missense_variant	MODERATE	420	P/L	183	0.024	254	0.321	Mutect2
Rai14	chr15	10575699	G	A	missense_variant	MODERATE	420	P/L	284	0	233106	0.3127	Vardict
Rai14	chr15	10575699	G	A	missense_variant	MODERATE	420	P/L	285	0	340	0.313	Strelka2_snvs
Ren1	chr1	133354237	C	T	missense_variant	MODERATE	68	T/I	114	0	73	0.056	Strelka2_snvs
Ren1	chr1	133354237	C	T	missense_variant	MODERATE	68	T/I	114	0	73	0.0548	Vardict
Ren1	chr1	133354206	T	A	missense_variant	MODERATE	58	W/R	122	0	84	0.06	Strelka2_snvs
Ren1	chr1	133354206	T	A	missense_variant	MODERATE	58	W/R	122	0	84	0.0595	Vardict
Rgs22	chr15	36100173	A	G	missense_variant	MODERATE	256	L/P	29	0.017	51	0.202	Mutect2
Rgs22	chr15	36100173	A	G	missense_variant	MODERATE	256	L/P	41	0	59	0.2034	Vardict
Rgs22	chr15	36100173	A	G	missense_variant	MODERATE	256	L/P	41	0	60	0.217	Strelka2_snvs
Rgs22	chr15	36100072	C	G	missense_variant	MODERATE	290	E/Q	80	0.036	143	0.303	Mutect2
Rgs22	chr15	36100072	C	G	missense_variant	MODERATE	290	E/Q	112	0	164	0.2988	Vardict
Rgs22	chr15	36100072	C	G	missense_variant	MODERATE	290	E/Q	112	0	165	0.303	Strelka2_snvs
Sctr	chr1	120031656	T	C	missense_variant	MODERATE	110	F/L	116	0.008665	120	0.08	Mutect2
Sctr	chr1	120031656	T	C	missense_variant	MODERATE	110	F/L	171	0	163	0.0798	Vardict
Sctr	chr1	120031656	T	C	missense_variant	MODERATE	110	F/L	171	0	164	0.079	Strelka2_snvs
Shisal2a	chr4	108367934	C	T	missense_variant	MODERATE	144	E/K	221	0.023	131109	0.455	Mutect2
Shisal2a	chr4	108367934	C	T	missense_variant	MODERATE	144	E/K	337	0	293	0.445	Strelka2_snvs
Shisal2a	chr4	108367934	C	T	missense_variant	MODERATE	144	E/K	337	0	162128	0.4414	Vardict
Shoc1	chr4	59047543	A	G	missense_variant	MODERATE	1359	W/R	11	0.042	18	0.342	Mutect2
Shoc1	chr4	59047543	A	G	missense_variant	MODERATE	1359	W/R	14	0	19	0.368	Strelka2_snvs
Shoc1	chr4	59047543	A	G	missense_variant	MODERATE	1359	W/R	14	0	19	0.3684	Vardict
Shoc1	chr4	59047762	T	G	missense_variant	MODERATE	1286	T/P	20	0.046	29	0.483	Mutect2
Shoc1	chr4	59047762	T	G	missense_variant	MODERATE	1286	T/P	29	0	34	0.441	Strelka2_snvs
Shoc1	chr4	59047762	T	G	missense_variant	MODERATE	1286	T/P	29	0	34	0.4412	Vardict
Skint1	chr4	112018963	C	A	missense_variant	MODERATE	27	P/Q	46	0	27	0.296	Strelka2_snvs
Skint1	chr4	112018963	C	A	missense_variant	MODERATE	27	P/Q	46	0	27	0.2963	Vardict
Skint1	chr4	112018999	C	T	missense_variant	MODERATE	39	A/V	62	0	42	0.286	Strelka2_snvs
Skint1	chr4	112018999	C	T	missense_variant	MODERATE	39	A/V	62	0	42	0.2857	Vardict
Skint10	chr4	112711632	A	G	missense_variant	MODERATE	296	F/S	14	0	13	0.308	Strelka2_snvs
Skint10	chr4	112711632	A	G	missense_variant	MODERATE	296	F/S	14	0	13	0.3077	Vardict
Slc45a2	chr15	11012796	G	C	missense_variant	MODERATE	295	G/A	18	9.223e-05	52	0.209	Mutect2
Slc45a2	chr15	11012796	G	C	missense_variant	MODERATE	295	G/A	26	0	59	0.1864	Vardict
Slc45a2	chr15	11012796	G	C	missense_variant	MODERATE	295	G/A	26	0	60	0.2	Strelka2_snvs
Slc46a2	chr4	59914102	C	G	missense_variant	MODERATE	274	G/R	141	0.024	163	0.461	Mutect2
Slc46a2	chr4	59914102	C	G	missense_variant	MODERATE	274	G/R	197	0	189	0.4656	Vardict
Slc46a2	chr4	59914102	C	G	missense_variant	MODERATE	274	G/R	198	0	189	0.466	Strelka2_snvs
Snx31	chr15	36525678	T	C	missense_variant	MODERATE	292	I/V	130	0	169	0.3373	Vardict
Snx31	chr15	36525678	T	C	missense_variant	MODERATE	292	I/V	130	0	171	0.345	Strelka2_snvs
Spef2	chr15	9626043	C	T	missense_variant	MODERATE	1146	A/T	15	0.059	31	0.397	Mutect2
Spef2	chr15	9626043	C	T	missense_variant	MODERATE	1146	A/T	24	0	43	0.3721	Vardict
Spef2	chr15	9626043	C	T	missense_variant	MODERATE	1146	A/T	24	0	44	0.386	Strelka2_snvs
St6galnac1	chr11	116769198	AG	TC	missense_variant	MODERATE	96	A/G	100	0.024	90	0.091	Mutect2
St6galnac1	chr11	116765889	GG	CA	missense_variant	MODERATE	474-475	HQ/HE	113	0.008722	370	0.255	Mutect2
St6galnac1	chr11	116769198	AG	TC	missense_variant	MODERATE	96	A/G	142	0	107	0.0833	Vardict
St6galnac1	chr11	116766564	C	A	missense_variant	MODERATE	391	L/F	178	0.011	500	0.134	Mutect2
St6galnac1	chr11	116765889	GG	CA	missense_variant	MODERATE	474-475	HQ/HE	179	0	384	0.1256	Vardict
St6galnac1	chr11	116769068	G	T	missense_variant	MODERATE	140	L/M	191	0.019	195	0.315	Mutect2
St6galnac1	chr11	116769070	G	A	missense_variant	MODERATE	139	A/V	192	0.018	198	0.229	Mutect2
St6galnac1	chr11	116769068	G	T	missense_variant	MODERATE	140	L/M	294	0	274	0.324	Strelka2_snvs
St6galnac1	chr11	116769068	G	T	missense_variant	MODERATE	140	L/M	296	0	278	0.319	Vardict
St6galnac1	chr11	116769070	G	A	missense_variant	MODERATE	139	A/V	297	0	271	0.254	Strelka2_snvs
St6galnac1	chr11	116769070	G	A	missense_variant	MODERATE	139	A/V	299	0	269	0.2481	Vardict
St6galnac1	chr11	116766564	C	A	missense_variant	MODERATE	391	L/F	328	0	693	0.1338	Vardict
Tas2r119	chr15	32178281	C	T	missense_variant	MODERATE	331	T/I	40	0	47	0.298	Strelka2_snvs
Tas2r119	chr15	32178281	C	T	missense_variant	MODERATE	331	T/I	40	0	47	0.2979	Vardict
Tas2r119	chr15	32178149	T	C	missense_variant	MODERATE	287	M/T	42	0	76	0.329	Strelka2_snvs
Tas2r119	chr15	32178149	T	C	missense_variant	MODERATE	287	M/T	42	0	76	0.3289	Vardict
Tas2r119	chr15	32177765	C	T	missense_variant	MODERATE	159	S/F	50	0.069	120	0.314	Mutect2
Tas2r119	chr15	32177765	C	T	missense_variant	MODERATE	159	S/F	59	0	128	0.3047	Vardict
Tas2r119	chr15	32177765	C	T	missense_variant	MODERATE	159	S/F	59	0	130	0.315	Strelka2_snvs
Thsd7b	chr1	129667937	T	A	missense_variant	MODERATE	498	F/Y	101	0.02	91	0.066	Mutect2
Thsd7b	chr1	129667937	T	A	missense_variant	MODERATE	498	F/Y	158	0	128	0.0625	Vardict
Thsd7b	chr1	129667937	T	A	missense_variant	MODERATE	498	F/Y	160	0	128	0.063	Strelka2_snvs
Tln2	chr9	67346504	T	C	missense_variant	MODERATE	762	S/G	53	0.009422	73	0.507	Mutect2
Tln2	chr9	67346504	T	C	missense_variant	MODERATE	762	S/G	75	0	88	0.5114	Vardict
Tln2	chr9	67346504	T	C	missense_variant	MODERATE	762	S/G	76	0	89	0.517	Strelka2_snvs
Tlr9	chr9	106224485	C	A	missense_variant	MODERATE	325	T/N	78	0.019	70	0.386	Mutect2
Tlr9	chr9	106224644	T	C	missense_variant	MODERATE	378	L/S	84	0.024	64	0.362	Mutect2
Tlr9	chr9	106225248	G	C	missense_variant	MODERATE	579	Q/H	88	0.012	100	0.365	Mutect2
Tlr9	chr9	106225228	A	G	missense_variant	MODERATE	573	T/A	90	0.023	91	0.389	Mutect2
Tlr9	chr9	106224485	C	A	missense_variant	MODERATE	325	T/N	118	0	84	0.369	Vardict
Tlr9	chr9	106224485	C	A	missense_variant	MODERATE	325	T/N	119	0	85	0.376	Strelka2_snvs
Tlr9	chr9	106224644	T	C	missense_variant	MODERATE	378	L/S	122	0	77	0.351	Strelka2_snvs
Tlr9	chr9	106224644	T	C	missense_variant	MODERATE	378	L/S	123	0	77	0.3506	Vardict
Tlr9	chr9	106225228	A	G	missense_variant	MODERATE	573	T/A	127	0	107	0.3738	Vardict
Tlr9	chr9	106225228	A	G	missense_variant	MODERATE	573	T/A	128	0	107	0.383	Strelka2_snvs
Tlr9	chr9	106225248	G	C	missense_variant	MODERATE	579	Q/H	129	0	116	0.3419	Vardict
Tlr9	chr9	106225248	G	C	missense_variant	MODERATE	579	Q/H	130	0	117	0.359	Strelka2_snvs
Tlr9	chr9	106226110	A	G	missense_variant	MODERATE	867	T/A	133	0	83	0.446	Strelka2_snvs
Tlr9	chr9	106226110	A	G	missense_variant	MODERATE	867	T/A	134	0	83	0.4458	Vardict
Tmem108	chr9	103499549	C	T	missense_variant	MODERATE	234	A/T	117	0.025	144	0.52	Mutect2
Tmem108	chr9	103499549	C	T	missense_variant	MODERATE	234	A/T	149	0	183	0.508	Strelka2_snvs
Tmem108	chr9	103499549	C	T	missense_variant	MODERATE	234	A/T	150	0	183	0.5082	Vardict
Tmem108	chr9	103499428	A	G	missense_variant	MODERATE	274	V/A	163	0.025	187	0.487	Mutect2
Tmem108	chr9	103499428	A	G	missense_variant	MODERATE	274	V/A	241	0	116104	0.4685	Vardict
Tmem108	chr9	103499428	A	G	missense_variant	MODERATE	274	V/A	242	0	226	0.478	Strelka2_snvs
Tmem74	chr15	43867000	G	A	missense_variant	MODERATE	216	R/C	78	0.013	89	0.276	Mutect2
Tmem74	chr15	43867000	G	A	missense_variant	MODERATE	216	R/C	121	0	108	0.241	Strelka2_snvs
Tmem74	chr15	43867000	G	A	missense_variant	MODERATE	216	R/C	122	0	105	0.219	Vardict
Trip4	chr9	65858254	A	G	missense_variant	MODERATE	388	S/P	32	0.018	44	0.377	Mutect2
Trip4	chr9	65858254	A	G	missense_variant	MODERATE	388	S/P	48	0	49	0.388	Strelka2_snvs
Trip4	chr9	65858254	A	G	missense_variant	MODERATE	388	S/P	48	0	50	0.38	Vardict
Tusc1	chr4	93334833	A	T	missense_variant	MODERATE	196	H/Q	95	0	42	0.5	Strelka2_snvs
Tusc1	chr4	93334833	A	T	missense_variant	MODERATE	196	H/Q	95	0	42	0.5	Vardict
Usp36	chr11	118272182	A	G	missense_variant	MODERATE	452	S/P	105	0.018	102	0.453	Mutect2
Usp36	chr11	118272182	A	G	missense_variant	MODERATE	452	S/P	167	0	127	0.484	Strelka2_snvs
Usp36	chr11	118272182	A	G	missense_variant	MODERATE	452	S/P	168	0	125	0.48	Vardict
Vps13b	chr15	35709399	C	T	missense_variant	MODERATE	1831	P/S	47	0.02	67	0.301	Mutect2
Vps13b	chr15	35709399	C	T	missense_variant	MODERATE	1831	P/S	70	0	75	0.267	Strelka2_snvs
Vps13b	chr15	35709399	C	T	missense_variant	MODERATE	1831	P/S	71	0	75	0.2667	Vardict
Vps13c	chr9	67921894	T	C	missense_variant	MODERATE	1502	I/T	99	0.021	84	0.409	Mutect2
Vps13c	chr9	67921894	T	C	missense_variant	MODERATE	1502	I/T	160	0	108	0.435	Strelka2_snvs
Vps13c	chr9	67921894	T	C	missense_variant	MODERATE	1502	I/T	160	0	108	0.4352	Vardict
Ythdc2	chr18	44864360	T	C	missense_variant	MODERATE	995	Y/H	72	0	72	0.056	Strelka2_snvs
Ythdc2	chr18	44864360	T	C	missense_variant	MODERATE	995	Y/H	72	0	72	0.0556	Vardict
Zfp352	chr4	90224802	C	G	missense_variant	MODERATE	393	P/R	30	0.003446	23	0.354	Mutect2
Zfp352	chr4	90224802	C	G	missense_variant	MODERATE	393	P/R	36	0	25	0.3462	Vardict
Zfp352	chr4	90224802	C	G	missense_variant	MODERATE	393	P/R	36	0	26	0.36	Strelka2_snvs
Zfp352	chr4	90224966	G	A	missense_variant	MODERATE	448	V/M	36	0.014	38	0.272	Mutect2
Zfp352	chr4	90224055	C	T	missense_variant	MODERATE	144	T/I	37	0.038	58	0.565	Mutect2
Zfp352	chr4	90223933	C	A	missense_variant	MODERATE	103	S/R	39	0.027	43	0.6	Mutect2
Zfp352	chr4	90224055	C	T	missense_variant	MODERATE	144	T/I	50	0	66	0.5455	Vardict
Zfp352	chr4	90224055	C	T	missense_variant	MODERATE	144	T/I	50	0	67	0.552	Strelka2_snvs
Zfp352	chr4	90224966	G	A	missense_variant	MODERATE	448	V/M	51	0	46	0.261	Strelka2_snvs
Zfp352	chr4	90224966	G	A	missense_variant	MODERATE	448	V/M	51	0	46	0.2609	Vardict
Zfp352	chr4	90223933	C	A	missense_variant	MODERATE	103	S/R	60	0	51	0.6078	Vardict
Zfp352	chr4	90223933	C	A	missense_variant	MODERATE	103	S/R	60	0	53	0.623	Strelka2_snvs
Zfpm2	chr15	41096112	G	A	missense_variant	MODERATE	196	V/I	144	0	105	0.3333	Vardict
Zfpm2	chr15	41096112	G	A	missense_variant	MODERATE	196	V/I	145	0	106	0.333	Strelka2_snvs
Zfpm2	chr15	40954709	T	C	missense_variant	MODERATE	146	V/A	166	0	189	0.2963	Vardict
Zfpm2	chr15	40954709	T	C	missense_variant	MODERATE	146	V/A	166	0	192	0.296	Strelka2_snvs
Zswim4	chr8	84230783	C	T	missense_variant	MODERATE	219	D/N	103	0.009585	81	0.356	Mutect2
Zswim4	chr8	84230783	C	T	missense_variant	MODERATE	219	D/N	171	0	99	0.3069	Vardict
Zswim4	chr8	84230783	C	T	missense_variant	MODERATE	219	D/N	171	0	101	0.327	Strelka2_snvs
Zyg11a	chr4	108189592	C	T	missense_variant	MODERATE	560	A/T	27	7.102e-05	22	0.232	Mutect2
Zyg11a	chr4	108189592	C	T	missense_variant	MODERATE	560	A/T	39	0	33	0.242	Strelka2_snvs
Zyg11a	chr4	108189592	C	T	missense_variant	MODERATE	560	A/T	39	0	33	0.2424	Vardict
