# Supplementary material for: C/EBPα and GATA-2 Mutations Induce Bilineage Acute Erythroid Leukemia through Transformation of a Neomorphic Neutrophil-Erythroid Progenitor
Source: Cancer Cell. 2020 May 11;37(5):690–704.e8. doi: 10.1016/j.ccell.2020.03.022 (PMC7218711; doi:10.1016/j.ccell.2020.03.022)
Supplement: Table S6. ATAC Sequencing Peak Intensities in NMP and L-NMP Samples, Related to Figure 6 [file mmc4.xlsx]

## Sheet: Leukemia
Table S6, Related to Figure 6. ATAC-sequencing peak intensities in NMP and L-NMP samples.
Peak_Location	KLG-E rep 1	KLG-E rep 2	KLG-E rep 3	KLG-M rep 1	KLG-M rep 2	KLG-M rep 3	baseMean	log2FoldChange	lfcSE	stat	pvalue	padj	Gene.name	Annotation	Distance.to.TSS
chr10.128458327.128460100	99.4499	94.335	95.5368	29.4066	28.2567	28.5623	336.691	1.74315	0.103738	16.8034	2.3e-63	2.02e-58	Mir8105	promoter-TSS (NM_001114096)	-134
chr4.108459284.108460935	45.299	45.0854	45.0225	3.57221	5.81293	6.04638	205.036	3.10764	0.201847	15.396	1.74e-53	7.63e-49	Zcchc11	5' UTR (NM_175472, exon 1 of 31)	158
chr10.127311102.127312614	140	132.828	139.187	44.1524	39.3512	39.7312	438.068	1.73954	0.114073	15.2493	1.66e-52	4.86e-48	Mars	intron (NM_001171582, intron 1 of 21)	503
chr10.128231665.128232972	102.386	97.6972	102.008	28.5139	26.1365	25.8255	265.302	1.90687	0.128005	14.8968	3.46e-50	7.57e-46	Timeless	promoter-TSS (NM_001136082)	-248
chr10.128704284.128705313	107.831	108.738	103.327	38.2724	32.2585	31.9142	238.367	1.64542	0.110778	14.8533	6.62e-50	1.16e-45	Cdk2	intron (NM_016756, intron 1 of 6)	414
chr10.128626343.128627198	166.706	148.634	162.383	55.428	45.7711	45.615	277.77	1.70418	0.120769	14.1111	3.24e-45	4.74e-41	Rps26	promoter-TSS (NM_013765)	25
chr10.118178708.118179468	94.1245	102.998	94.0738	16.75	14.3855	15.0348	132.415	2.6569	0.196539	13.5185	1.22e-41	1.33e-37	Il22	Intergenic	-25960
chr10.128524712.128526855	148.065	141.729	145.994	45.0304	40.0422	40.9134	649.729	1.7875	0.132164	13.5249	1.12e-41	1.33e-37	Esyt1	intron (NM_011843, intron 1 of 30)	990
chr10.118318965.118319448	89.2567	85.9615	90.6915	12.1927	9.5236	9.00552	73.8989	3.12452	0.232539	13.4366	3.69e-41	3.59e-37	Iltifb	Intergenic	-24154
chr10.128535675.128536851	110.111	98.7869	108.181	36.7013	23.0079	24.2251	254.617	1.92659	0.143479	13.4277	4.16e-41	3.65e-37	Esyt1	Intergenic	-10173
chr10.127120995.127121484	207.896	181.948	210.8	64.5529	58.4017	58.1897	204.775	1.72894	0.128994	13.4032	5.79e-41	4.61e-37	Os9	promoter-TSS (NM_001171026)	-67
chr10.117417305.117418472	138.878	131.035	139.139	38.803	28.4471	28.299	289.23	2.10076	0.160655	13.0763	4.5e-39	3.29e-35	Cpsf6	Intergenic	-40571
chr10.128565173.128566609	186.292	183.541	182.064	65.0497	58.6736	58.8941	540.569	1.59292	0.124403	12.8046	1.55e-37	1.04e-33	Pa2g4	intron (NM_011119, intron 1 of 11)	619
chr10.128376702.128377677	115.083	115.706	109.401	39.1807	29.7141	29.7723	224.053	1.79006	0.140123	12.775	2.26e-37	1.42e-33	Ankrd52	promoter-TSS (NM_172790)	-326
chr10.69910421.69910948	1.31966	1.05533	1.64948	72.4249	73.8409	76.7032	62.4556	-5.79465	0.454612	-12.7464	3.27e-37	1.91e-33	Ank3	intron (NM_170689, intron 23 of 41)	-14784
chr10.128058608.128059949	174.869	168.576	172.758	54.8793	50.2331	50.8836	459.631	1.72338	0.135462	12.7223	4.45e-37	2.43e-33	Ptges3	promoter-TSS (NM_019766)	-123
chr10.127642477.127644177	83.9738	81.3492	82.5358	30.3911	29.921	30.0016	328.191	1.45232	0.114741	12.6574	1.02e-36	5.25e-33	Stat6	promoter-TSS (NM_009284)	-387
chr10.128322113.128323053	97.2971	87.8359	95.1448	27.092	19.3896	19.2998	173.666	2.09815	0.168319	12.4653	1.15e-35	5.62e-32	Cnpy2	promoter-TSS (NM_019953)	40
chr10.127288362.127289678	155.439	164.866	151.172	52.3364	46.0825	47.2989	446.711	1.69188	0.136024	12.4381	1.62e-35	7.48e-32	Mbd6	intron (NM_033072, intron 1 of 12)	301
chr10.127164680.127166181	118.573	122.919	117.94	49.1905	40.5345	40.8686	379.143	1.46059	0.119109	12.2626	1.44e-34	6.3e-31	B4galnt1	promoter-TSS (NM_001244617)	-342
chr12.3235191.3236282	3.06276	4.25225	3.66874	58.1482	29.1958	29.7696	228.24	-3.422	0.280534	-12.1981	3.18e-34	1.33e-30	Rab10os	promoter-TSS (NR_015551)	-376
chr10.127063158.127064269	151.888	153.501	149.123	55.4042	49.2238	48.6692	346.126	1.5664	0.129085	12.1346	6.93e-34	2.76e-30	Cdk4	promoter-TSS (NM_009870)	-70
chr10.117392920.117393957	91.6954	88.2167	94.644	32.0648	25.9039	25.5446	196.958	1.71977	0.142416	12.0757	1.42e-33	5.41e-30	Cpsf6	Intergenic	-16075
chr11.33512767.33513889	31.3953	25.3054	29.9357	1.89178	0.855117	1.13204	78.3702	4.51799	0.375184	12.0421	2.14e-33	7.79e-30	Ranbp17	intron (NR_110973, intron 1 of 28)	700
chr10.127604410.127605447	89.6816	91.9745	87.9317	32.9744	24.0537	24.6697	209.051	1.72792	0.143737	12.0214	2.74e-33	9.61e-30	Lrp1	intron (NM_008512, intron 6 of 88)	16457
chr10.117856151.117856808	99.5397	97.1033	98.4756	26.9056	24.5182	24.8404	106.929	1.95085	0.16293	11.9736	4.89e-33	1.65e-29	Rap1b	Intergenic	-10467
chr10.118765627.118766424	56.0566	65.4041	57.4069	14.7902	14.1999	14.1101	100.508	2.04853	0.171388	11.9526	6.29e-33	2.04e-29	Dyrk2	Intergenic	103182
chr10.127075080.127075734	115.74	90.4588	111.957	27.7496	27.8559	29.1133	140.32	1.90405	0.159692	11.9233	8.95e-33	2.8e-29	Agap2	Intergenic	-3655
chr10.127471043.127472096	90.4357	87.0538	85.9358	17.4687	14.942	15.8522	161.025	2.44718	0.206852	11.8306	2.71e-32	8.19e-29	Stac3	intron (NM_027900, intron 11 of 23)	-30138
chr10.128344675.128345330	109.615	93.1523	107.538	30.9458	29.8629	30.4531	134.742	1.76267	0.149396	11.7986	3.97e-32	1.16e-28	Cs	intron (NM_026444, intron 1 of 10)	7241
chr5.37067094.37067592	48.8722	49.8776	44.3317	2.36525	2.69422	2.9116	67.7533	4.14879	0.355146	11.6819	1.58e-31	4.46e-28	Jakmip1	intron (NM_178394, intron 1 of 12)	16480
chr10.127041767.127042337	107.628	106.369	111.649	40.0998	27.2448	27.353	118.906	1.79356	0.153941	11.651	2.27e-31	6.21e-28	Mettl1	promoter-TSS (NM_010792)	-4
chr19.6894060.6894372	5.34271	10.6814	6.67803	92.7615	81.6098	82.9726	40.5783	-3.53749	0.303706	-11.6477	2.36e-31	6.25e-28	Prdx5	Intergenic	15429
chr10.128014996.128015507	70.4943	66.3869	69.402	12.448	13.8793	14.8978	57.7071	2.31039	0.198511	11.6386	2.62e-31	6.76e-28	Prim1	promoter-TSS (NM_008921)	-44
chr10.128547213.128548149	207.918	201.795	206.531	69.2787	56.1625	55.8208	383.246	1.7649	0.15174	11.6311	2.86e-31	7.17e-28	Zc3h10	promoter-TSS (NM_134003)	-68
chr10.118603791.118604410	129.466	139.603	131.482	17.8942	10.2225	10.2522	84.825	3.39694	0.293542	11.5722	5.7e-31	1.39e-27	Tmevpg1	Intergenic	-47643
chr19.24224525.24225343	37.9442	32.6573	37.6444	8.07014	7.26964	7.31767	84.9188	2.25951	0.196279	11.5118	1.15e-30	2.72e-27	Tjp2	promoter-TSS (NM_011597)	-45
chr10.128493412.128494359	163.611	168.693	159.854	55.5269	48.6226	48.468	324.728	1.6877	0.146925	11.4868	1.54e-30	3.54e-27	Myl6	TTS (NM_172259)	265
chr10.118868434.118870050	107.899	126.008	109.768	33.1377	31.9505	31.8971	361.028	1.8218	0.158679	11.4811	1.64e-30	3.69e-27	Dyrk2	intron (NM_001014390, intron 1 of 2)	256
chr10.126502010.126502780	96.1572	89.8578	94.8869	27.8608	14.9462	14.8398	119.896	2.30196	0.200907	11.4578	2.15e-30	4.7e-27	Xrcc6bp1	Intergenic	399175
chr1.4774963.4775743	38.5414	32.1059	36.3537	6.04485	6.63969	6.74357	69.8482	2.45349	0.214401	11.4435	2.54e-30	5.42e-27	Mrpl15	3' UTR (NM_001177658, exon 5 of 5)	10458
chr10.118882545.118883703	36.6725	41.8272	36.6706	11.6091	9.27982	9.0884	108.299	1.94706	0.171415	11.3587	6.71e-30	1.4e-26	Dyrk2	Intergenic	-13813
chr3.94412673.94413460	43.1507	36.5348	38.2412	5.09248	3.41222	4.14848	121.201	3.23152	0.285757	11.3086	1.19e-29	2.42e-26	Tdrkh	promoter-TSS (NM_028307)	-123
chr6.147475762.147476859	26.9065	17.4235	25.6995	4.08468	2.97359	2.81183	95.9046	2.84929	0.25262	11.2789	1.67e-29	3.32e-26	Ccdc91	5' UTR (NM_025911, exon 1 of 13)	144
chr10.128303057.128304339	163.36	164.457	158.708	56.4831	48.5013	49.2601	420.765	1.6554	0.146802	11.2765	1.71e-29	3.34e-26	Pan2	promoter-TSS (NM_001252327)	-35
chr5.50058260.50059342	25.3491	19.3799	23.3212	3.26941	1.95074	1.84462	79.9424	3.30221	0.29289	11.2746	1.75e-29	3.34e-26	Gpr125	intron (NM_133911, intron 1 of 18)	628
chr10.127324548.127324915	127.238	108.516	123.066	28.865	30.7921	30.5976	87.8309	1.98495	0.176569	11.2418	2.54e-29	4.74e-26	Arhgap9	intron (NM_146011, intron 1 of 14)	974
chr10.128504543.128505384	108.241	94.4133	107.366	31.6791	23.7223	23.2946	159.502	1.98252	0.176529	11.2306	2.89e-29	5.27e-26	Myl6b	Intergenic	-6160
chr19.61226528.61227885	65.8809	66.0616	65.1592	27.464	28.2856	27.5493	350.77	1.23707	0.110468	11.1984	4.15e-29	7.42e-26	Csf2ra	exon (NM_009970, exon 4 of 12)	1493
chr10.128082861.128083612	209.589	198.829	211.014	66.8603	62.3171	62.0666	322.417	1.69242	0.151436	11.1758	5.36e-29	9.39e-26	Atp5b	promoter-TSS (NM_016774)	-116
chr10.3113668.3113935	16.1195	22.8708	13.6488	161.184	182.743	178.901	131.557	-3.32504	0.298752	-11.1298	8.99e-29	1.54e-25	B020014A21Rik	Intergenic	19361
chr18.58160612.58161190	54.1537	49.7227	53.2484	3.26151	5.97075	6.27327	77.7775	3.30694	0.297281	11.124	9.59e-29	1.62e-25	Fbn2	intron (NM_010181, intron 5 of 64)	49052
chr10.128804055.128805807	124.569	129.265	123.708	44.4364	36.0453	36.3637	476.646	1.69106	0.152176	11.1126	1.09e-28	1.8e-25	Tmem198b	5' UTR (NM_178066, exon 1 of 5)	127
chr10.117434826.117435791	212.928	203.235	218.002	66.4659	52.687	53.205	386.911	1.87851	0.16961	11.0755	1.65e-28	2.68e-25	Cpsf6	Intergenic	-58071
chr10.127676682.127677495	176.334	170.222	176.325	64.3777	58.7503	58.2316	293.727	1.5253	0.138676	10.999	3.86e-28	6.15e-25	Tmem194	promoter-TSS (NM_001113211)	-112
chr18.34547106.34547736	2.65019	2.35484	2.48442	33.2941	36.2204	35.9769	48.1106	-3.81706	0.348852	-10.9418	7.28e-28	1.14e-24	Wnt8a	exon (NM_009290, exon 6 of 6)	4892
chr10.117375875.117377228	114.963	122.225	115.78	30.1602	27.6599	28.1672	300.794	2.03442	0.186238	10.9237	8.88e-28	1.36e-24	Cpsf6	intron (NM_001013391, intron 1 of 9)	986
chr10.127030270.127031013	82.6019	82.6336	79.1326	27.6028	25.5563	26.3629	123.025	1.61717	0.14853	10.8878	1.32e-27	1.99e-24	Tsfm	intron (NM_025537, intron 2 of 5)	354
chr10.128035217.128036219	123.239	122.591	120.87	44.7156	39.6373	39.2918	270.677	1.567	0.144958	10.81	3.09e-27	4.58e-24	Naca	5' UTR (NM_001113199, exon 1 of 9)	209
chr9.92541880.92542898	22.7017	18.7743	20.8544	3.01145	0.942391	0.891125	57.9891	3.76876	0.348808	10.8047	3.27e-27	4.77e-24	Plod2	non-coding (NR_029474, exon 1 of 1)	210
chr10.127210945.127212200	63.0207	53.385	60.0495	15.5989	16.8205	16.773	148.867	1.83623	0.170107	10.7946	3.65e-27	5.24e-24	Pip4k2c	intron (NM_054097, intron 1 of 9)	343
chr10.128922951.128923723	122.59	138.162	116.048	52.5238	46.7104	47.4586	199.673	1.35932	0.126657	10.7323	7.18e-27	1.01e-23	Bloc1s1	intron (NM_015740, intron 1 of 3)	345
chr10.128258867.128259541	99.5102	103.463	100.382	41.2653	30.4449	30.4031	144.502	1.57745	0.147953	10.6618	1.54e-26	2.1e-23	Apon	Intergenic	4977
chr10.128374475.128374681	157.532	168.69	149.783	33.07	27.8347	28.9525	42.9731	2.40726	0.225756	10.6631	1.52e-26	2.1e-23	Ankrd52	Intergenic	-2550
chr10.118085062.118085803	104.986	106.386	108.924	40.4024	32.6138	32.7977	166.104	1.59998	0.150574	10.6259	2.26e-26	3.04e-23	Mdm1	Intergenic	-56515
chr10.128748261.128748764	122.489	107.242	122.69	43.5571	28.1992	28.4668	113.05	1.82653	0.172862	10.5664	4.27e-26	5.66e-23	Wibg	promoter-TSS (NM_001253704)	9
chr10.128270110.128270946	121.541	121.828	119.869	39.4829	35.5665	36.6694	210.07	1.69866	0.161133	10.542	5.53e-26	7.23e-23	Stat2	promoter-TSS (NM_019963)	-112
chr3.126596098.126597448	37.134	38.9074	37.0031	17.4724	10.9464	11.2919	194.189	1.52546	0.144732	10.5399	5.66e-26	7.29e-23	Camk2d	promoter-TSS (NM_001293666)	-622
chr19.43524400.43524996	47.8524	40.7566	46.3911	6.72174	14.4768	13.9935	130.37	1.90072	0.180745	10.516	7.29e-26	9.25e-23	Got1	promoter-TSS (NM_010324)	-30
chr10.128337254.128338352	141.892	145.515	141.535	48.542	41.7672	41.9739	317.313	1.69552	0.161714	10.4847	1.02e-25	1.27e-22	Cs	promoter-TSS (NM_026444)	-183
chr16.34248216.34248634	58.2034	47.8753	52.3803	1.69011	2.75025	2.60064	33.6163	4.46295	0.426721	10.4587	1.34e-25	1.65e-22	Kalrn	intron (NM_001164268, intron 13 of 33)	265585
chr13.34690985.34691584	37.1615	30.3373	35.9983	3.93419	1.28039	1.21074	70.1048	4.08973	0.391552	10.4449	1.55e-25	1.88e-22	LOC101056149	Intergenic	38305
chr10.3114903.3115328	7.52389	10.9001	6.13328	100.294	118.572	118.09	126.416	-3.79078	0.364369	-10.4037	2.39e-25	2.86e-22	B020014A21Rik	Intergenic	18195
chr10.127290180.127291397	165.327	162.559	164.032	64.7301	57.2393	56.3621	459.917	1.46164	0.141811	10.3069	6.56e-25	7.76e-22	Ddit3	promoter-TSS (NM_007837)	-153
chr17.12118989.12119632	34.1897	26.2456	35.4321	4.03194	3.87697	3.66607	84.58	3.05216	0.297151	10.2714	9.48e-25	1.11e-21	Agpat4	promoter-TSS (NM_026644)	-64
chr10.3109912.3110177	9.43008	12.5688	6.54832	118.913	138.629	140.646	89.2768	-3.8132	0.371375	-10.2678	9.84e-25	1.13e-21	B020014A21Rik	Intergenic	23175
chr10.127266087.127267108	99.9488	104.137	104.818	36.7243	28.7525	30.0316	240.521	1.69417	0.165053	10.2644	1.02e-24	1.16e-21	Dctn2	promoter-TSS (NM_001190453)	37
chr10.128548842.128549522	237.989	241.651	233.27	84.2298	73.3266	72.0045	318.727	1.6332	0.159241	10.2561	1.11e-24	1.25e-21	Rpl41	promoter-TSS (NM_018860)	-74
chr4.96591165.96592026	25.5431	19.3926	22.834	0.821525	2.67368	2.52823	69.2521	3.43763	0.335358	10.2506	1.18e-24	1.3e-21	Cyp2j9	promoter-TSS (NM_028979)	-77
chr10.128094673.128094932	225.649	240.745	225.101	78.0786	68.6981	69.8505	138.084	1.67365	0.163557	10.2328	1.41e-24	1.55e-21	Baz2a	intron (NM_054078, intron 1 of 29)	2011
chr10.117628888.117629962	43.0382	45.2683	41.4804	14.712	11.4342	11.488	101.028	1.79163	0.176363	10.1588	3.03e-24	3.28e-21	Cpm	promoter-TSS (NM_027468)	-369
chr1.130462197.130462981	30.7115	18.2189	27.0708	3.00703	0.489323	0.462704	70.0531	4.3947	0.43305	10.1482	3.37e-24	3.6e-21	Cd55	exon (NM_010016, exon 1 of 10)	168
chr10.127103686.127104054	126.138	116.275	120.372	37.103	36.9545	36.9129	93.6136	1.70513	0.168524	10.1181	4.59e-24	4.85e-21	Os9	intron (NM_177614, intron 5 of 13)	17314
chr10.128455393.128455626	124.467	136.526	127.289	23.2016	32.8306	33.373	51.0595	2.09542	0.208447	10.0525	8.95e-24	9.34e-21	Mir8105	Intergenic	-3173
chr17.4276566.4277277	27.2057	21.6521	23.9749	2.32073	2.42771	2.29565	57.725	3.36932	0.335282	10.0492	9.26e-24	9.43e-21	4930548J01Rik	Intergenic	-154841
chr4.102967779.102968227	2.17258	0.827342	1.9397	39.4295	54.7518	53.7958	32.2619	-4.87653	0.485256	-10.0494	9.24e-24	9.43e-21	Tctex1d1	non-coding (NR_040444, exon 4 of 4)	-18300
chr10.128090746.128091311	154.867	141.109	151.72	62.1408	43.7732	43.9589	180.213	1.58477	0.158894	9.9738	1.98e-23	2e-20	Baz2a	TTS (NM_016774)	-1939
chr1.44118686.44119116	3.55664	3.01663	3.23314	36.6948	53.0279	51.8287	95.6946	-3.85426	0.387388	-9.94935	2.54e-23	2.53e-20	Kdelc1	promoter-TSS (NM_023645)	-113
chr10.117845113.117846536	144.934	164.347	144.339	52.2165	48.824	50.6318	460.218	1.57718	0.159346	9.89781	4.25e-23	4.19e-20	Rap1b	intron (NM_024457, intron 1 of 7)	431
chr10.128008262.128008790	60.3259	43.1868	56.9642	8.92444	9.80264	9.95601	45.129	2.47657	0.250511	9.88607	4.78e-23	4.66e-20	Hsd17b6	promoter-TSS (NM_013786)	-926
chr10.127342354.127342670	107.264	128.904	104.951	34.9982	25.4463	25.7808	71.4383	1.99229	0.201792	9.87295	5.45e-23	5.25e-20	Gli1	promoter-TSS (NM_010296)	-914
chr10.128096680.128097051	146.848	156.28	144.218	49.4947	50.5962	50.773	114.917	1.56189	0.158685	9.84272	7.37e-23	7.02e-20	Baz2a	intron (NM_054078, intron 2 of 29)	4045
chr4.123312948.123313412	100.696	94.2672	95.521	26.9048	35.1076	33.9789	91.9071	1.58321	0.160893	9.84016	7.56e-23	7.12e-20	Oxct2a	3' UTR (NM_001256019, exon 7 of 7)	10501
chr10.128895478.128895819	145.468	126.541	137.515	34.5105	42.1182	40.8891	91.1124	1.79044	0.183046	9.78134	1.35e-22	1.26e-19	Gdf11	Intergenic	-3937
chr10.117754859.117755841	74.4269	77.8476	70.3475	25.2141	30.284	29.7451	147.252	1.37435	0.140769	9.7632	1.62e-22	1.49e-19	Slc35e3	intron (NM_134010, intron 26 of 27)	-8971
chr10.127512785.127513165	163.496	165.751	160.927	55.1406	44.3601	44.807	133.49	1.76638	0.181959	9.70758	2.8e-22	2.55e-19	Ndufa4l2	Intergenic	-1937
chr5.57717231.57717640	44.8657	36.2416	43.7587	8.63603	2.81062	3.10068	65.4978	3.17369	0.327064	9.70358	2.91e-22	2.63e-19	4932441J04Rik	promoter-TSS (NM_018764)	584
chr14.84443212.84443656	4.69738	4.17389	5.47999	39.784	38.8434	39.1791	61.1775	-3.04126	0.313548	-9.6995	3.03e-22	2.71e-19	Pcdh17	promoter-TSS (NM_001013753)	-89
chr10.117223872.117224862	109.825	113.392	109.327	48.83	33.7218	34.0865	251.844	1.51585	0.156336	9.69605	3.13e-22	2.76e-19	Yeats4	intron (NM_026570, intron 1 of 6)	307
chr10.117418644.117419213	91.4368	80.1607	93.51	19.4639	17.5212	16.8867	78.269	2.29853	0.237094	9.69459	3.18e-22	2.76e-19	Cpsf6	Intergenic	-41888
chr18.52908612.52909760	9.09632	9.37582	9.55063	24.8583	24.7387	25.7638	123.267	-1.43652	0.148168	-9.69521	3.16e-22	2.76e-19	Mir467f	intron (NM_001199151, intron 11 of 11)	-6093
chr10.3116333.3117183	14.2467	13.5321	14.5325	115.113	169.039	166.032	331.362	-3.41761	0.353826	-9.65903	4.5e-22	3.87e-19	B020014A21Rik	Intergenic	16750
chr12.112909764.112910089	94.4711	74.6372	87.0926	3.62042	4.12397	3.89963	33.3256	4.44995	0.461644	9.63935	5.45e-22	4.64e-19	Mir6941	intron (NM_010588, intron 24 of 25)	10589
chr10.128368264.128369377	148.487	152.225	144.164	53.8214	38.2739	39.7784	334.356	1.75511	0.182962	9.59276	8.58e-22	7.22e-19	Coq10a	exon (NM_001081040, exon 1 of 5)	1285
chr10.126905549.126906137	151.895	140.013	158.512	61.7181	44.9986	45.0174	182.014	1.57362	0.164646	9.55759	1.21e-21	9.96e-19	Xrcc6bp1	Intergenic	-4378
chr11.3192941.3193608	41.7232	46.4346	39.1135	143.822	122.768	123.43	328.56	-1.6191	0.169391	-9.55839	1.2e-21	9.96e-19	Sfi1	intron (NM_030207, intron 1 of 32)	327
chr10.128498611.128499685	148.689	149.455	145.505	53.139	44.6649	44.9382	324.36	1.63449	0.1711	9.55281	1.26e-21	1.03e-18	Myl6b	promoter-TSS (NM_172259)	-114
chr10.118050060.118050809	188.037	171.622	188.817	25.8083	30.7295	29.5421	199.848	2.66467	0.279515	9.53316	1.53e-21	1.24e-18	Mdm1	Intergenic	-91446
chr10.128695586.128696825	220.834	209.105	216.889	82.8084	60.4057	61.367	560.285	1.65979	0.175026	9.48313	2.47e-21	1.98e-18	Rab5b	intron (NM_177411, intron 1 of 5)	210
chr10.127070126.127070532	130.796	122.304	128.82	49.8782	46.7171	47.2993	121.251	1.40635	0.148385	9.47775	2.6e-21	2.07e-18	Tspan31	promoter-TSS (NR_040660)	-91
chr10.128409462.128410157	210.034	206.02	206.219	79.3622	69.2627	68.6261	313.545	1.51635	0.1605	9.44766	3.46e-21	2.73e-18	Nabp2	intron (NM_027257, intron 1 of 6)	240
chr16.94846016.94846399	65.3229	46.4346	63.9587	6.76189	4.50139	4.72946	25.3268	3.47455	0.36822	9.43605	3.87e-21	3.03e-18	Kcnj6	intron (NM_010606, intron 2 of 3)	10478
chr10.120686014.120686666	120.789	114.629	118.969	38.3177	39.4118	39.2147	134.696	1.59424	0.169066	9.42968	4.11e-21	3.19e-18	4921513I03Rik	Intergenic	-79428
chr10.127736974.127737648	80.1036	69.6175	79.7382	30.0747	19.6327	19.3719	116.509	1.744	0.185165	9.41866	4.57e-21	3.51e-18	Zbtb39	Intergenic	-2366
chr10.118761277.118761834	71.1762	74.2287	70.5482	14.3831	12.0467	12.0423	69.102	2.49064	0.264561	9.41425	4.76e-21	3.63e-18	Dyrk2	Intergenic	107313
chr10.69918898.69919264	1.89858	3.54269	1.89848	39.8779	37.6792	37.114	34.1283	-4.00234	0.42537	-9.40906	5.01e-21	3.78e-18	Ank3	intron (NM_170689, intron 23 of 41)	-6470
chr10.118406848.118407344	95.3338	110.995	93.9269	23.2727	23.1862	21.9249	96.7543	2.13093	0.22731	9.37456	6.95e-21	5.2e-18	Ifng	Intergenic	-34001
chr10.128902412.128902769	123.007	105.84	116.772	24.3964	25.751	24.8574	70.3918	2.19873	0.234707	9.36795	7.4e-21	5.49e-18	Cd63	Intergenic	-6331
chr14.50955607.50956566	5.371	7.35214	6.53195	24.8346	28.6088	29.5118	118.32	-2.12805	0.228605	-9.30882	1.29e-20	9.51e-18	Pnp2	promoter-TSS (NM_001123371)	-414
chr10.128411189.128411879	166.783	173.911	158.557	71.7378	60.0359	60.4495	250.662	1.37658	0.148071	9.29676	1.45e-20	1.06e-17	Rnf41	promoter-TSS (NM_001164237)	35
chr12.4720000.4720267	5.71982	11.0889	7.1494	78.3902	76.6804	77.9302	37.2003	-3.31225	0.356416	-9.29321	1.5e-20	1.08e-17	Fam228a	intron (NM_029107, intron 6 of 7)	18262
chr10.128401722.128402107	59.5691	51.487	58.2122	3.66919	0.995125	0.940991	19.2084	5.00422	0.538654	9.29023	1.54e-20	1.11e-17	Slc39a5	promoter-TSS (NM_001136237)	-616
chr6.91972021.91972664	28.78	28.5529	27.3179	2.93232	2.0876	2.82005	42.5082	3.43534	0.369872	9.28792	1.57e-20	1.12e-17	Fgd5	Intergenic	-14757
chr12.113424279.113425406	7.28899	17.1248	7.8754	46.8755	64.19	65.0452	220.518	-2.46342	0.266142	-9.25603	2.12e-20	1.5e-17	Adam6b	Intergenic	-65081
chr10.127338855.127339410	100.757	104.561	98.6841	41.6062	30.0524	29.3975	117.79	1.59622	0.172729	9.24122	2.44e-20	1.71e-17	Gli1	intron (NM_010296, intron 2 of 12)	2552
chr2.59389932.59390321	57.5288	42.8627	55.8286	4.23682	3.44722	3.72536	18.6822	3.77992	0.409466	9.23133	2.67e-20	1.86e-17	5330411J11Rik	Intergenic	-3448
chr10.117792142.117793079	131.63	155.046	133.146	61.6553	48.7314	48.0166	287.313	1.40684	0.152424	9.22977	2.71e-20	1.87e-17	Nup107	intron (NM_134010, intron 1 of 27)	377
chrX.16618169.16618989	18.6713	15.1577	17.6095	0.575034	2.33933	2.21207	60.0517	3.26319	0.353598	9.22854	2.74e-20	1.88e-17	Maoa	Intergenic	-1122
chr15.25805653.25806169	11.5905	12.2149	12.4659	56.1593	41.2351	42.1535	63.534	-1.94319	0.210807	-9.21785	3.03e-20	2.05e-17	Fam134b	intron (NM_019472, intron 36 of 40)	-37567
chr9.104337596.104337925	5.91205	7.87981	6.33401	55.794	72.1677	71.5438	54.6034	-3.32827	0.361076	-9.21764	3.04e-20	2.05e-17	Acpp	promoter-TSS (NM_207668)	-43
chr4.118997133.118997486	16.9274	20.4627	19.1899	86.0188	82.4661	81.0581	46.4691	-2.15161	0.233906	-9.19863	3.63e-20	2.42e-17	Lao1	Intergenic	35321
chr4.117496761.117497201	91.6397	94.7644	88.0801	34.2569	16.1138	15.649	111.107	2.08228	0.226476	9.19425	3.78e-20	2.51e-17	Rnf220	promoter-TSS (NM_025739)	-120
chr10.126900813.126901563	94.8212	90.025	95.5584	33.3175	30.1771	29.9864	147.691	1.58315	0.172609	9.17189	4.65e-20	3.06e-17	Xrcc6bp1	promoter-TSS (NM_001159559)	-18
chr10.3109470.3109745	8.07858	12.1134	8.20438	72.697	84.1999	82.2515	54.3136	-3.09472	0.337795	-9.16156	5.12e-20	3.34e-17	B020014A21Rik	Intergenic	23578
chr10.127332158.127332742	92.9037	82.5504	91.1123	10.8947	14.4455	14.591	62.6691	2.72633	0.297886	9.15227	5.58e-20	3.62e-17	Arhgap9	intron (NM_010296, intron 12 of 12)	8594
chr4.57040412.57040899	85.6694	81.0702	81.3817	27.5716	20.8589	21.2128	84.4254	1.83956	0.201014	9.1514	5.62e-20	3.62e-17	Frrs1l	Intergenic	-50267
chr3.143949147.143949691	6.39246	9.20171	7.35094	35.516	41.5835	39.6546	48.5746	-2.37011	0.259101	-9.14744	5.83e-20	3.73e-17	Gm6260	Intergenic	-237271
chr10.119028551.119029161	44.2471	48.9425	45.3281	10.8174	4.71504	4.75578	60.188	2.80542	0.306984	9.13864	6.32e-20	4.01e-17	1700064J06Rik	Intergenic	-63983
chr10.128212820.128213463	78.117	81.9094	79.2489	23.4585	20.2795	21.1504	108.632	1.88162	0.206591	9.10796	8.39e-20	5.29e-17	Spryd4	Intergenic	-1154
chr5.76079711.76080082	47.2011	49.9297	47.2922	1.90364	3.09773	3.41742	22.7946	4.06529	0.446625	9.10225	8.85e-20	5.54e-17	Srd5a3	Intergenic	-60360
chr10.81346752.81347015	4.75076	12.664	5.93813	51.8598	63.2922	65.3525	53.4049	-3.00466	0.331551	-9.06242	1.28e-19	7.93e-17	Hmg20b	exon (NM_010440, exon 7 of 9)	3539
chr10.128913306.128913550	124.567	138.735	123.707	43.3564	36.0601	36.3223	65.7302	1.74379	0.193008	9.03482	1.64e-19	1.01e-16	Cd63	TTS (NM_007653)	3561
chr3.126751352.126752049	22.3608	24.4813	20.7126	5.41092	3.57703	3.38244	47.789	2.47225	0.274357	9.01107	2.04e-19	1.25e-16	Camk2d	intron (NM_023813, intron 4 of 17)	154689
chr10.117745682.117746626	76.24	93.5571	76.8627	28.4761	21.9496	21.5243	162.14	1.77984	0.197748	9.00057	2.25e-19	1.37e-16	Slc35e3	exon (NM_029875, exon 1 of 5)	389
chr10.120903834.120904345	65.8673	55.5038	65.3195	7.83765	2.25069	3.19239	43.1149	3.85444	0.429195	8.98063	2.69e-19	1.63e-16	Msrb3	Intergenic	-5126
chr10.128185847.128186373	66.9013	64.8498	61.4772	20.6041	16.0353	16.8861	63.7671	1.85729	0.206965	8.97394	2.86e-19	1.72e-16	Rbms2	Intergenic	-5852
chr10.127509013.127509276	135.133	131.565	137.897	49.1774	40.7398	39.8994	74.9546	1.64427	0.183578	8.9568	3.34e-19	1.99e-16	Ndufa4l2	TTS (NM_177707)	-5802
chr10.128909503.128910064	122.246	134.842	125.215	38.2219	41.3508	41.3634	125.401	1.65357	0.184723	8.95162	3.5e-19	2.07e-16	Cd63	promoter-TSS (NM_007653)	-42
chr15.88490161.88490905	8.79156	12.9643	9.11842	35.8038	36.3495	36.566	88.8076	-1.83491	0.205007	-8.9505	3.54e-19	2.08e-16	Zdhhc25	Intergenic	-109805
chr5.88981547.88982044	31.6208	25.3619	31.1295	2.84399	1.15698	1.09404	60.26	4.17829	0.466885	8.94928	3.58e-19	2.09e-16	Slc4a4	intron (NM_018760, intron 3 of 25)	94534
chr10.3111311.3111722	7.77956	9.46724	7.18726	89.3787	92.3003	91.2464	100.114	-3.48957	0.390069	-8.94602	3.69e-19	2.14e-16	B020014A21Rik	Intergenic	21630
chr10.117928998.117929406	112.098	92.6421	109.451	17.8914	14.0875	14.2092	60.6643	2.76876	0.310006	8.93132	4.21e-19	2.43e-16	4933411E08Rik	intron (NR_045342, intron 2 of 3)	3757
chr10.3113216.3113624	6.13301	11.8073	5.11057	56.56	81.2378	81.7029	83.4149	-3.27445	0.366767	-8.92788	4.34e-19	2.49e-16	B020014A21Rik	Intergenic	19868
chr10.119050004.119050641	90.8651	99.2739	93.099	26.639	20.1692	19.6413	104.85	2.09523	0.235089	8.91249	4.99e-19	2.84e-16	1700064J06Rik	Intergenic	-42743
chr5.92675140.92675967	6.73215	12.3377	7.15254	31.9297	32.2418	32.0232	94.7788	-1.90052	0.213554	-8.89951	5.61e-19	3.17e-16	Ccdc158	promoter-TSS (NM_177230)	-347
chr10.127481076.127481811	143.521	137.537	140.342	62.5408	47.4929	48.8574	223.421	1.4087	0.158378	8.89453	5.87e-19	3.29e-16	Stac3	intron (NM_027900, intron 13 of 23)	-20400
chr3.18623658.18624255	32.159	25.7797	30.2931	1.97368	2.56935	3.03698	46.0825	3.51707	0.396006	8.88137	6.6e-19	3.68e-16	4930433B08Rik	Intergenic	-143561
chr4.122885695.122886859	97.3695	92.3111	93.7461	53.6941	54.403	54.7172	373.51	0.794978	0.0896098	8.87156	7.21e-19	4e-16	Cap1	promoter-TSS (NM_001301067)	-19
chr4.75400782.75401269	5.14016	7.23161	6.42487	30.4739	42.1113	40.937	33.7416	-2.62145	0.295697	-8.86533	7.63e-19	4.2e-16	Tmem261	Intergenic	-122861
chr16.67646948.67647383	4.1551	7.6681	4.79409	40.0638	46.6933	45.8194	30.5596	-3.02629	0.341931	-8.85057	8.71e-19	4.77e-16	Cadm2	Intergenic	-26261
chr8.33897769.33898372	50.5279	47.3571	49.8908	22.2764	12.7192	12.0272	98.1075	1.67909	0.189916	8.84125	9.47e-19	5.15e-16	Rbpms	intron (NM_001286168, intron 1 of 7)	31711
chr10.117925679.117926475	82.3544	87.6256	81.9567	17.4743	11.8079	11.3934	101.76	2.63642	0.298363	8.83627	9.9e-19	5.32e-16	4933411E08Rik	intron (NR_045342, intron 1 of 3)	482
chr10.120552456.120553519	28.4212	25.6612	29.3037	7.76485	7.76179	7.85162	71.0163	1.82995	0.207091	8.83646	9.88e-19	5.32e-16	Hmga2	Intergenic	-75877
chr3.89961425.89962038	47.4354	42.0482	47.9435	13.8402	14.076	13.9018	65.1393	1.71233	0.19411	8.82141	1.13e-18	6.04e-16	Atp8b2	intron (NM_001081182, intron 1 of 27)	1726
chr5.38858412.38858930	48.3314	55.471	47.9932	0.45482	2.22034	2.09955	41.1791	4.93197	0.559163	8.82026	1.14e-18	6.06e-16	Clnk	intron (NM_013748, intron 2 of 18)	18089
chr14.68597983.68598319	1.65407	1.1023	2.06748	43.4279	39.3237	38.2623	30.1978	-4.6416	0.52709	-8.80608	1.3e-18	6.84e-16	Adamdec1	Intergenic	-16070
chr10.118610850.118611423	40.3014	39.4775	42.1808	12.3372	9.36874	9.17548	44.8049	1.99179	0.226262	8.80303	1.33e-18	6.98e-16	Tmevpg1	Intergenic	-54710
chr6.138140014.138140742	1.14696	4.58613	1.43362	27.1994	37.9376	37.3686	90.8682	-3.88726	0.44212	-8.79233	1.46e-18	7.64e-16	Mgst1	promoter-TSS (NM_019946)	-374
chr10.128211462.128212157	88.4988	80.3265	81.3365	30.1848	29.2504	29.2248	127.557	1.49353	0.169989	8.78605	1.55e-18	8.03e-16	Spryd4	promoter-TSS (NM_025716)	-21
chr4.115062604.115063639	30.8035	30.4783	29.7595	12.7595	9.82542	9.46622	106.791	1.51615	0.172698	8.77922	1.65e-18	8.48e-16	Tal1	intron (NM_001287388, intron 2 of 4)	4959
chr10.117274648.117275167	65.3899	71.795	66.9943	17.2499	21.0526	20.6059	62.071	1.78014	0.202837	8.77624	1.69e-18	8.66e-16	Lyz2	Intergenic	7443
chr12.65822294.65822639	2.01381	4.83134	2.51713	40.2516	40.5212	39.3666	24.6797	-3.72976	0.425122	-8.77339	1.73e-18	8.83e-16	Rpl10l	Intergenic	461936
chr10.128194022.128195196	75.4299	83.3056	71.6013	28.9289	26.4797	27.0485	194.803	1.47933	0.168704	8.76882	1.81e-18	9.09e-16	Gls2	promoter-TSS (NM_001285777)	-256
chr12.55552507.55553101	12.4132	16.5448	12.8809	44.83	54.2285	54.636	70.3792	-1.89431	0.216019	-8.76917	1.8e-18	9.09e-16	Aldoart2	Intergenic	-12527
chr7.24386865.24387573	79.2106	82.7832	75.9143	26.9678	27.0887	27.6643	135.709	1.53621	0.17523	8.76683	1.84e-18	9.2e-16	Smg9	Intergenic	-12356
chr10.118370487.118370875	103.173	106.477	101.198	33.3749	27.6486	27.5452	72.3592	1.8137	0.206937	8.76448	1.88e-18	9.34e-16	Ifng	Intergenic	-70391
chr1.191445364.191446285	35.0656	32.0308	34.0058	13.0571	11.8735	12.0155	82.7322	1.45342	0.165904	8.76062	1.94e-18	9.61e-16	Ppp2r5a	Intergenic	-48721
chr17.9773797.9774158	40.0359	31.8115	38.9752	1.30415	2.1222	2.50844	42.4311	4.18475	0.477787	8.7586	1.98e-18	9.73e-16	4930452A19Rik	intron (NR_045433, intron 2 of 3)	1912
chr16.89871466.89872702	29.6285	31.8323	30.5564	13.167	9.93677	10.1303	132.897	1.4755	0.168553	8.75392	2.06e-18	1.01e-15	Tiam1	intron (NM_001145886, intron 6 of 27)	-53355
chr1.169602126.169602460	0.415987	2.77221	0.519956	35.2316	56.7578	55.8387	25.9735	-5.42836	0.620199	-8.75261	2.08e-18	1.01e-15	Rgs5	Intergenic	-53194
chr10.117455525.117455822	88.8509	84.1432	90.0152	19.0109	16.1123	15.8453	42.411	2.37069	0.271147	8.74318	2.27e-18	1.1e-15	Cpsf6	Intergenic	-78711
chr3.81782824.81783572	32.7458	29.7578	32.7906	4.72733	2.56421	2.42472	70.9846	3.32122	0.380003	8.73998	2.33e-18	1.12e-15	Ctso	Intergenic	-149459
chr10.128891152.128891756	76.7032	83.5055	73.9928	19.5084	19.9996	20.4125	87.3545	1.96069	0.224508	8.73324	2.47e-18	1.18e-15	Gdf11	exon (NM_010272, exon 1 of 3)	315
chr5.57715782.57716005	60.9681	58.0432	61.4314	11.5918	0.857407	0.810765	46.3081	3.93089	0.450286	8.72976	2.55e-18	1.21e-15	4932441J04Rik	intron (NR_015588, intron 1 of 4)	2004
chr4.115056572.115057553	34.2003	33.2891	33.1697	15.6246	12.1259	11.8362	131.983	1.35644	0.155422	8.72743	2.61e-18	1.23e-15	Tal1	intron (NM_011527, intron 1 of 4)	299
chr10.118870281.118870584	96.7238	93.4801	91.6765	22.5181	20.2168	20.3118	45.8854	2.16063	0.248172	8.70619	3.14e-18	1.48e-15	Dyrk2	Intergenic	-1510
chr10.117409335.117409788	60.7762	80.1866	65.2236	17.6779	17.7676	18.0011	45.6864	1.93993	0.222986	8.6998	3.32e-18	1.56e-15	Cpsf6	Intergenic	-32556
chr4.100271124.100271766	28.8247	18.4872	28.173	6.60797	0.597385	0.564887	54.0535	3.41782	0.393427	8.6873	3.71e-18	1.73e-15	Ror1	intron (NM_013845, intron 1 of 8)	175723
chr19.40401101.40401606	3.30488	7.70851	4.13088	37.3204	47.825	47.7358	75.835	-3.16775	0.365039	-8.67783	4.03e-18	1.87e-15	Sorbs1	intron (NM_001034963, intron 2 of 22)	957
chr9.69034301.69034934	36.0478	30.4681	34.0678	0.372321	0.908797	0.859359	52.8678	5.50573	0.634742	8.67396	4.17e-18	1.92e-15	Rora	intron (NM_013646, intron 1 of 10)	-255338
chr10.128990999.128991341	65.8181	70.3964	60.9395	11.0112	13.9985	13.7665	27.6891	2.3303	0.268681	8.6731	4.21e-18	1.93e-15	Olfr9	TTS (NM_146861)	1242
chr10.118141401.118142350	167.667	186.129	167.401	62.3673	45.0834	45.3072	336.682	1.77112	0.204233	8.67203	4.24e-18	1.94e-15	Mdm1	promoter-TSS (NM_001162905)	-49
chr9.83440834.83441383	26.6042	19.9247	25.336	3.43348	1.74599	1.65101	65.7573	3.44434	0.398026	8.65356	4.99e-18	2.27e-15	Lca5	promoter-TSS (NM_027448)	-22
chr19.4045936.4046318	1.81926	3.87965	2.27396	32.0488	39.6153	38.4087	42.2905	-3.8328	0.443283	-8.64641	5.31e-18	2.4e-15	Gstp2	Intergenic	-3862
chr10.117709905.117711049	122.316	136.424	122.006	49.8904	45.7923	46.1562	317.346	1.42171	0.164451	8.64524	5.37e-18	2.41e-15	Mdm2	intron (NM_001288586, intron 1 of 10)	619
chr15.97059706.97060430	1.3455	2.56191	1.68179	33.21	66.4922	66.3821	45.6837	-4.91686	0.570503	-8.61847	6.79e-18	3.03e-15	Slc38a4	Intergenic	-3893
chr16.75343041.75343771	23.639	13.9748	24.3049	3.22916	1.57641	1.7391	39.4106	3.28284	0.38109	8.61434	7.03e-18	3.13e-15	Lipi	Intergenic	242859
chr13.74529859.74530183	0.857573	5.14352	1.07191	37.7682	59.0951	63.1448	41.2464	-4.58595	0.532981	-8.60435	7.68e-18	3.4e-15	Zfp825	Intergenic	-36091
chr13.119596387.119597114	43.6443	42.0973	43.3071	86.5738	99.723	99.5369	261.93	-1.15456	0.134253	-8.59987	7.98e-18	3.51e-15	Ccl28	intron (NM_001039244, intron 2 of 2)	-27081
chr10.119367538.119368012	61.9032	46.5323	61.2399	1.49085	0.80867	0.764679	23.9793	5.82682	0.67769	8.59807	8.11e-18	3.55e-15	1700025F24Rik	Intergenic	-45707
chr10.121886719.121887175	38.117	41.4558	35.828	6.19829	5.46339	5.56358	28.6429	2.74473	0.319336	8.59512	8.32e-18	3.62e-15	BC048403	intron (NM_001081037, intron 4 of 21)	147045
chr10.127674696.127675139	216.252	204.145	220.478	91.4434	80.8898	80.9888	206.577	1.33739	0.155792	8.58446	9.13e-18	3.96e-15	Tmem194	Intergenic	-2146
chr10.119238970.119240755	112.358	121.572	111.28	45.8622	39.1431	39.4542	479.753	1.46971	0.171366	8.57643	9.79e-18	4.22e-15	Cand1	intron (NM_027994, intron 1 of 14)	533
chr10.120323649.120324312	72.1963	69.6519	70.3037	22.3965	18.5117	17.7782	98.3781	1.85651	0.216679	8.56803	1.05e-17	4.52e-15	9230105E05Rik	Intergenic	-65518
chr10.128176446.128176811	80.3389	73.0774	77.0984	24.5081	23.0891	22.8255	61.4132	1.71028	0.199633	8.5671	1.06e-17	4.53e-15	Rbms2	promoter-TSS (NM_019711)	-84
chr10.128091989.128092312	104.947	100.322	97.3072	34.9706	32.0099	33.6317	75.3535	1.58693	0.18525	8.56642	1.07e-17	4.54e-15	Baz2a	promoter-TSS (NM_054078)	-605
chr10.127569439.127569803	81.7044	80.9107	79.2185	27.1621	21.0476	21.3953	59.0178	1.8033	0.211341	8.53266	1.43e-17	6.05e-15	Nxph4	intron (NM_008512, intron 34 of 88)	-35075
chr10.127678012.127678253	152.024	137.385	146.834	48.771	39.6817	40.5248	68.1528	1.76184	0.206595	8.52798	1.49e-17	6.27e-15	Tmem194	intron (NM_173732, intron 1 of 6)	1074
chr10.128911410.128911682	152.628	144.917	146.111	44.0975	40.8038	41.2451	65.3365	1.81243	0.212573	8.52616	1.51e-17	6.34e-15	Cd63	exon (NM_007653, exon 3 of 8)	1686
chr10.120875721.120876558	65.0215	73.3644	64.2282	26.1967	24.9814	24.9228	132.934	1.40896	0.165282	8.52459	1.53e-17	6.4e-15	Gm15910	intron (NM_177092, intron 1 of 6)	18238
chr18.36130267.36130749	6.63598	6.53737	6.49138	26.8796	35.3898	34.9686	40.3384	-2.31848	0.272104	-8.52057	1.59e-17	6.59e-15	4930471G03Rik	intron (NM_001167891, intron 1 of 9)	24281
chr10.95009134.95009527	51.2857	34.4134	46.862	7.18939	3.89968	3.68754	27.0942	3.20024	0.375782	8.51622	1.65e-17	6.81e-15	Plxnc1	Intergenic	-64768
chr10.128821290.128822099	185.119	189.178	186.228	81.3066	63.0713	62.3308	332.855	1.43906	0.169243	8.50287	1.85e-17	7.61e-15	Sarnp	promoter-TSS (NM_025364)	10
chr4.83055473.83056034	32.4832	27.7616	28.8243	0.420021	1.70871	1.61576	21.1895	4.50967	0.53073	8.49711	1.94e-17	7.96e-15	Frem1	Intergenic	-3512
chr2.50518764.50519501	5.47603	4.78188	6.13661	19.1912	25.5038	25.5929	68.3772	-2.1118	0.24861	-8.49443	1.99e-17	8.1e-15	Gm13483	Intergenic	222197
chr13.102905871.102906768	23.1225	20.4767	24.0523	5.783	2.78037	2.62912	57.9217	2.63236	0.30994	8.49313	2.01e-17	8.16e-15	Cd180	intron (NM_175171, intron 4 of 28)	212556
chr17.6685006.6685717	2.74014	2.34782	3.18035	16.5767	34.2578	34.9449	34.7208	-3.38666	0.399473	-8.4778	2.29e-17	9.26e-15	Sytl3	intron (NM_031395, intron 2 of 14)	-3935
chr10.128612645.128613386	62.9166	50.8152	59.6268	23.5415	18.8953	20.0702	84.6084	1.47589	0.174266	8.46917	2.47e-17	9.93e-15	Rps26	Intergenic	13663
chr10.117639921.117640562	37.7693	27.774	37.713	5.8829	5.68399	6.22344	44.5296	2.53226	0.299185	8.46387	2.59e-17	1.03e-14	Cpm	intron (NM_027468, intron 2 of 8)	10702
chr10.127485103.127485474	48.3249	33.4529	45.4193	3.17274	4.13031	3.90562	21.9092	3.48945	0.412684	8.45549	2.78e-17	1.11e-14	Stac3	intron (NM_027900, intron 17 of 23)	-16523
chr9.15709164.15710063	0.619358	0.206376	0.774157	14.1631	16.4317	16.5468	65.4583	-4.86021	0.574875	-8.45437	2.81e-17	1.11e-14	Slc36a4	promoter-TSS (NM_172289)	-302
chr2.70938871.70939506	46.671	39.4256	47.1067	2.9692	3.0198	3.14108	30.9417	3.85993	0.456642	8.45287	2.84e-17	1.12e-14	Mettl8	Intergenic	79052
chr16.90738230.90738634	2.7527	4.58613	2.58052	34.9706	32.7212	31.838	23.2193	-3.35202	0.397633	-8.42992	3.46e-17	1.36e-14	Mrap	promoter-TSS (NM_029844)	58
chr4.55117832.55118441	6.6251	7.00325	7.42429	23.6052	28.6515	27.6883	60.9481	-1.94178	0.230377	-8.42869	3.5e-17	1.37e-14	Zfp462	Intergenic	170075
chr13.84347903.84348565	11.5604	13.4471	11.2971	40.9441	40.8452	39.445	90.9038	-1.74843	0.20762	-8.42129	3.72e-17	1.45e-14	Tmem161b	Intergenic	125802
chr12.44858025.44858524	5.85293	8.54396	6.96741	34.4635	36.1071	35.5958	64.7977	-2.33505	0.277936	-8.40137	4.41e-17	1.71e-14	Stxbp6	intron (NM_144552, intron 5 of 5)	216235
chr13.74530331.74530671	5.31268	7.62562	5.61888	71.3	114.334	115.038	90.3367	-4.03339	0.481953	-8.36884	5.82e-17	2.25e-14	Zfp825	Intergenic	-36579
chr10.117860686.117861342	201.291	219.38	206.795	72.2167	54.6653	54.4557	244.822	1.79092	0.21416	8.36257	6.14e-17	2.36e-14	Rap1b	Intergenic	-15129
chr10.128091445.128091936	76.1924	77.7685	73.9933	30.7059	29.2773	27.6846	81.5951	1.3772	0.165098	8.34169	7.32e-17	2.8e-14	Baz2a	Intergenic	-1214
chr3.60045061.60046078	3.14851	4.56135	3.59321	25.9703	54.335	55.8392	124.666	-3.60445	0.4324	-8.33592	7.69e-17	2.93e-14	Aadac	Intergenic	13426
chr2.113893804.113894139	3.31799	4.42234	3.11045	36.5318	39.4407	39.4572	21.9612	-3.42982	0.411824	-8.32837	8.2e-17	3.11e-14	Arhgap11a	Intergenic	-45261
chr4.97647926.97648322	51.6002	36.9605	47.8242	1.18918	0.967553	0.914918	27.7412	5.48506	0.659088	8.32219	8.63e-17	3.26e-14	E130114P18Rik	intron (NM_001122952, intron 1 of 10)	-63529
chr9.77550995.77551550	55.1407	48.4389	49.812	13.1611	11.7446	12.4123	68.9487	2.03878	0.245007	8.32129	8.7e-17	3.27e-14	Lrrc1	Intergenic	-6380
chr12.12547501.12547859	34.1596	30.5252	35.4193	1.97258	1.60495	1.51764	34.3026	4.30969	0.5183	8.31505	9.17e-17	3.43e-14	4921511I17Rik	Intergenic	-155199
chr10.128589579.128590673	57.6512	54.1101	55.3575	25.8687	17.1889	17.9123	130.243	1.46225	0.175884	8.31372	9.27e-17	3.46e-14	Erbb3	promoter-TSS (NM_010153)	-226
chr9.26806308.26806731	0.657338	0	0.821629	25.0526	56.6212	55.6827	39.3548	-6.49357	0.781761	-8.30634	9.87e-17	3.66e-14	Glb1l2	promoter-TSS (NM_153803)	-96
chr12.81905772.81906312	39.9263	37.079	38.6363	6.54487	7.81017	8.05669	49.6534	2.35383	0.284002	8.28807	1.15e-16	4.25e-14	Pcnx	intron (NM_018814, intron 2 of 35)	46030
chr16.24151036.24151796	78.0098	77.6147	76.6781	28.2269	22.714	22.9102	146.417	1.65471	0.199888	8.27821	1.25e-16	4.6e-14	Bcl6	Intergenic	-162846
chr10.56106566.56107074	9.30862	11.3122	10.9507	49.1581	44.5245	45.3136	88.7882	-2.14893	0.259838	-8.27027	1.34e-16	4.9e-14	Msl3l2	promoter-TSS (NM_001163833)	-90
chr19.21737292.21738121	47.851	43.1898	46.3795	15.642	11.3384	12.2533	107.712	1.81421	0.219391	8.2693	1.35e-16	4.92e-14	Tmem2	Intergenic	-40701
chr4.128691224.128692152	36.3015	28.3906	32.8121	10.4178	12.4043	12.1205	78.0289	1.47235	0.178095	8.2672	1.37e-16	4.98e-14	Phc2	intron (NM_018774, intron 1 of 14)	2724
chr10.117804223.117804760	54.3953	57.3096	53.7449	10.9689	9.63866	9.11432	48.7204	2.47828	0.299805	8.26629	1.38e-16	5e-14	Nup107	Intergenic	-11617
chr10.128715567.128716527	64.3849	59.529	60.5389	17.9311	14.989	14.1736	115.896	1.97058	0.238419	8.26521	1.39e-16	5.03e-14	Pmel	intron (NM_021882, intron 5 of 10)	9502
chr10.118271427.118271826	119.846	121.659	127.591	25.3755	21.1265	20.4313	80.4241	2.46397	0.298289	8.26035	1.45e-16	5.21e-14	Iltifb	Intergenic	23434
chr15.96197358.96197768	2.71252	3.61534	2.96666	51.6901	38.3184	38.8851	33.8837	-3.80594	0.460922	-8.25723	1.49e-16	5.33e-14	2610037D02Rik	intron (NR_040423, intron 1 of 5)	409
chr10.118819845.118820348	38.4334	54.9107	38.3622	12.6456	8.76461	8.28782	43.1466	2.1609	0.261751	8.25554	1.51e-16	5.38e-14	Dyrk2	Intergenic	48813
chr5.147793069.147793591	34.9055	35.1589	33.305	9.02683	8.81342	8.68123	55.1054	1.95936	0.237749	8.24132	1.7e-16	6.04e-14	Pomp	Intergenic	-67273
chr7.112954471.112954853	3.27467	3.39469	3.63833	28.3508	28.0818	28.4509	24.9971	-3.05164	0.37039	-8.23901	1.74e-16	6.13e-14	Rassf10	exon (NM_175279, exon 1 of 1)	728
chr1.82686373.82687139	31.2505	32.934	28.3874	0.30776	0.500806	0.947125	30.3963	5.66712	0.688227	8.23437	1.81e-16	6.35e-14	Mff	intron (NM_007734, intron 34 of 51)	-38376
chr10.127228982.127229208	114.186	118.643	122.774	49.914	34.6891	33.6021	54.9152	1.60241	0.194884	8.22241	1.99e-16	6.99e-14	Pip4k2c	TTS (NM_008447)	-17466
chr1.185352168.185352561	53.4078	25.9279	56.146	2.39646	1.46238	1.38283	25.502	4.72007	0.574707	8.213	2.16e-16	7.47e-14	Eprs	exon (NM_011794, exon 7 of 9)	-10743
chr4.116053142.116054075	62.2176	59.4601	63.2214	35.1297	32.4897	33.0556	193.378	0.875644	0.106609	8.21361	2.15e-16	7.47e-14	Nsun4	intron (NM_028142, intron 1 of 5)	635
chr6.48840949.48841620	36.9126	30.68	32.6597	15.4558	7.43086	7.56714	85.1076	1.75836	0.214098	8.21291	2.16e-16	7.47e-14	Tmem176b	promoter-TSS (NM_025326)	4
chr10.128188587.128188827	102.927	73.987	96.1272	29.384	14.3447	13.5643	43.2184	2.28807	0.279519	8.18574	2.71e-16	9.33e-14	Gls2	Intergenic	-5928
chr14.43998480.43999036	6.25474	5.00193	6.56713	21.6133	32.0673	30.975	48.224	-2.2567	0.275734	-8.18433	2.74e-16	9.37e-14	Ang6	Intergenic	7694
chr4.103214392.103215564	37.6605	35.6276	36.5299	17.7089	17.3557	17.3405	127.629	1.06436	0.130044	8.18462	2.73e-16	9.37e-14	Slc35d1	promoter-TSS (NM_177732)	44
chr10.128744744.128745006	94.3167	72.0354	94.0468	23.3359	20.4474	20.7161	45.1194	2.01659	0.246491	8.18117	2.81e-16	9.58e-14	Dgka	promoter-TSS (NM_016811)	-828
chr7.112953723.112954067	8.07858	10.7674	10.0977	41.0524	62.9063	62.1163	36.7596	-2.5443	0.311097	-8.17847	2.87e-16	9.76e-14	Rassf10	promoter-TSS (NM_175279)	-93
chr10.128673273.128674360	60.5838	63.8475	60.1964	19.7433	18.1821	18.5284	137.398	1.70662	0.208718	8.17671	2.92e-16	9.87e-14	Suox	intron (NM_173733, intron 1 of 3)	519
chr10.117983329.117983693	51.9243	43.763	50.1081	9.70075	8.94522	8.45861	27.6207	2.43018	0.297531	8.16784	3.14e-16	1.06e-13	4933411E08Rik	Intergenic	58052
chr9.32150030.32150667	55.4801	33.4795	54.0575	18.8693	8.42893	8.53972	122.761	2.02763	0.248264	8.16722	3.16e-16	1.06e-13	Arhgap32	intron (NM_001195632, intron 2 of 21)	34278
chr12.12580620.12581106	30.0459	25.9347	30.7596	4.84705	1.18312	1.11876	56.8238	3.69053	0.453003	8.14682	3.74e-16	1.25e-13	4921511I17Rik	Intergenic	-188335
chr13.110538148.110538785	6.55277	11.645	8.19053	41.4385	37.3281	35.8668	74.8328	-2.13855	0.262648	-8.14228	3.88e-16	1.29e-13	Plk2	Intergenic	143312
chr4.93481177.93481711	87.781	75.684	86.9299	18.5311	18.6674	18.6703	93.7674	2.15917	0.265266	8.13964	3.96e-16	1.32e-13	Tusc1	Intergenic	-145940
chr15.25758358.25758707	4.77791	6.89885	4.97672	28.3262	35.6681	35.2845	30.7889	-2.60654	0.320252	-8.13902	3.99e-16	1.32e-13	Fam134b	intron (NM_019472, intron 19 of 40)	-84772
chr7.49336843.49337086	3.42678	1.52245	2.8555	44.5015	55.099	55.8231	18.8236	-4.28907	0.526996	-8.13871	4e-16	1.32e-13	Nav2	intron (NM_175272, intron 1 of 37)	90769
chr10.127126581.127127005	69.5138	72.1102	70.4938	30.5478	22.1433	21.7934	68.3695	1.52022	0.186944	8.13192	4.23e-16	1.38e-13	Os9	Intergenic	-5664
chr5.103424853.103425595	18.1931	19.7488	19.927	1.9062	2.32642	2.4443	42.1635	3.09642	0.380762	8.13217	4.22e-16	1.38e-13	Ptpn13	promoter-TSS (NM_011204)	42
chr5.147917989.147918737	21.9545	14.135	21.8604	4.41218	2.30779	2.66719	38.7166	2.65984	0.327106	8.13145	4.24e-16	1.38e-13	Slc46a3	Intergenic	-23363
chr8.20557591.20558046	5.50088	6.92445	4.58382	26.4005	35.3793	34.2512	53.673	-2.51572	0.310591	-8.0998	5.5e-16	1.79e-13	Gm21119	Intergenic	-57179
chr5.99267348.99267870	25.5796	25.5701	25.6449	1.80537	2.93781	2.77799	48.64	3.32297	0.410462	8.09569	5.69e-16	1.84e-13	Rasgef1b	Intergenic	-14599
chr9.96935603.96936296	11.4456	10.7054	11.5454	31.9724	43.1718	43.1785	67.385	-1.82195	0.225086	-8.09447	5.75e-16	1.85e-13	Pxylp1	Intergenic	-46272
chr10.117952085.117952778	54.4169	49.78	52.9584	9.86383	10.2395	10.2058	55.2371	2.36862	0.29274	8.0912	5.91e-16	1.9e-13	4933411E08Rik	Intergenic	26802
chr10.20518079.20518706	7.32282	10.6474	6.93413	59.0129	62.6945	62.465	83.0974	-2.89664	0.358073	-8.08951	5.99e-16	1.92e-13	Mtfr2	intron (NM_013875, intron 2 of 12)	170465
chr18.41950761.41951551	6.34235	6.57481	5.28502	25.0674	19.9101	19.5158	122.4	-1.81956	0.22504	-8.08551	6.19e-16	1.97e-13	Prelid2	intron (NM_029942, intron 1 of 6)	201
chr16.46119858.46120840	25.8013	18.5171	24.8077	2.1612	2.53995	2.40178	50.6088	3.27285	0.405097	8.0792	6.52e-16	2.06e-13	Cd96	promoter-TSS (NM_032465)	86
chr18.55106949.55107498	44.087	37.8231	38.0041	4.29185	1.74599	2.31142	45.2559	3.87514	0.479607	8.07983	6.49e-16	2.06e-13	Zfp608	Intergenic	-116988
chr4.119947420.119947922	29.0901	18.8323	26.3183	3.28501	3.05462	3.24951	33.2395	2.95603	0.365887	8.07908	6.53e-16	2.06e-13	Hivep3	intron (NM_010657, intron 1 of 8)	133006
chr8.90391356.90391909	1.00618	0.335268	0.943242	25.1391	19.7606	19.9969	30.1444	-4.78497	0.592587	-8.07472	6.76e-16	2.12e-13	Tox3	Intergenic	-43462
chr10.128910263.128910981	61.2467	71.0404	59.1116	18.7134	20.5682	20.7123	88.7984	1.66552	0.206306	8.07309	6.85e-16	2.14e-13	Cd63	5' UTR (NM_007653, exon 2 of 8)	535
chr15.77905318.77905695	5.89865	5.40508	4.14727	28.1014	32.0099	30.749	40.2396	-2.554	0.31636	-8.07308	6.85e-16	2.14e-13	Txn2	Intergenic	23540
chr10.128780132.128780697	119.166	89.9157	115.713	37.9517	25.7889	27.2738	121.423	1.83953	0.227996	8.06826	7.13e-16	2.21e-13	Mmp19	Intergenic	-10548
chr10.128335696.128335898	103.659	67.7076	102.109	17.4422	18.9221	17.8927	31.9607	2.32985	0.288921	8.06396	7.39e-16	2.29e-13	Cs	Intergenic	-2033
chr1.62148778.62149198	29.46	22.0592	30.6169	1.68208	1.36859	1.29414	34.3858	4.256	0.528242	8.05692	7.82e-16	2.41e-13	Pard3b	intron (NM_001081050, intron 5 of 22)	510146
chr10.128093263.128093479	140.64	173.755	124.418	38.0728	42.4831	46.0305	71.0253	1.78141	0.221312	8.0493	8.33e-16	2.56e-13	Baz2a	intron (NM_054078, intron 1 of 29)	590
chr16.94370146.94371958	54.5739	46.1016	50.8241	22.0037	19.5979	19.6337	298.744	1.30525	0.162199	8.04721	8.47e-16	2.59e-13	Pigp	promoter-TSS (NM_001159620)	24
chr10.127641823.127642274	80.7769	66.5699	80.9268	29.7676	28.469	28.9292	79.3271	1.38759	0.172456	8.04604	8.55e-16	2.61e-13	Stat6	Intergenic	-1037
chr11.89081749.89082125	2.5875	4.43407	2.77218	29.4282	47.8874	48.1728	49.3614	-3.71113	0.461432	-8.04265	8.79e-16	2.67e-13	Gm525	intron (NM_001033266, intron 2 of 3)	8080
chr2.69128410.69128738	11.0129	11.2911	12.1771	46.6363	52.539	53.545	28.079	-2.15871	0.268465	-8.04094	8.92e-16	2.7e-13	Nostrin	Intergenic	-7243
chr3.83706836.83707259	25.6362	28.9121	25.4705	3.89708	2.71782	2.9983	24.7968	3.06919	0.381855	8.03757	9.16e-16	2.77e-13	Sfrp2	Intergenic	-59312
chr17.80061101.80062579	13.1912	16.2003	13.5438	31.1224	35.7108	35.4873	236.41	-1.26497	0.157634	-8.02472	1.02e-15	3.06e-13	Hnrnpll	intron (NM_144802, intron 1 of 12)	960
chr10.118470346.118471101	123.134	125.791	124.879	24.0423	25.9127	26.4249	145.112	2.28529	0.285086	8.01617	1.09e-15	3.27e-13	Ifng	Intergenic	29452
chr10.117432447.117432872	146.879	153.474	144.746	32.6926	16.2304	15.3474	102.486	2.80382	0.349966	8.01168	1.13e-15	3.38e-13	Cpsf6	Intergenic	-55632
chr4.97618601.97619389	28.2597	23.3056	25.1675	0.299178	1.46053	1.38107	64.2266	4.55246	0.568244	8.01146	1.13e-15	3.38e-13	E130114P18Rik	intron (NM_001122952, intron 1 of 10)	-34416
chr10.127115018.127115347	62.0766	60.7871	60.7009	15.0215	13.9679	14.3088	33.6538	2.08189	0.260036	8.00618	1.18e-15	3.51e-13	Os9	intron (NM_177614, intron 5 of 13)	5938
chr17.6399156.6399569	1.68304	4.93508	2.10369	24.5174	35.7212	37.2873	23.7476	-3.54015	0.442797	-7.99497	1.3e-15	3.84e-13	Dynlt1b	Intergenic	-30786
chr10.128097135.128097401	92.3818	70.2606	91.3331	23.8704	15.8251	17.0048	38.7922	2.17713	0.272403	7.99232	1.32e-15	3.91e-13	Baz2a	intron (NM_054078, intron 2 of 29)	4549
chr12.114544876.114545459	40.5658	38.8015	40.862	16.9763	7.23511	7.1525	66.9365	1.97702	0.247436	7.99003	1.35e-15	3.97e-13	Mir7094-2	Intergenic	-31468
chr10.117682546.117682892	82.7298	78.6845	84.3318	31.9724	25.4603	28.2623	51.5628	1.52272	0.190767	7.98209	1.44e-15	4.21e-13	Mdm2	intron (NM_027468, intron 8 of 8)	28047
chr5.99291205.99291740	20.7993	21.8312	18.8484	1.76158	1.7916	1.69414	23.3836	3.54638	0.444354	7.98097	1.45e-15	4.24e-13	Rasgef1b	Intergenic	-38646
chr11.50638342.50638843	1.6656	1.47999	1.38793	16.928	19.1294	20.6212	22.3658	-3.6452	0.456969	-7.9769	1.5e-15	4.37e-13	Adamts2	intron (NM_175643, intron 2 of 21)	36349
chr7.105399806.105400597	9.14961	15.9472	9.67696	47.9852	54.5623	53.8872	137.261	-2.18341	0.273917	-7.97108	1.57e-15	4.56e-13	Fam160a2	promoter-TSS (NM_001242365)	-222
chr19.24453481.24453755	2.02699	0	2.5336	42.0601	48.8878	48.8699	17.7911	-4.89333	0.614235	-7.96654	1.63e-15	4.72e-13	Fam122a	intron (NM_008846, intron 1 of 14)	23846
chr13.9082256.9082528	6.63598	0.68036	7.6565	70.0373	51.3565	50.5585	28.4274	-3.48683	0.438265	-7.95599	1.78e-15	5.12e-13	Larp4b	Intergenic	-11519
chr5.124266817.124267274	44.1191	42.5819	42.9758	12.8849	6.29015	6.3445	36.456	2.37711	0.298882	7.95332	1.82e-15	5.21e-13	Pitpnm2	exon (NM_001277867, exon 16 of 23)	-17298
chr6.28497836.28498265	32.0842	30.2365	30.7862	3.8427	4.91314	4.64587	24.9293	2.78078	0.34972	7.95145	1.84e-15	5.28e-13	Snd1	intron (NM_019776, intron 1 of 23)	17656
chr7.139397616.139398002	8.28211	11.9986	9.00182	42.6967	43.6724	44.1123	54.7029	-2.17601	0.273803	-7.94733	1.91e-15	5.44e-13	Inpp5a	intron (NM_001127363, intron 1 of 15)	8664
chr17.4389998.4390442	38.2053	35.4781	34.8371	2.12181	2.15797	2.44869	29.3324	4.0013	0.503582	7.94567	1.93e-15	5.49e-13	4930548J01Rik	Intergenic	-268118
chr11.68706492.68706839	43.2483	38.4286	42.0447	7.4614	4.96705	4.69684	32.7656	2.87494	0.362263	7.93604	2.09e-15	5.9e-13	Myh10	intron (NM_175260, intron 2 of 40)	14745
chr15.84290257.84290574	3.06758	4.67266	3.28651	39.3419	41.0693	39.9773	25.4331	-3.47265	0.437571	-7.9362	2.08e-15	5.9e-13	Parvg	exon (NM_133167, exon 5 of 13)	-34280
chrX.113297780.113298510	16.776	13.7208	17.3947	0.968748	1.05094	1.24221	43.9262	3.85992	0.487031	7.92542	2.27e-15	6.4e-13	Dach2	promoter-TSS (NM_033605)	-114
chr5.57714813.57715138	40.6098	33.0455	34.1959	0.724084	2.94569	2.78545	36.8835	3.99896	0.504879	7.92063	2.36e-15	6.63e-13	4932441J04Rik	intron (NR_015588, intron 1 of 4)	2884
chr3.52161698.52162145	8.70972	14.0962	9.72016	42.1521	56.1602	55.132	43.3736	-2.26096	0.285496	-7.9194	2.39e-15	6.68e-13	Maml3	Intergenic	-56869
chr9.89198958.89199391	11.2384	16.2628	11.6391	40.7923	57.0867	57.7474	61.6023	-2.01405	0.254896	-7.90146	2.76e-15	7.69e-13	Bcl2a1b	promoter-TSS (NM_007534)	-103
chr17.87746128.87746977	15.9029	13.3295	13.1151	2.22166	1.35571	1.49562	56.3387	3.08753	0.391287	7.89071	3e-15	8.36e-13	Kcnk12	exon (NM_199251, exon 2 of 2)	51555
chr1.36173048.36173305	4.86124	10.7987	5.40109	53.0658	58.8088	59.8332	26.263	-3.06435	0.388492	-7.88781	3.08e-15	8.5e-13	Mir6897	intron (NM_198899, intron 25 of 40)	-28855
chr11.116985964.116986627	2.3086	2.23781	2.8856	19.5525	25.4536	25.163	40.4511	-3.25102	0.412139	-7.88816	3.07e-15	8.5e-13	Mgat5b	3' UTR (NM_172948, exon 17 of 17)	67351
chr10.127194450.127195786	41.3793	38.0645	41.6898	18.185	11.9229	12.2251	129.261	1.52464	0.19338	7.88418	3.17e-15	8.72e-13	F420014N23Rik	promoter-TSS (NR_045715)	-600
chr7.112955044.112955406	1.5356	1.02335	1.9194	26.6615	25.9253	27.0166	23.9889	-4.14717	0.526334	-7.87934	3.29e-15	9.04e-13	Rassf10	exon (NM_175279, exon 1 of 1)	1220
chr13.74528415.74529757	5.18822	7.60656	5.05825	55.0142	90.9528	91.9551	296.048	-3.74335	0.475552	-7.87159	3.5e-15	9.59e-13	Zfp825	Intergenic	-34798
chr17.13550655.13551667	6.05296	7.88425	5.67435	52.197	102.571	103.086	231.09	-3.72474	0.473637	-7.86413	3.72e-15	1.01e-12	2700054A10Rik	intron (NR_045436, intron 1 of 4)	3299
chr17.10040858.10041438	28.063	23.9765	26.9822	5.2817	1.9834	2.50067	31.2222	3.06043	0.38931	7.86115	3.81e-15	1.04e-12	4930452A19Rik	Intergenic	-265161
chr4.88937789.88938946	34.6584	28.0693	34.446	11.6191	6.46831	6.43011	91.5032	2.00243	0.25525	7.84499	4.33e-15	1.17e-12	Mir31	Intergenic	-27265
chr10.122119463.122119814	47.9035	39.5749	46.5154	6.03541	5.45623	5.67535	21.8287	2.96438	0.378109	7.84	4.51e-15	1.22e-12	Gm4489	promoter-TSS (NR_027637)	-76
chr10.127230656.127231092	97.2619	82.8809	97.2568	24.3074	13.6243	13.7144	75.1738	2.4376	0.311059	7.83647	4.63e-15	1.25e-12	Pip4k2c	intron (NM_001039000, intron 25 of 28)	-19233
chr10.118275229.118275437	78.6792	62.209	87.5094	5.64717	6.4326	6.08267	20.945	3.64283	0.465525	7.8252	5.07e-15	1.36e-12	Iltifb	Intergenic	19702
chr15.34453011.34453511	1.94708	1.85368	2.08605	27.7985	20.701	20.2999	42.8723	-3.54519	0.453276	-7.82126	5.23e-15	1.4e-12	Erich5	promoter-TSS (NM_173421)	-135
chr13.21937123.21937338	72.2584	48.1544	71.7708	3.27849	2.66749	2.52238	22.4752	4.51591	0.57788	7.81463	5.51e-15	1.47e-12	Zfp184	Intergenic	-7874
chr2.3158519.3159365	14.9721	9.64874	15.2181	2.22953	0.907009	0.857668	63.272	3.38242	0.432893	7.81353	5.56e-15	1.48e-12	Fam171a1	intron (NM_001081161, intron 1 of 7)	40457
chr10.120247412.120247943	44.7929	47.482	47.1479	17.3045	16.9676	16.0446	62.0305	1.46636	0.187735	7.8108	5.68e-15	1.51e-12	Llph	Intergenic	20549
chr10.122800127.122800736	67.8502	73.9908	68.2464	25.927	28.3366	28.5814	107.248	1.33326	0.17089	7.80185	6.1e-15	1.61e-12	Mir8104	intron (NM_176919, intron 2 of 8)	120918
chr15.66964851.66965075	8.05166	16.5101	5.4191	76.5856	69.1413	70.223	37.1543	-2.87399	0.368379	-7.80172	6.11e-15	1.61e-12	Ndrg1	intron (NM_008681, intron 1 of 15)	4677
chr6.92941254.92941782	26.6066	27.3867	25.6833	1.33867	0.726122	0.686621	39.0546	4.8959	0.628472	7.79017	6.69e-15	1.76e-12	9530026P05Rik	intron (NR_015530, intron 1 of 2)	824
chr3.152508591.152508916	70.1053	44.4405	68.9261	8.68901	2.94569	3.34254	19.89	3.65985	0.469836	7.78964	6.72e-15	1.76e-12	Zzz3	intron (NM_001081277, intron 8 of 13)	112059
chr4.127362497.127363019	24.2473	23.0841	22.3144	0.902683	1.4689	1.73625	21.5361	4.04548	0.519359	7.78936	6.73e-15	1.76e-12	Gjb5	Intergenic	-4578
chr10.120882173.120883300	91.4212	89.2466	92.6517	42.6902	29.9667	30.4295	251.049	1.40893	0.180891	7.78882	6.76e-15	1.76e-12	Msrb3	intron (NM_177092, intron 1 of 6)	16455
chr6.95334798.95335312	28.6829	22.3607	24.3521	4.58353	1.86465	1.76322	39.0461	3.25584	0.418326	7.78302	7.08e-15	1.84e-12	AY512915	promoter-TSS (NR_033559)	-977
chr18.12391900.12392377	37.6085	24.8687	38.6269	6.91364	6.02696	5.6991	45.8902	2.44664	0.314971	7.76783	7.98e-15	2.07e-12	Lama3	intron (NM_010680, intron 2 of 74)	58075
chr10.127058221.127058518	115.506	118.424	114.565	48.3193	34.1582	35.3472	73.4924	1.57246	0.202644	7.75971	8.51e-15	2.2e-12	2009-03-01	exon (NM_001033262, exon 2 of 4)	1811
chr10.118052034.118052840	79.2617	78.7144	80.2936	38.6107	26.6551	26.1052	149.563	1.38889	0.179011	7.75867	8.58e-15	2.21e-12	Mdm1	Intergenic	-89576
chr10.127136477.127137091	169.493	149.497	169.087	81.3706	61.5214	62.3089	244.961	1.25142	0.161339	7.75646	8.73e-15	2.24e-12	Os9	Intergenic	-15567
chr4.8284944.8285338	47.6279	36.2072	45.4205	4.78079	3.40358	3.21843	42.0272	3.51777	0.453557	7.75597	8.77e-15	2.25e-12	Car8	Intergenic	-46089
chr15.31338793.31339313	6.9544	8.91259	7.68956	56.1812	67.4603	67.9735	76.1745	-3.03458	0.391361	-7.75392	8.91e-15	2.27e-12	Ankrd33b	intron (NM_027496, intron 1 of 3)	28701
chr17.5295716.5296131	4.68985	7.14378	4.60586	23.8321	30.9326	31.4327	33.5429	-2.42247	0.312429	-7.75366	8.93e-15	2.27e-12	Ldhal6b	intron (NM_001085355, intron 8 of 19)	122898
chr11.3132698.3133132	50.2962	44.4064	48.852	201.865	196.916	193.301	327.785	-2.04792	0.26434	-7.74731	9.39e-15	2.38e-12	Pisd-ps1	TTS (NR_003517)	8916
chr16.58481109.58481649	55.124	38.7956	52.481	20.0709	15.2653	15.442	65.9655	1.54013	0.19896	7.74089	9.87e-15	2.5e-12	St3gal6	intron (NM_018784, intron 6 of 10)	41913
chr4.124752444.124752888	87.6844	69.704	85.7226	27.0531	28.0536	27.7518	82.7955	1.54843	0.200139	7.7368	1.02e-14	2.57e-12	Mir698	intron (NM_008385, intron 7 of 23)	8887
chr17.9921363.9921720	44.3758	29.5729	45.2493	3.29681	1.60943	1.52188	19.793	4.2565	0.550224	7.73594	1.03e-14	2.58e-12	4930452A19Rik	Intergenic	-145663
chr4.100219568.100219986	30.2658	20.3913	29.1002	7.88716	0.458375	0.43344	40.142	3.34905	0.433222	7.73056	1.07e-14	2.69e-12	Ror1	intron (NM_013845, intron 1 of 8)	124018
chr8.36993416.36993718	1.37976	2.45199	1.14974	23.3714	30.4252	31.1676	35.4199	-4.13792	0.535604	-7.72571	1.11e-14	2.78e-12	AI429214	promoter-TSS (NM_001039220)	-2
chr1.133972425.133972757	47.7073	37.3708	44.4617	4.96204	4.61403	4.36303	20.0452	3.21859	0.416713	7.72376	1.13e-14	2.82e-12	Prelp	Intergenic	-51186
chr10.127225721.127226026	150.285	125.647	138.893	20.8281	21.3399	20.7725	64.9211	2.71537	0.351654	7.7217	1.15e-14	2.86e-12	Pip4k2c	3' UTR (NM_001039000, exon 29 of 29)	-14246
chr10.118599678.118599976	80.1644	86.3466	79.8107	21.3157	14.1314	15.1849	46.0666	2.29255	0.296956	7.72017	1.16e-14	2.88e-12	Tmevpg1	Intergenic	-43289
chr10.45017894.45018316	3.29446	2.19549	4.11786	31.2503	26.7884	26.1898	20.2567	-3.12552	0.404928	-7.71871	1.18e-14	2.91e-12	Prep	Intergenic	-49034
chr4.129810766.129811810	38.4061	39.9915	39.3375	12.8755	14.8869	14.7722	138.615	1.45873	0.189059	7.71575	1.2e-14	2.97e-12	Ptp4a2	Intergenic	-9386
chr10.117363059.117363464	65.2157	48.0358	59.6349	18.605	15.6107	14.7615	48.1416	1.82781	0.237017	7.71173	1.24e-14	3.05e-12	Cpsf6	intron (NM_001013391, intron 3 of 9)	13688
chr10.127521873.127522536	66.9494	60.4209	67.1558	22.752	20.2472	20.5133	92.5487	1.61385	0.209354	7.70872	1.27e-14	3.12e-12	Shmt2	intron (NM_028230, intron 1 of 11)	433
chr7.25680130.25681333	100.929	98.5771	101.415	69.5999	61.7333	62.7494	434.808	0.632039	0.0820091	7.70693	1.29e-14	3.15e-12	B9d2	promoter-TSS (NM_172148)	-487
chr10.126071073.126071572	34.0028	17.8309	29.6115	1.88841	1.53647	1.45289	17.2239	4.07368	0.528666	7.70558	1.3e-14	3.18e-12	Lrig3	Intergenic	104995
chr11.73321129.73321476	5.20581	8.53969	5.00532	33.2371	44.7034	44.3591	27.289	-2.73395	0.355111	-7.69886	1.37e-14	3.34e-12	Aspa	intron (NM_023113, intron 2 of 5)	3334
chr12.12496525.12497216	41.8872	41.8716	38.2604	1.70557	1.11017	1.04978	83.2696	4.99698	0.649251	7.69654	1.4e-14	3.39e-12	4921511I17Rik	Intergenic	-104313
chr16.93245812.93246139	60.7556	63.9891	59.4779	14.3934	11.1254	10.5202	37.4178	2.36232	0.307073	7.69301	1.44e-14	3.48e-12	1810053B23Rik	Intergenic	107211
chr5.5932757.5933092	7.88023	7.7391	8.29454	35.8293	63.4481	63.2396	24.4012	-2.77794	0.36127	-7.68938	1.48e-14	3.57e-12	Steap1	Intergenic	-183608
chr7.19817187.19817830	70.9761	73.257	70.8642	36.654	32.8051	32.9946	154.848	1.06902	0.139153	7.68238	1.56e-14	3.76e-12	Bcl3	intron (NM_033601, intron 2 of 8)	5136
chr4.124772018.124772605	47.1629	52.4363	44.435	12.8463	9.79894	9.88361	65.8058	2.15181	0.280328	7.67603	1.64e-14	3.94e-12	Mir698	intron (NM_008385, intron 7 of 23)	28597
chr16.13423624.13423952	71.1603	70.0047	67.2387	26.5468	22.7669	22.0804	45.2733	1.55	0.201987	7.67375	1.67e-14	4e-12	Mir193b	Intergenic	-25736
chr14.20181438.20181970	28.2372	35.5447	29.739	6.20023	9.00841	8.51835	55.9117	1.95232	0.2548	7.66216	1.83e-14	4.36e-12	Kcnk5	promoter-TSS (NM_021542)	-36
chr3.141465013.141465713	0.795182	0.794886	0.993925	20.2041	17.5346	17.358	38.7869	-4.42234	0.577217	-7.66149	1.84e-14	4.36e-12	Unc5c	promoter-TSS (NM_001293561)	-252
chr8.13472266.13472632	5.31602	6.57929	6.17005	28.9436	47.6223	49.4854	24.1414	-2.82505	0.368717	-7.66183	1.83e-14	4.36e-12	Gas6	intron (NM_019521, intron 10 of 14)	22116
chr10.118227660.118228060	112.249	126.45	118.585	24.1349	27.7791	27.1738	81.3441	2.16799	0.283067	7.65891	1.88e-14	4.43e-12	Il22	Intergenic	22903
chr4.105908983.105909709	25.4942	15.8401	25.6366	1.94816	3.17017	3.24752	22.6413	2.97543	0.388487	7.65903	1.87e-14	4.43e-12	Usp24	Intergenic	-406739
chr10.128388657.128389863	57.7281	68.1707	57.8693	18.7746	16.3895	16.4007	100.572	1.832	0.239511	7.64891	2.03e-14	4.77e-12	Mir6915	promoter-TSS (NR_105880)	-12
chr15.74673290.74673559	4.12905	4.12752	1.93539	20.9824	46.2365	45.7391	24.3312	-3.47827	0.454752	-7.64871	2.03e-14	4.77e-12	Arc	promoter-TSS (NM_001276684)	-892
chr10.117836410.117836692	107.348	99.1042	113.251	38.3688	29.1821	28.8781	61.4623	1.73575	0.226953	7.64805	2.04e-14	4.78e-12	Rap1b	intron (NM_024457, intron 1 of 7)	9425
chr10.127350629.127350970	76.1973	90.6968	77.4157	29.679	24.1478	23.3652	63.602	1.66544	0.217847	7.645	2.09e-14	4.88e-12	Inhbe	exon (NM_008382, exon 2 of 2)	962
chr5.122613973.122614737	26.7781	27.6786	27.3232	9.87405	9.03808	8.78381	70.5143	1.56161	0.204314	7.64316	2.12e-14	4.94e-12	Ift81	intron (NM_009879, intron 1 of 18)	304
chr3.152509313.152509561	61.5627	36.5509	55.2636	7.58399	3.08529	2.91745	16.6687	3.55434	0.46552	7.63521	2.25e-14	5.24e-12	Zzz3	intron (NM_001081277, intron 8 of 13)	112756
chr18.38164789.38165377	26.7354	21.4435	25.1371	2.00383	1.63038	1.54169	29.6941	3.83366	0.502371	7.63114	2.33e-14	5.39e-12	Pcdh1	Intergenic	44774
chr4.97532043.97532430	31.6064	18.1909	27.8337	1.21676	1.97999	1.87228	30.2568	3.91396	0.513008	7.62943	2.36e-14	5.45e-12	Nfia	Intergenic	-49711
chr10.124706558.124706935	35.7606	39.8011	36.4038	2.4979	3.04856	2.88272	14.297	3.71766	0.48749	7.62613	2.42e-14	5.58e-12	4930503E24Rik	Intergenic	237757
chr10.118001611.118002283	27.1257	24.0107	27.176	4.55969	4.85142	4.58751	26.6949	2.47847	0.325325	7.61846	2.57e-14	5.9e-12	4933411E08Rik	Intergenic	76273
chr4.120975059.120975760	20.0497	14.023	18.6095	2.01753	2.18871	2.32835	26.3368	3.00277	0.394156	7.61824	2.57e-14	5.9e-12	Mir7015	intron (NM_133716, intron 6 of 9)	-1851
chr18.36286667.36287836	20.7247	21.7488	20.0983	38.9384	38.9043	39.5819	205.939	-0.915179	0.12014	-7.61759	2.58e-14	5.9e-12	Pura	5' UTR (NM_008989, exon 2 of 2)	5898
chr3.76005666.76005866	9.01305	3.69628	9.53253	54.0217	64.9753	65.0548	18.3366	-3.03351	0.398234	-7.61741	2.59e-14	5.9e-12	Golim4	Intergenic	-48856
chr4.43875096.43876222	32.1495	28.5117	30.9113	13.4049	11.7587	11.7636	104	1.31256	0.172425	7.61238	2.69e-14	6.12e-12	Reck	promoter-TSS (NM_016678)	-15
chr12.12570872.12571300	48.7257	36.3683	43.4448	1.10047	1.79076	1.69335	49.7598	4.78271	0.628446	7.61038	2.73e-14	6.2e-12	4921511I17Rik	Intergenic	-178577
chr7.45103671.45104030	9.67747	13.4144	10.1608	55.0787	49.6153	48.9341	55.1968	-2.22084	0.292318	-7.59735	3.02e-14	6.84e-12	Fcgrt	promoter-TSS (NM_010189)	-13
chr10.117982659.117982896	52.6975	47.6052	51.231	5.95088	5.6488	5.34151	17.4536	3.16215	0.416264	7.59651	3.04e-14	6.87e-12	4933411E08Rik	Intergenic	57299
chr4.127060760.127061502	36.1987	32.498	38.2129	13.9788	14.9925	14.9102	76.5397	1.27734	0.168182	7.59496	3.08e-14	6.93e-12	Zmym1	promoter-TSS (NM_026670)	-12
chr10.127141506.127142107	49.7698	37.0242	49.4779	4.70535	6.06167	5.73192	47.3975	3.03383	0.399623	7.59174	3.16e-14	7.09e-12	Os9	Intergenic	-20601
chr16.17277948.17278232	50.3636	38.4511	48.8941	14.0803	8.76059	8.92126	46.133	2.14561	0.282939	7.58327	3.37e-14	7.55e-12	Tmem191c	exon (NM_177473, exon 10 of 10)	1789
chr19.34067009.34067396	3.9508	5.74448	4.04038	30.419	46.0348	46.339	27.7871	-3.18274	0.419724	-7.58294	3.38e-14	7.55e-12	Lipn	promoter-TSS (NM_027340)	-135
chr11.90071737.90072376	2.17743	2.90216	2.44948	23.2363	21.9068	22.9852	44.955	-3.19343	0.421199	-7.58176	3.41e-14	7.6e-12	Tmem100	Intergenic	41596
chr12.20989966.20991091	20.2969	17.815	19.4914	5.03129	1.87624	1.93547	63.109	2.74212	0.361733	7.58053	3.44e-14	7.65e-12	Asap2	Intergenic	-121695
chr4.98436550.98437315	57.1249	52.1328	54.8024	21.2631	21.5628	21.3381	117.929	1.35008	0.178129	7.57923	3.48e-14	7.71e-12	Inadl	intron (NM_001005784, intron 11 of 19)	41071
chr12.104235886.104236395	26.2316	27.6786	24.5909	6.94269	4.89563	4.98541	54.9535	2.23691	0.295206	7.57743	3.52e-14	7.8e-12	Serpina3h	intron (NM_009251, intron 2 of 5)	-11818
chr5.65026871.65027129	2.15221	0	2.69012	33.7216	34.1109	34.3589	20.191	-4.34782	0.574093	-7.57337	3.64e-14	8.02e-12	Mir574	intron (NM_026667, intron 8 of 13)	56665
chr2.134785883.134786874	3.09055	1.68513	3.16062	17.1328	26.7179	26.9122	78.6484	-3.15548	0.41681	-7.57053	3.72e-14	8.18e-12	Plcb1	promoter-TSS (NM_019677)	-101
chr10.118650065.118650419	51.8167	47.6118	50.5383	0.664934	1.62304	2.04632	17.072	5.06023	0.669048	7.56332	3.93e-14	8.63e-12	Tmevpg1	Intergenic	-93728
chr10.122039493.122039937	65.137	78.8866	68.1084	26.5226	24.6008	24.4869	68.1582	1.48442	0.196309	7.56164	3.98e-14	8.72e-12	Srgap1	intron (NM_001081037, intron 1 of 21)	7565
chr1.84406882.84407305	7.23071	10.9516	8.6271	35.6304	41.6732	41.9762	49.4687	-2.17767	0.28817	-7.5569	4.13e-14	8.99e-12	Pid1	intron (NM_152915, intron 9 of 12)	-122447
chr14.72783215.72783743	6.05894	5.26668	5.92691	40.16	41.752	42.2272	60.1188	-2.84951	0.37707	-7.55699	4.13e-14	8.99e-12	Fndc3a	Intergenic	-73389
chr10.127945334.127945922	66.2471	60.5463	65.9479	28.0537	18.9125	17.8836	72.4098	1.58272	0.209495	7.55494	4.19e-14	9.11e-12	Sdr9c7	Intergenic	47011
chr8.120889130.120889533	46.9118	36.7799	42.2529	11.1014	8.0817	7.64206	27.511	2.24724	0.297562	7.55216	4.28e-14	9.28e-12	Irf8	Intergenic	152981
chr16.59638881.59639864	46.3102	37.9404	46.5556	17.9917	21.0797	20.8558	120.987	1.1173	0.147978	7.55045	4.34e-14	9.38e-12	Arl6	promoter-TSS (NM_019665)	91
chr10.127333191.127333482	90.6766	71.2421	83.5135	21.8267	11.8393	12.4391	37.2952	2.43228	0.322208	7.54878	4.39e-14	9.46e-12	Gli1	intron (NM_010296, intron 11 of 12)	8235
chr4.126110385.126111406	45.1338	42.3454	44.8246	24.0209	20.8597	20.9688	163.446	1.00873	0.13363	7.54867	4.4e-14	9.46e-12	Stk40	intron (NM_028800, intron 1 of 10)	6944
chr4.114821560.114822184	20.9591	18.7224	20.3448	4.90987	1.53647	1.74347	35.3083	2.93766	0.389421	7.54368	4.57e-14	9.81e-12	Gm12830	non-coding (NR_033617, exon 1 of 4)	163
chr5.124929483.124930002	46.3625	44.6486	47.901	17.2499	17.3592	17.8119	68.0697	1.39965	0.185549	7.54331	4.58e-14	9.81e-12	Zfp664	Intergenic	67014
chr14.64882724.64883487	9.84974	6.56405	8.89166	26.5712	23.6303	24.2465	81.3137	-1.54273	0.20469	-7.53689	4.81e-14	1.03e-11	Hmbox1	intron (NM_177338, intron 4 of 9)	66976
chr15.85670264.85671528	15.7532	16.5916	17.3497	30.9759	48.1287	48.5254	174.686	-1.37368	0.18239	-7.53158	5.01e-14	1.07e-11	Mirlet7bhg	Intergenic	-33299
chr2.52955090.52955572	26.8324	20.3812	23.8017	3.90976	1.59055	1.50403	59.096	3.40126	0.452117	7.52296	5.35e-14	1.14e-11	Fmnl2	intron (NM_172409, intron 1 of 26)	97434
chr4.116685342.116686128	67.4644	66.0822	64.1852	37.1924	32.9454	32.0762	173.889	0.95351	0.126845	7.51712	5.6e-14	1.19e-11	Prdx1	promoter-TSS (NM_011034)	19
chr10.117731239.117731926	84.4641	73.7014	84.8141	26.0755	24.0074	23.2293	106.539	1.72656	0.229831	7.51231	5.81e-14	1.23e-11	Slc35e3	Intergenic	14898
chr19.25505385.25506099	1.55922	1.29887	1.94893	14.1961	15.5796	15.4941	22.3138	-3.24131	0.431781	-7.50684	6.06e-14	1.28e-11	Dmrt1	promoter-TSS (NM_015826)	-193
chr19.32238620.32239188	53.3911	37.8658	50.8168	10.7862	13.8391	13.7246	78.7037	1.87736	0.250474	7.49523	6.62e-14	1.39e-11	Sgms1	intron (NM_144792, intron 4 of 9)	-27801
chr2.16491294.16491680	24.4863	21.5975	25.2051	4.26967	0.992554	0.93856	32.1052	3.63098	0.484426	7.49544	6.61e-14	1.39e-11	Plxdc2	intron (NM_026162, intron 1 of 13)	135190
chr9.23570107.23570607	33.1004	24.8393	32.6815	8.00973	7.66703	7.97495	56.8105	1.93844	0.258853	7.48858	6.96e-14	1.46e-11	Bmper	Intergenic	347277
chr11.27027371.27027780	2.03935	2.71812	2.54905	22.4537	21.5481	21.2618	31.0868	-3.18088	0.424814	-7.48769	7.01e-14	1.47e-11	Gm12070	Intergenic	242493
chr10.125636479.125637107	34.562	28.6433	35.1694	9.00674	8.54954	8.08444	33.6319	1.94034	0.25961	7.47405	7.78e-14	1.62e-11	Slc16a7	Intergenic	-308119
chr10.117330585.117331027	68.8914	76.7271	73.1342	19.7154	22.9777	23.3676	53.6301	1.71608	0.229644	7.47279	7.85e-14	1.63e-11	Lyz1	Intergenic	-37861
chr3.144627759.144628455	38.1878	33.0438	34.4872	15.5787	13.7776	13.8098	87.7968	1.2977	0.173851	7.46445	8.36e-14	1.74e-11	2015-09-01	Intergenic	57780
chr2.9801414.9801933	19.8314	17.5023	18.0885	3.17762	1.47738	1.74626	54.421	3.15783	0.423507	7.45639	8.89e-14	1.84e-11	Gata3	Intergenic	76910
chr5.38857679.38858175	19.3472	22.4231	17.8741	0.474953	1.54575	1.46166	17.5105	4.03482	0.541681	7.4487	9.43e-14	1.95e-11	Clnk	intron (NM_013748, intron 2 of 18)	18892
chr4.109000176.109001271	76.671	75.5833	79.4641	52.1209	47.1386	47.8884	308.924	0.653706	0.0877672	7.44819	9.46e-14	1.95e-11	Nrd1	promoter-TSS (NM_146150)	-241
chr11.103685146.103685737	6.59114	5.9612	6.76733	27.114	32.118	31.9047	62.95	-2.24421	0.301338	-7.4475	9.51e-14	1.96e-11	Gosr2	intron (NM_019650, intron 4 of 5)	12254
chr3.106003558.106003762	2.03935	2.71812	1.69937	36.8471	44.97	44.2954	16.9438	-4.31103	0.579087	-7.44452	9.73e-14	2e-11	Pifo	intron (NM_001200028, intron 1 of 5)	-2159
chr5.75933406.75934060	27.4456	28.6406	27.125	10.0908	9.96949	9.98169	75.7763	1.46371	0.196731	7.44017	1.01e-13	2.06e-11	Kdr	3' UTR (NM_010612, exon 30 of 30)	44798
chr11.31369338.31369760	12.1895	10.0992	13.5889	46.3174	40.8637	42.0754	51.7625	-1.84802	0.248724	-7.43	1.09e-13	2.22e-11	Stc2	intron (NM_011491, intron 1 of 3)	519
chr10.127526523.127527050	69.1499	71.7625	65.9793	20.118	25.8261	25.4531	76.0161	1.52196	0.204913	7.42736	1.11e-13	2.26e-11	Shmt2	exon (NM_183297, exon 2 of 2)	-4185
chr16.92822023.92822443	72.4914	69.2658	70.3361	28.5953	23.7223	25.0201	92.058	1.4576	0.196306	7.42516	1.13e-13	2.29e-11	Runx1	intron (NM_001111022, intron 2 of 6)	3800
chr10.122985267.122986657	68.9264	79.8501	71.878	35.8065	28.9953	28.7236	270.328	1.23814	0.166892	7.4188	1.18e-13	2.4e-11	Mirlet7i	TTS (NR_029527)	320
chr7.71960687.71961229	20.2746	15.7347	19.8886	0.869435	1.7685	1.6723	22.2714	3.65851	0.493717	7.41012	1.26e-13	2.55e-11	Mctp2	Intergenic	345719
chr3.52567376.52567920	19.9445	14.6546	20.7744	3.8981	1.05721	1.33293	21.8745	3.21731	0.434474	7.40506	1.31e-13	2.65e-11	Gm2447	Intergenic	-172029
chr10.127739230.127740027	75.266	87.0503	70.5036	28.693	20.6981	20.7101	138.107	1.73496	0.234443	7.40034	1.36e-13	2.74e-11	Zbtb39	promoter-TSS (NM_198035)	-89
chr8.90378057.90378341	1.95587	0	2.44471	40.5843	28.3035	28.6755	20.3741	-4.41223	0.596876	-7.3922	1.44e-13	2.9e-11	Tox3	Intergenic	-29946
chr16.10192703.10193117	33.5797	21.0354	33.5779	1.1376	0.925586	0.875235	18.0023	4.92093	0.666369	7.38469	1.53e-13	3.06e-11	Atf7ip2	promoter-TSS (NM_029253)	-77
chr10.118064772.118065299	72.581	60.8574	71.5875	3.57654	1.45499	1.37584	48.4438	5.03017	0.681237	7.38388	1.54e-13	3.07e-11	Mdm1	Intergenic	-76701
chr5.91023148.91023421	38.6534	36.6054	40.6856	2.58451	1.40189	1.98844	15.8333	4.29862	0.582522	7.37933	1.59e-13	3.17e-11	Epgn	Intergenic	-4239
chr10.127654753.127655648	71.8552	66.957	72.7068	14.4898	15.6477	15.6072	106.748	2.20298	0.298665	7.37608	1.63e-13	3.25e-11	Nab2	exon (NM_009284, exon 12 of 22)	11770
chr10.127563636.127564228	126.431	108.06	123.369	31.0489	22.3475	21.1318	143.446	2.26518	0.307137	7.37514	1.64e-13	3.26e-11	Nxph4	intron (NM_008512, intron 41 of 88)	-29427
chr10.119086472.119087008	82.5234	77.8233	84.3355	3.5166	1.07296	1.01459	46.3548	5.48827	0.745033	7.36648	1.75e-13	3.47e-11	1700064J06Rik	Intergenic	-6191
chr10.127076093.127076418	79.9371	80.3347	75.3378	19.5503	19.4416	20.0552	45.0054	1.99123	0.270425	7.36334	1.79e-13	3.54e-11	Agap2	Intergenic	-2643
chr18.88532503.88533064	30.4995	27.7616	28.8243	6.72033	3.07568	2.90837	21.8324	2.81451	0.382231	7.36336	1.79e-13	3.54e-11	Socs6	Intergenic	361288
chr10.127125315.127125546	118.332	126.494	117.875	46.8033	43.0478	43.0544	55.1125	1.44619	0.196419	7.36277	1.8e-13	3.55e-11	Os9	Intergenic	-4272
chr10.123183715.123184139	60.3328	45.8883	61.0673	19.995	13.1052	12.3923	59.5182	1.89533	0.257443	7.36216	1.81e-13	3.55e-11	Usp15	intron (NM_027604, intron 1 of 21)	13046
chr10.127162722.127163257	157.035	138.611	144.938	31.268	30.4571	31.8497	145.747	2.23042	0.303033	7.36031	1.83e-13	3.6e-11	B4galnt1	Intergenic	-2279
chr2.30495676.30496339	5.24682	6.71343	6.29585	23.1075	24.0074	23.5219	54.4646	-1.96916	0.267607	-7.35838	1.86e-13	3.64e-11	Ier5l	Intergenic	-21781
chr18.36196046.36196357	5.80648	7.14378	7.25772	26.4801	36.3189	37.2536	41.4446	-2.33768	0.317853	-7.35461	1.91e-13	3.74e-11	Nrg2	intron (NM_001167891, intron 1 of 9)	969
chr4.143361564.143362361	40.3398	33.0512	37.762	1.77482	0.481351	0.455166	36.1761	5.41476	0.736384	7.35317	1.94e-13	3.77e-11	Lrrc38	intron (NM_001162983, intron 1 of 1)	11951
chr18.46013200.46013540	44.5447	47.9325	43.4186	0.692233	1.12645	1.06517	14.8923	5.52795	0.751834	7.35262	1.94e-13	3.77e-11	A330093E20Rik	intron (NR_040342, intron 2 of 3)	31904
chr16.55821715.55822673	66.9895	62.5584	68.1121	31.2602	32.8443	33.1407	205.492	1.01699	0.13839	7.34877	2e-13	3.88e-11	Nfkbiz	exon (NM_030612, exon 3 of 14)	273
chr15.74672358.74672853	12.0812	13.1065	14.0472	34.2655	48.0148	50.1628	67.2947	-1.77246	0.24121	-7.34818	2.01e-13	3.89e-11	Arc	promoter-TSS (NM_001276684)	-126
chr10.121962121.121962379	39.8159	38.7254	39.0067	2.73419	2.22462	2.10361	16.3551	4.06832	0.553825	7.34587	2.04e-13	3.94e-11	Srgap1	intron (NM_001081037, intron 1 of 21)	85072
chr10.122794163.122794897	71.6686	76.5697	69.9111	31.1524	29.2662	31.1334	139.73	1.24829	0.169981	7.34372	2.08e-13	4e-11	Mir8104	intron (NM_176919, intron 2 of 8)	115204
chr19.55622864.55623089	3.69971	1.6437	4.62439	51.1793	38.2419	40.9831	17.069	-3.68958	0.502873	-7.337	2.18e-13	4.2e-11	4930552P12Rik	intron (NM_001293686, intron 7 of 7)	79203
chr10.127107567.127107866	84.0779	61.2936	84.1896	13.3763	5.76178	5.44834	33.8782	3.25336	0.444177	7.32447	2.4e-13	4.6e-11	Os9	intron (NM_177614, intron 5 of 13)	13467
chr2.155641943.155642160	5.75321	5.96407	7.19114	40.0638	66.9564	65.8133	17.5403	-3.21044	0.438458	-7.32212	2.44e-13	4.67e-11	Mir499	intron (NM_019828, intron 11 of 18)	19162
chr10.5593473.5593917	39.7711	33.3912	39.1428	5.30453	4.31594	4.48927	38.1459	2.99657	0.409309	7.32106	2.46e-13	4.7e-11	Myct1	promoter-TSS (NM_026793)	0
chr13.93096876.93097137	2.65946	2.8357	2.65932	83.7893	31.5212	31.1928	26.4792	-4.16096	0.569055	-7.31205	2.63e-13	5.01e-11	A630019I02Rik	exon (NM_023821, exon 2 of 13)	2185
chr16.97738133.97738370	4.09869	3.90207	5.1231	46.6152	38.7346	37.3906	16.6093	-3.22872	0.441681	-7.31008	2.67e-13	5.07e-11	Ripk4	Intergenic	25487
chr10.122937370.122937743	81.2287	85.4198	79.6409	17.6723	15.4058	16.0245	66.1435	2.32539	0.318341	7.30472	2.78e-13	5.27e-11	Mirlet7i	intron (NM_001110218, intron 9 of 9)	48173
chr4.33581810.33582272	5.7187	7.62209	6.77178	45.3749	35.6741	35.6947	45.1918	-2.5474	0.348956	-7.30006	2.88e-13	5.44e-11	Mir8118	Intergenic	143967
chr5.112640704.112641282	9.86801	13.794	10.2285	34.2458	40.8001	40.7763	40.4726	-1.79102	0.245378	-7.29904	2.9e-13	5.47e-11	1700034G24Rik	Intergenic	-50894
chr19.28274444.28274953	1.36623	3.27773	1.7077	24.5308	26.7377	27.0636	24.6256	-3.66354	0.502142	-7.29583	2.97e-13	5.59e-11	Rfx3	intron (NM_175459, intron 9 of 10)	-263541
chr2.105224264.105225452	6.56342	4.06156	5.85989	20.0515	18.4144	18.0237	98.0201	-1.76682	0.242386	-7.28929	3.12e-13	5.86e-11	Them7	promoter-TSS (NM_001159638)	77
chr10.13686109.13686557	31.6576	19.4425	31.8111	6.83445	4.27749	4.04479	32.318	2.48186	0.340523	7.28836	3.14e-13	5.88e-11	Pex3	intron (NM_025446, intron 4 of 5)	-133193
chr9.88956648.88957104	7.92833	13.0057	8.76644	36.1567	62.1986	65.1734	56.0462	-2.48195	0.340906	-7.28045	3.33e-13	6.23e-11	Bcl2a1a	promoter-TSS (NM_009742)	-33
chr10.111986440.111986730	11.4932	15.3186	13.1686	59.2157	58.7398	61.1612	50.6506	-2.17882	0.299709	-7.26979	3.6e-13	6.72e-11	Glipr1	exon (NM_028608, exon 4 of 6)	10653
chr12.12477552.12478121	18.8252	15.6411	15.8906	1.6565	3.03251	2.86755	28.2905	2.70544	0.372239	7.26801	3.65e-13	6.8e-11	4921511I17Rik	Intergenic	-85446
chr19.47754938.47755329	3.19949	3.31676	3.99915	16.2587	23.5175	23.628	29.8942	-2.6192	0.360844	-7.25856	3.91e-13	7.28e-11	Sfr1	intron (NM_027559, intron 28 of 37)	23365
chr4.141279425.141279624	6.271	16.7164	7.83834	57.8326	71.0619	69.9203	20.2066	-2.7336	0.376643	-7.25782	3.93e-13	7.3e-11	Epha2	Intergenic	-21696
chr8.77724368.77724567	2.09033	0	1.74185	61.3734	55.6972	56.2995	17.5301	-5.42059	0.747056	-7.25593	3.99e-13	7.39e-11	Ednra	promoter-TSS (NM_010332)	-44
chr16.36720175.36720617	47.1859	47.7972	47.5766	14.3869	18.6423	18.0381	65.4516	1.46371	0.20175	7.25508	4.01e-13	7.42e-11	Ildr1	intron (NM_001285791, intron 5 of 6)	26365
chr10.120201933.120202451	48.3314	44.3768	48.3289	20.4669	18.5028	18.1961	78.7278	1.3049	0.17987	7.25471	4.03e-13	7.42e-11	Irak3	promoter-TSS (NM_028679)	-760
chr11.77853013.77853737	47.477	41.7591	43.9668	1.95353	1.85436	1.75349	41.6621	4.57996	0.631383	7.25386	4.05e-13	7.45e-11	Pipox	exon (NM_011586, exon 37 of 40)	40471
chr10.117779620.117780047	34.1877	34.2835	34.1859	5.51522	7.17978	6.78921	35.4845	2.38146	0.328431	7.25101	4.14e-13	7.59e-11	Nup107	intron (NM_134010, intron 8 of 27)	12854
chr11.44504001.44504499	5.30612	5.21109	5.23603	32.6404	25.7875	24.7486	59.2173	-2.39892	0.330848	-7.25083	4.14e-13	7.59e-11	Rnf145	Intergenic	-14774
chr11.80785700.80786210	12.272	13.4488	13.9757	54.9709	43.9744	43.7147	92.8917	-1.84952	0.255088	-7.2505	4.15e-13	7.59e-11	Myo1d	Intergenic	-5904
chr15.66536442.66536748	11.8021	10.8902	11.915	54.5917	42.5408	41.4097	37.3572	-1.99578	0.275423	-7.24625	4.28e-13	7.82e-11	Tmem71	intron (NM_172514, intron 7 of 9)	24445
chr9.32705808.32706442	11.6313	9.06754	12.6181	30.4822	38.1094	37.4663	74.3564	-1.676	0.231525	-7.23897	4.52e-13	8.23e-11	Ets1	intron (NM_001038642, intron 1 of 6)	9955
chr16.25958664.25959218	5.524	3.6813	4.70771	28.4963	24.5697	25.5237	62.1421	-2.48615	0.343602	-7.23554	4.64e-13	8.43e-11	Leprel1	Intergenic	146894
chrX.95711498.95712115	17.8141	10.2186	18.8842	0.38196	2.17543	2.05709	35.1087	3.27909	0.453247	7.23466	4.67e-13	8.46e-11	Zc3h12b	promoter-TSS (NM_001034907)	33
chr17.32108743.32109082	29.9205	42.0643	26.1278	2.08281	3.95416	3.73906	18.1432	3.28965	0.454731	7.23428	4.68e-13	8.47e-11	Pdxk-ps	Intergenic	-17543
chr17.31877905.31878159	2.73246	2.18516	3.4154	57.3929	38.4118	37.7467	23.6592	-3.9984	0.552802	-7.23298	4.73e-13	8.53e-11	Sik1	Intergenic	-22235
chr13.98027791.98028270	5.51616	10.8347	5.80618	29.5064	29.209	28.7551	47.4338	-2.01212	0.27825	-7.23135	4.78e-13	8.61e-11	Arhgef28	intron (NM_012026, intron 9 of 35)	178088
chr5.77386267.77387076	29.2475	25.6823	28.6008	7.28554	8.29885	8.52004	58.3822	1.78295	0.246565	7.23113	4.79e-13	8.61e-11	Igfbp7	intron (NM_008048, intron 1 of 4)	21607
chr7.19715119.19716318	115.433	115.003	114.382	74.9464	75.8634	74.7633	485.411	0.607269	0.0840832	7.22224	5.11e-13	9.18e-11	Tomm40	promoter-TSS (NM_001109748)	-179
chr10.126918894.126919461	92.4948	75.5379	97.5192	35.3246	24.3455	24.6198	107.963	1.66049	0.229962	7.22072	5.17e-13	9.26e-11	Xrcc6bp1	Intergenic	-17609
chr10.126506111.126506362	84.0557	82.5504	80.1805	12.1773	10.67	10.8102	24.3388	2.87449	0.398152	7.21958	5.22e-13	9.32e-11	Xrcc6bp1	Intergenic	395145
chr18.36180697.36181107	3.72971	7.68261	3.81428	27.5681	26.1686	26.5126	43.0453	-2.433	0.337159	-7.21617	5.35e-13	9.54e-11	Nrg2	intron (NM_001167891, intron 1 of 9)	16286
chr3.51520701.51520954	6.03508	10.9688	6.85769	46.4668	48.3929	47.1903	22.336	-2.60334	0.360946	-7.21255	5.49e-13	9.78e-11	Rab33b	3' UTR (NM_080793, exon 8 of 8)	36845
chr17.13551748.13553221	10.116	14.8691	9.45375	115.944	207.825	210.689	688.125	-3.9609	0.549212	-7.21197	5.51e-13	9.8e-11	2700054A10Rik	intron (NR_045436, intron 1 of 4)	2211
chr4.123013918.123014458	76.2463	63.5149	80.4923	34.906	22.0105	23.8344	98.7792	1.45765	0.202129	7.21152	5.53e-13	9.81e-11	Trit1	Intergenic	-2467
chr10.88228676.88228993	39.4403	27.4519	34.5084	5.9384	1.81188	1.71331	24.4677	3.49986	0.485715	7.20558	5.78e-13	1.02e-10	Ccdc53	intron (NM_026070, intron 5 of 6)	27743
chr6.117393509.117393874	0.380753	2.02993	0.475916	21.2833	33.0594	31.7572	22.5847	-4.99579	0.693903	-7.19955	6.04e-13	1.07e-10	Cxcl12	Intergenic	225161
chr13.88459491.88460052	1.48778	2.97446	1.85963	31.0815	28.3646	28.7605	39.3449	-3.82834	0.531936	-7.19699	6.16e-13	1.08e-10	Edil3	Intergenic	-361796
chr4.98097056.98097479	59.1604	51.6913	56.6924	21.7123	16.3069	15.4198	49.6443	1.65965	0.230595	7.19724	6.14e-13	1.08e-10	Tm2d1	intron (NM_001122953, intron 9 of 9)	286026
chr14.101238014.101238367	1.18098	1.04937	1.47615	18.0039	22.2441	22.0601	23.9231	-4.0854	0.568123	-7.19105	6.43e-13	1.13e-10	Prr30	Intergenic	-38095
chr10.128338508.128338738	94.1103	100.508	86.7156	29.6342	23.2799	24.3721	41.2774	1.86826	0.259932	7.18746	6.6e-13	1.16e-10	Cs	intron (NM_026444, intron 1 of 10)	802
chr16.10639194.10639833	27.2179	19.1543	25.0391	5.16363	3.60111	3.68898	38.124	2.53441	0.352658	7.18658	6.64e-13	1.16e-10	Clec16a	intron (NM_177562, intron 17 of 22)	94000
chr15.85669739.85670124	3.97127	5.77425	4.51257	15.8998	49.2587	49.402	32.4938	-3.03657	0.422815	-7.18181	6.88e-13	1.2e-10	Mirlet7bhg	Intergenic	-33774
chr13.59246052.59246376	2.14393	0.571502	2.67977	28.3262	31.9114	31.293	18.0431	-4.06181	0.565944	-7.17705	7.12e-13	1.24e-10	Agtpbp1	Intergenic	298301
chr15.97111919.97112118	3.48389	2.78607	4.35463	30.6867	43.2133	44.4948	18.0966	-3.49085	0.487256	-7.16429	7.82e-13	1.36e-10	Slc38a4	Intergenic	-56063
chr5.36530336.36530740	0.688176	0.458613	0.860174	6.41128	44.1025	43.9454	48.3035	-5.5665	0.777912	-7.1557	8.32e-13	1.44e-10	Tbc1d14	promoter-TSS (NM_001113364)	24
chr10.118418802.118419537	70.4352	72.4278	67.2128	10.2631	7.8285	7.64939	74.3712	3.03043	0.423577	7.15439	8.4e-13	1.45e-10	Ifng	Intergenic	-21934
chr13.119601866.119602322	44.5206	45.1137	43.8322	86.7761	116.412	114.848	183.949	-1.26272	0.176501	-7.15418	8.42e-13	1.45e-10	Ccl28	intron (NM_001039244, intron 2 of 2)	-21716
chr15.34356504.34357104	12.753	13.9072	12.1727	37.3126	39.6262	39.5858	76.537	-1.59375	0.222959	-7.14816	8.79e-13	1.52e-10	9430069I07Rik	intron (NM_001256161, intron 1 of 3)	1033
chr19.33589799.33590326	1.05572	0.703554	0.989689	7.60014	29.4636	29.2367	28.2969	-4.59348	0.643028	-7.14351	9.1e-13	1.57e-10	Lipo1	5' UTR (NM_001013770, exon 1 of 11)	335
chr13.64257076.64257438	1.5356	0.511676	1.9194	40.3173	26.9835	27.0166	26.5537	-4.54594	0.636506	-7.14203	9.2e-13	1.58e-10	1810034E14Rik	intron (NR_045798, intron 1 of 2)	8484
chr9.104338560.104339405	4.94169	5.04962	4.94143	36.2727	42.6798	42.5048	92.1847	-3.03003	0.424396	-7.13962	9.36e-13	1.6e-10	Acpp	promoter-TSS (NM_207668)	-947
chr4.117484259.117485249	42.327	37.1102	41.6568	22.8667	18.9927	19.2424	134.179	0.992258	0.139034	7.13678	9.55e-13	1.63e-10	Rnf220	intron (NM_025739, intron 2 of 14)	12384
chr15.19856998.19858001	26.3721	27.5647	25.1562	52.1947	46.1019	46.8499	185.703	-0.877983	0.123093	-7.13267	9.84e-13	1.68e-10	Acot10	Intergenic	809263
chr10.127343101.127343300	74.5552	74.2953	73.1578	16.5236	17.2853	16.345	22.2539	2.14076	0.30023	7.13038	1e-12	1.71e-10	Gli1	Intergenic	-1645
chr6.6496349.6497235	1.88531	1.88461	1.96376	20.4915	31.1798	32.3501	57.5596	-3.88145	0.544638	-7.12665	1.03e-12	1.75e-10	Shfm1	Intergenic	82141
chr14.72886900.72887403	6.63598	5.52793	7.60333	22.4811	40.3934	41.0787	40.6778	-2.40663	0.337766	-7.12512	1.04e-12	1.77e-10	Gm9199	Intergenic	-138383
chr12.105116668.105117325	24.779	20.6062	23.8247	6.0986	3.5026	3.58806	47.5815	2.41595	0.33917	7.12312	1.06e-12	1.79e-10	Tcl1b2	Intergenic	-30108
chr4.127474774.127475121	14.0156	18.1468	16.5176	55.6213	60.1565	61.059	32.2638	-1.87638	0.263626	-7.11757	1.1e-12	1.86e-10	Gjb5	Intergenic	-116752
chr11.24081055.24081699	30.2477	22.4614	28.6258	11.7111	8.03969	8.16547	109.554	1.56468	0.21986	7.11671	1.11e-12	1.86e-10	Bcl11a	intron (NM_001159290, intron 1 of 4)	693
chr7.103762220.103763753	39.4265	30.6335	40.5373	5.84743	4.38205	4.38045	107.717	2.92035	0.41035	7.11673	1.11e-12	1.86e-10	Olfr630	Intergenic	-5130
chr12.29290894.29291429	0	1.03958	0	21.1389	26.874	28.4615	49.0854	-6.37613	0.896189	-7.11472	1.12e-12	1.89e-10	Myt1l	Intergenic	-237264
chr1.133423582.133424502	14.3744	12.3019	14.3736	1.2815	3.33653	3.94378	54.5527	2.21115	0.310909	7.11191	1.14e-12	1.92e-10	Sox13	intron (NM_011439, intron 1 of 13)	472
chr14.50061693.50062998	8.64303	5.54655	8.66925	20.0626	20.7353	20.9979	135.082	-1.43122	0.201643	-7.09778	1.27e-12	2.12e-10	Olfr726	Intergenic	22837
chr12.16620232.16620516	5.37864	3.25857	6.11176	37.2713	48.5202	49.7041	18.7334	-3.19801	0.450599	-7.09725	1.27e-12	2.13e-10	Lpin1	Intergenic	-30644
chr10.127101213.127101602	180.09	171.451	170.612	34.4998	39.3968	39.1163	92.5862	2.20132	0.310188	7.09673	1.28e-12	2.13e-10	Os9	intron (NM_177614, intron 5 of 13)	19790
chr10.127576341.127576796	77.9291	65.986	79.4529	27.4358	27.798	29.472	67.0292	1.39307	0.196502	7.08932	1.35e-12	2.24e-10	Nxph4	exon (NM_008512, exon 24 of 89)	-41950
chr1.169683136.169683497	1.53984	1.53927	1.9247	26.7351	30.7719	29.5996	20.3345	-4.1336	0.583192	-7.0879	1.36e-12	2.26e-10	Rgs5	intron (NM_009063, intron 3 of 4)	27803
chr6.28832255.28833244	15.2024	13.5082	14.6034	1.19218	4.46198	4.21925	67.016	2.08134	0.29367	7.08735	1.37e-12	2.27e-10	Lrrc4	promoter-TSS (NM_138682)	-692
chr18.69152121.69152586	1.79428	1.59432	1.49515	20.7685	14.8372	14.8095	19.068	-3.35259	0.473098	-7.08648	1.38e-12	2.28e-10	Mir145b	Intergenic	-130187
chr16.3975974.3976837	47.097	40.2003	43.9495	5.46416	6.44643	6.30595	79.6418	2.84044	0.401183	7.08015	1.44e-12	2.38e-10	Nlrc3	promoter-TSS (NM_175547)	44
chr4.136469414.136470355	27.0723	29.379	26.2572	9.02108	13.8641	13.3027	106.206	1.1662	0.164739	7.07907	1.45e-12	2.39e-10	Luzp1	promoter-TSS (NM_024452)	-19
chr10.111134566.111134960	4.23359	8.46402	4.85073	41.8319	44.7328	43.6787	56.3464	-2.91611	0.412006	-7.07783	1.46e-12	2.41e-10	Osbpl8	Intergenic	-30042
chr11.117168762.117168961	4.18067	4.64346	5.22556	46.03	42.253	45.4028	15.8813	-3.26381	0.461157	-7.07744	1.47e-12	2.41e-10	2009-09-01	Intergenic	-30804
chr10.5044530.5044992	4.81574	8.82558	5.26694	51.4929	54.3407	52.1691	51.7226	-3.07899	0.435202	-7.07484	1.5e-12	2.45e-10	Syne1	intron (NM_001079686, intron 46 of 54)	24377
chr10.127189316.127189616	58.3349	49.9827	55.5541	13.3318	12.1233	12.0672	32.366	2.12795	0.300809	7.07408	1.5e-12	2.46e-10	Arhgef25	TTS (NM_030714)	364
chr11.53805762.53806167	9.95397	12.3521	11.1547	45.9312	46.3591	46.9684	55.6881	-2.06948	0.292543	-7.07411	1.5e-12	2.46e-10	Irf1	intron (NR_033332, intron 3 of 3)	35433
chr4.32343244.32344019	25.3211	17.2335	24.9157	9.73408	5.19748	5.14877	61.6611	1.78232	0.251958	7.07386	1.51e-12	2.46e-10	Bach2	Intergenic	-74012
chr9.92289750.92290104	68.6964	55.9831	63.7862	4.65454	2.16405	2.04632	28.0007	4.44049	0.627832	7.07273	1.52e-12	2.47e-10	Plscr2	intron (NM_008880, intron 4 of 7)	14328
chr17.6172952.6173415	22.8255	23.2173	22.1486	3.56112	2.0696	1.95702	28.0083	3.19875	0.452314	7.07197	1.53e-12	2.48e-10	Tulp4	intron (NM_054040, intron 1 of 13)	35013
chr2.74926134.74926733	30.1937	22.9077	29.3212	10.2289	5.12158	5.14565	39.6892	2.04143	0.288783	7.06908	1.56e-12	2.53e-10	Mtx2	Intergenic	100509
chr1.95268271.95268660	1.42929	0.476252	1.78652	15.7368	22.1607	22.8178	22.9372	-4.0247	0.569418	-7.0681	1.57e-12	2.54e-10	Fam174a	Intergenic	-45095
chr4.117914674.117915453	67.1765	57.1502	63.8679	38.1314	27.3315	28.6387	159.475	1.00915	0.142845	7.0647	1.61e-12	2.6e-10	Ipo13	promoter-TSS (NM_146152)	-15
chr7.12927919.12928766	2.95802	2.62837	3.08111	9.74269	15.401	15.8482	45.6425	-2.25657	0.319501	-7.0628	1.63e-12	2.63e-10	2310014L17Rik	exon (NM_029809, exon 2 of 2)	820
chr7.27238574.27238998	6.23001	4.37031	6.96741	33.3249	41.1233	41.4501	39.1943	-2.72386	0.385658	-7.06288	1.63e-12	2.63e-10	Adck4	intron (NM_133770, intron 5 of 14)	5765
chr4.53631141.53632143	24.0364	27.0367	24.1393	9.88451	11.2976	11.2262	76.7743	1.1999	0.170077	7.05505	1.73e-12	2.77e-10	Fsd1l	promoter-TSS (NM_001195284)	-29
chr11.4308526.4308955	2.91674	6.47924	3.64574	19.7625	33.4987	32.9434	26.5361	-2.76841	0.392457	-7.05404	1.74e-12	2.79e-10	Lif	Intergenic	41925
chr5.137570665.137571457	35.1464	38.6467	33.1677	10.7161	11.3831	10.9929	77.6207	1.68603	0.239114	7.05115	1.77e-12	2.84e-10	Tfr2	exon (NM_001289507, exon 1 of 18)	117
chr4.97543906.97544415	19.6737	15.2961	17.7601	1.38854	0.753173	0.712201	25.1201	4.25379	0.603579	7.04762	1.82e-12	2.91e-10	Nfia	Intergenic	-37802
chr10.118103073.118103798	185.424	222.579	189.54	96.8917	82.5378	83.5512	330.378	1.18231	0.167778	7.04688	1.83e-12	2.91e-10	Mdm1	Intergenic	-38463
chr5.5507853.5508635	35.5953	32.0238	36.9282	9.94853	13.2455	14.1485	43.1062	1.468	0.208318	7.04691	1.83e-12	2.91e-10	Cldn12	exon (NM_022890, exon 4 of 4)	6781
chr15.91633074.91633400	2.13082	5.68007	2.13071	39.7029	70.4804	70.534	53.201	-4.21831	0.598704	-7.04573	1.84e-12	2.93e-10	Lrrk2	Intergenic	-39979
chr17.45798384.45799190	4.48977	7.59525	4.5327	20.7679	32.1289	33.3067	67.5463	-2.39551	0.340035	-7.0449	1.86e-12	2.94e-10	1600014C23Rik	Intergenic	-64767
chr2.9593801.9594438	58.9749	46.289	59.5179	3.69987	3.31137	3.13123	102.423	4.02065	0.571021	7.04117	1.91e-12	3.02e-10	Gata3	Intergenic	284486
chr17.46483942.46484352	28.4814	28.0189	27.5476	4.59468	6.07487	5.7444	21.0162	2.33852	0.332261	7.03822	1.95e-12	3.08e-10	Ttbk1	exon (NM_001162864, exon 2 of 15)	3472
chr6.29747822.29749131	6.16994	9.78316	6.11643	60.1841	116.848	118.255	342.971	-3.74839	0.53262	-7.03764	1.96e-12	3.09e-10	Smo	intron (NM_176996, intron 1 of 11)	12938
chr3.106172550.106172886	4.96222	2.20461	5.1687	84.054	67.8191	68.98	54.5381	-4.15403	0.590303	-7.03712	1.96e-12	3.09e-10	Chil3	Intergenic	-5163
chr6.5361921.5362363	8.80803	10.0626	9.04348	32.5037	28.6138	27.8771	55.0802	-1.67851	0.238542	-7.03652	1.97e-12	3.1e-10	Asb4	Intergenic	-21217
chr10.105573717.105575011	24.1047	27.6815	23.8076	10.9368	6.22895	6.31082	130.637	1.70148	0.241841	7.03551	1.99e-12	3.12e-10	Tmtc2	promoter-TSS (NR_038032)	663
chr9.97018256.97019149	17.1467	18.283	17.7303	35.3813	36.3065	37.3786	134.308	-1.04638	0.148751	-7.03447	2e-12	3.13e-10	Spsb4	promoter-TSS (NM_145134)	-118
chr17.27324979.27325499	1.33739	0.713007	1.33732	24.0129	15.8513	17.0805	48.5348	-4.04763	0.575716	-7.0306	2.06e-12	3.22e-10	Mir7216	Intergenic	-3215
chr9.82829619.82830334	21.7986	24.644	21.4082	5.93426	8.31541	7.86306	57.0266	1.59395	0.226865	7.02598	2.13e-12	3.32e-10	Irak1bp1	5' UTR (NM_001168240, exon 1 of 3)	174
chr2.23960720.23960961	1.72755	0	1.43955	34.1397	39.6817	40.5248	14.8289	-5.09693	0.725617	-7.02428	2.15e-12	3.35e-10	Hnmt	Intergenic	88555
chr10.119080591.119080979	59.8262	61.117	56.8677	10.3159	12.3431	12.6054	35.4928	2.32269	0.330732	7.02289	2.17e-12	3.38e-10	1700064J06Rik	Intergenic	-12129
chr14.59365315.59365728	1.34643	2.69186	0.841475	25.6578	19.4843	18.863	23.0815	-3.74157	0.532836	-7.022	2.19e-12	3.4e-10	Phf11d	promoter-TSS (NM_199015)	46
chr2.155742882.155743636	20.8572	22.633	20.9945	6.56567	6.35958	6.25416	45.6083	1.74491	0.248531	7.02088	2.2e-12	3.42e-10	Procr	Intergenic	-8104
chr3.122728793.122729376	14.3174	14.6301	14.6149	4.85037	0.986605	1.24391	45.9339	2.71955	0.387388	7.0202	2.22e-12	3.43e-10	Pde5a	promoter-TSS (NM_153422)	-202
chr11.78497591.78498196	14.2575	21.7614	16.9586	52.5857	41.5177	41.357	113.557	-1.36575	0.19456	-7.01967	2.22e-12	3.43e-10	Sarm1	promoter-TSS (NM_172795)	-57
chr15.73148215.73149091	29.3966	28.1678	28.4019	50.6017	52.559	51.7706	180.076	-0.854591	0.121741	-7.01977	2.22e-12	3.43e-10	Ago2	intron (NM_153178, intron 1 of 18)	36578
chr2.43739449.43739869	52.2997	42.7948	49.649	19.0635	13.2297	12.9414	53.2473	1.69378	0.241313	7.01902	2.23e-12	3.44e-10	Arhgap15	Intergenic	-9168
chr10.126978288.126979267	109.636	111.633	107.533	51.3051	43.8992	43.3643	258.669	1.24507	0.177445	7.01667	2.27e-12	3.49e-10	Ctdsp2	promoter-TSS (NM_001113470)	-144
chr1.127625546.127625942	28.4327	17.7785	28.0802	4.75671	2.90266	3.20221	25.3448	2.802	0.399472	7.01424	2.31e-12	3.54e-10	Tmem163	intron (NM_028135, intron 2 of 7)	52283
chr10.127621667.127622513	50.8393	55.6996	48.5333	17.0002	21.5415	22.085	101.298	1.34228	0.191368	7.01414	2.31e-12	3.54e-10	Lrp1	promoter-TSS (NM_008512)	-701
chr16.89899771.89900077	60.3723	60.5011	59.0074	16.9157	12.512	12.4229	25.028	2.11277	0.301296	7.01229	2.34e-12	3.58e-10	Tiam1	intron (NM_001145886, intron 3 of 27)	60897
chr10.127055467.127055711	80.7694	70.5047	81.7604	21.1965	27.437	27.427	38.4358	1.59976	0.228231	7.00937	2.39e-12	3.65e-10	2009-03-01	TTS (NM_001033262)	4590
chr19.6601189.6601700	2.99397	2.17662	3.74226	19.3636	20.6314	21.6373	27.354	-2.79203	0.398458	-7.00707	2.43e-12	3.71e-10	Slc22a12	Intergenic	-58275
chr1.89899075.89899439	50.3971	47.834	49.6309	11.6409	12.1024	12.9367	39.0586	2.00285	0.285887	7.00574	2.46e-12	3.74e-10	Gbx2	Intergenic	31944
chr8.36019445.36019863	9.31254	11.9688	10.3929	28.7318	37.5868	35.5421	64.0429	-1.71007	0.244117	-7.00511	2.47e-12	3.75e-10	D8Ertd82e	Intergenic	-75194
chr13.44541315.44541766	3.08309	4.93111	2.69756	14.1004	22.9451	22.9023	55.095	-2.52462	0.361191	-6.98971	2.75e-12	4.17e-10	1700029N11Rik	Intergenic	101839
chr13.59228111.59228772	16.4195	8.69772	17.1028	62.7569	58.314	57.8852	87.6958	-2.08252	0.298055	-6.98701	2.81e-12	4.24e-10	Agtpbp1	Intergenic	316171
chr18.39559408.39559674	4.69738	5.56519	5.21903	33.5953	51.0719	52.3748	29.5544	-3.16479	0.45295	-6.98705	2.81e-12	4.24e-10	Nr3c1	Intergenic	-72307
chr10.119294799.119295081	52.6892	50.5366	49.2397	9.17515	5.42924	5.13389	19.1459	2.97326	0.42556	6.9867	2.81e-12	4.24e-10	Cand1	Intergenic	-54895
chr15.50664511.50664919	4.77012	9.53669	5.11057	46.1714	47.4278	46.6239	44.5341	-2.87336	0.411369	-6.98486	2.85e-12	4.29e-10	Mir1907	exon (NM_032000, exon 5 of 6)	224418
chr16.95459299.95459698	58.5293	56.1858	54.4329	17.1137	21.6067	21.3393	43.0398	1.47975	0.211855	6.98471	2.85e-12	4.29e-10	Erg	intron (NM_133659, intron 2 of 10)	70946
chr13.40898091.40898421	2.9471	3.928	3.68368	17.1155	25.5305	27.9824	30.0536	-2.78084	0.398163	-6.98419	2.87e-12	4.3e-10	Gcnt2	intron (NM_008105, intron 1 of 2)	11489
chr12.73574612.73575177	26.3446	20.6741	25.8508	6.25578	5.42924	5.77562	31.5149	2.06458	0.295665	6.98282	2.89e-12	4.33e-10	Prkch	Intergenic	-10171
chr4.108833015.108834849	50.9578	51.4197	50.7843	34.9897	31.818	32.3634	344.211	0.625108	0.0895253	6.98248	2.9e-12	4.34e-10	Btf3l4	intron (NM_027453, intron 1 of 5)	376
chr4.137888216.137888546	56.4159	60.0423	53.1502	9.98405	10.4443	9.87614	29.5675	2.47947	0.355115	6.98217	2.91e-12	4.34e-10	Ece1	intron (NM_199307, intron 1 of 19)	26110
chr10.6717174.6717930	7.17948	7.60619	6.90298	24.3224	40.5938	41.2644	81.5409	-2.30255	0.329863	-6.98033	2.94e-12	4.39e-10	Oprm1	Intergenic	-71244
chr13.59229266.59229472	1.34643	0	1.68295	46.7542	49.1746	46.4995	18.1205	-5.50213	0.788321	-6.97955	2.96e-12	4.4e-10	Agtpbp1	Intergenic	315077
chr15.41735603.41736083	6.95329	7.72301	6.8805	32.3896	34.7384	34.3589	40.7414	-2.24426	0.321633	-6.97771	3e-12	4.45e-10	Oxr1	intron (NM_001130166, intron 3 of 16)	-53183
chr19.55548205.55548412	5.35983	10.7157	4.18715	38.5853	63.7119	62.8654	24.0019	-3.06419	0.439559	-6.97106	3.15e-12	4.66e-10	4930552P12Rik	intron (NM_001293686, intron 7 of 7)	153875
chr5.111058722.111059772	14.4527	11.8406	15.2474	3.59355	3.83753	4.14717	51.1187	1.83402	0.263445	6.96166	3.36e-12	4.98e-10	Mir701	intron (NM_001267622, intron 2 of 22)	54957
chr19.26606415.26606927	16.5705	15.9308	14.2608	47.8545	42.3054	40.7121	97.7486	-1.48275	0.21313	-6.95701	3.48e-12	5.13e-10	Smarca2	intron (NM_011416, intron 1 of 32)	1339
chr7.67958069.67958419	23.4244	19.5793	21.3389	51.7834	55.2649	53.8107	68.7917	-1.32124	0.189956	-6.95553	3.51e-12	5.18e-10	Igf1r	intron (NM_010513, intron 1 of 20)	5979
chr10.126990378.126990672	100.147	101.369	102.74	51.2112	39.7139	41.2473	68.3088	1.20793	0.173684	6.95472	3.53e-12	5.2e-10	Mir26a-2	intron (NM_001113470, intron 1 of 7)	-5001
chr8.120026131.120026778	39.5701	34.1093	38.1702	11.2926	10.3736	9.80925	44.0472	1.82999	0.263312	6.9499	3.66e-12	5.37e-10	Crispld2	intron (NM_030209, intron 8 of 14)	33850
chr4.59275443.59275948	69.6778	63.5034	70.2249	24.2583	28.4673	29.4311	89.7645	1.29692	0.186687	6.94702	3.73e-12	5.47e-10	LOC101055769	Intergenic	15672
chr16.34208719.34209174	51.6471	25.2539	52.714	0.517657	2.94828	2.78789	24.9459	4.32033	0.622226	6.94334	3.83e-12	5.61e-10	Umps	intron (NM_001164268, intron 21 of 33)	-241904
chr6.128856234.128856645	13.5297	15.3279	13.9517	30.9388	43.8193	43.1988	62.1778	-1.48546	0.213968	-6.94246	3.85e-12	5.63e-10	Klrb1b	intron (NM_001254946, intron 2 of 2)	-30145
chr15.41790705.41790999	9.92023	11.3332	10.6283	61.6135	75.5216	75.107	51.479	-2.74524	0.395533	-6.94062	3.9e-12	5.7e-10	Oxr1	intron (NM_001130163, intron 1 of 13)	1316
chr17.47360035.47360654	26.2977	26.6624	25.004	7.61457	5.57591	5.56551	39.3821	2.06606	0.297741	6.93913	3.95e-12	5.75e-10	Mrps10	TTS (NM_172622)	-8710
chr6.143326895.143327216	1.73113	1.15365	1.0819	44.7178	32.8051	31.0206	26.0753	-4.74874	0.684526	-6.93726	4e-12	5.82e-10	D6Ertd474e	Intergenic	81176
chr4.119959323.119959777	35.528	31.0244	34.8371	12.4511	10.9748	10.3778	61.5809	1.59175	0.229495	6.93586	4.04e-12	5.86e-10	Hivep3	intron (NM_010657, intron 1 of 8)	144872
chr10.82889652.82889948	2.34605	6.25382	2.93241	30.2019	40.0932	39.7466	32.7361	-3.3026	0.476307	-6.93377	4.1e-12	5.93e-10	Eid3	intron (NM_001042513, intron 13 of 14)	23163
chr10.121268404.121269217	72.2458	78.4938	72.9695	30.7389	21.235	20.5261	126.013	1.62974	0.235042	6.93381	4.1e-12	5.93e-10	Tbc1d30	intron (NM_029057, intron 11 of 11)	42694
chr7.114887881.114888283	26.972	19.8182	27.23	4.68589	2.85944	2.70389	29.1239	2.88369	0.415911	6.93342	4.11e-12	5.94e-10	A730082K24Rik	Intergenic	-60552
chr11.84597335.84597904	8.55692	8.47227	8.86206	28.1605	30.999	32.1802	38.3827	-1.82736	0.263622	-6.93175	4.16e-12	5.99e-10	Lhx1os	Intergenic	72079
chr4.105225444.105226143	8.36133	14.3284	9.45577	26.6401	34.5707	33.7278	85.8884	-1.58891	0.229223	-6.93171	4.16e-12	5.99e-10	Ppap2b	intron (NM_080555, intron 5 of 5)	68433
chr16.42456387.42457089	29.7345	24.0429	29.9807	9.40177	6.82999	6.71678	45.894	1.87937	0.271173	6.9305	4.19e-12	6.03e-10	Gap43	Intergenic	-115855
chr5.77148134.77148567	37.8893	32.9536	36.5227	3.80728	2.6552	2.51075	24.3733	3.59497	0.518914	6.92786	4.27e-12	6.14e-10	Hopx	Intergenic	-33152
chr15.84557459.84557983	22.5623	17.6894	23.8883	5.39546	4.0241	4.84297	32.0418	2.17687	0.31457	6.92015	4.51e-12	6.47e-10	Ldoc1l	promoter-TSS (NM_177630)	9
chr10.128516656.128517259	77.0609	86.7189	77.8643	27.357	21.6226	21.9497	83.7249	1.76938	0.255771	6.9178	4.59e-12	6.56e-10	Mir6916	intron (NM_011843, intron 18 of 30)	-4843
chr3.139885919.139886418	0.836133	0	0.696741	35.8798	34.9548	35.959	52.3704	-6.06041	0.876077	-6.91767	4.59e-12	6.56e-10	Mirlet7j	Intergenic	-142121
chr2.168477983.168478209	3.06951	5.72761	3.83668	38.4754	44.842	44.0027	15.3416	-3.36925	0.487127	-6.91659	4.63e-12	6.6e-10	Nfatc2	3' UTR (NM_001291173, exon 9 of 9)	112290
chr10.3697049.3697918	0.480536	0.426985	0.400426	27.1324	26.0494	24.6323	81.9782	-5.89288	0.852288	-6.9142	4.71e-12	6.7e-10	Plekhg1	Intergenic	-42971
chr16.70351841.70352221	5.12068	8.28754	6.40051	30.9779	39.8233	40.0403	24.609	-2.51054	0.36339	-6.90867	4.89e-12	6.96e-10	Gbe1	intron (NM_028803, intron 1 of 15)	38116
chr4.102570264.102570690	101.171	90.4767	97.9027	58.5983	49.9264	50.613	147.868	0.868484	0.125734	6.90729	4.94e-12	7.01e-10	Pde4b	5' UTR (NM_001177980, exon 1 of 10)	402
chr5.79966253.79966608	30.9244	25.0434	30.3356	4.64146	1.61848	2.04058	25.1881	3.43212	0.497177	6.90321	5.08e-12	7.21e-10	Mir669m-1	Intergenic	-450532
chr15.84325936.84326135	7.66456	24.146	8.70926	56.6524	86.4266	84.4492	32.6939	-2.53422	0.367171	-6.902	5.13e-12	7.26e-10	Parvg	promoter-TSS (NM_001162500)	-37
chr12.102426302.102426669	26.8865	31.7976	30.7664	2.56578	2.0876	2.46754	13.6576	3.64974	0.528874	6.90097	5.16e-12	7.3e-10	Lgmn	intron (NM_011175, intron 1 of 13)	13186
chr1.39734271.39734758	40.2646	47.957	38.9061	14.9951	13.3812	13.0254	56.9819	1.61763	0.234521	6.8976	5.29e-12	7.46e-10	Rfx8	Intergenic	-13546
chr4.101192188.101192630	38.0633	41.9274	35.3875	3.19709	9.53793	9.42903	23.7098	2.33895	0.339276	6.89394	5.43e-12	7.64e-10	Jak1	intron (NM_146145, intron 2 of 24)	72879
chr19.6856689.6857102	13.1277	22.8808	12.6221	45.6138	50.5663	49.1316	61.2901	-1.60301	0.232586	-6.89212	5.5e-12	7.73e-10	Ccdc88b	intron (NM_001081291, intron 6 of 26)	1386
chr18.75207136.75207708	39.6422	26.5804	38.3025	11.1228	10.7258	11.7271	45.0403	1.6367	0.237529	6.89052	5.56e-12	7.8e-10	2010010A06Rik	intron (NM_027727, intron 14 of 16)	89886
chr7.30143486.30144237	13.3426	5.92782	13.8978	0.313898	1.02159	0.966017	39.1516	3.79706	0.551304	6.88741	5.68e-12	7.96e-10	Zfp382	Intergenic	21845
chr10.122051888.122052175	97.7425	104.478	102.213	44.2597	37.3448	37.8357	72.9223	1.35055	0.196201	6.88351	5.84e-12	8.17e-10	Srgap1	Intergenic	-4706
chr15.29919999.29920327	0.423573	2.25822	0.529439	24.3944	28.0208	27.0485	12.7796	-4.724	0.686603	-6.88025	5.97e-12	8.35e-10	Ctnnd2	Intergenic	-252425
chr6.118454986.118455601	14.7047	11.1564	14.4212	3.4488	2.18249	2.06376	43.2969	2.42545	0.35258	6.87914	6.02e-12	8.4e-10	Zfp248	intron (NM_028335, intron 1 of 5)	335
chr15.75430643.75431231	20.5839	18.9207	19.2225	4.40843	2.28254	2.15837	37.6556	2.76661	0.402187	6.87891	6.03e-12	8.4e-10	9030619P08Rik	intron (NR_108041, intron 2 of 3)	968
chr10.118268853.118269341	70.1053	83.9431	70.529	4.34451	8.24794	7.79926	58.9134	3.4444	0.500803	6.87776	6.08e-12	8.45e-10	Iltifb	Intergenic	26017
chr16.24599788.24600162	41.9925	38.6336	43.6624	18.8841	9.21884	9.20164	54.6252	1.77267	0.257757	6.87727	6.1e-12	8.47e-10	A730098P11Rik	intron (NM_001145952, intron 3 of 11)	70651
chr14.25401416.25402733	29.8166	27.6212	30.3965	9.31311	12.5319	12.4014	96.3562	1.34514	0.195604	6.87684	6.12e-12	8.48e-10	Zmiz1	Intergenic	-57523
chr16.4639757.4640160	62.0891	57.9283	58.6366	7.59572	10.9341	10.7888	34.571	2.59181	0.376943	6.87586	6.16e-12	8.53e-10	Vasn	promoter-TSS (NM_139307)	-39
chr15.35146778.35147233	21.6979	24.0319	19.8632	65.2248	60.6503	59.3423	60.3242	-1.50215	0.218482	-6.87537	6.18e-12	8.54e-10	Stk3	intron (NM_019635, intron 1 of 10)	8781
chr2.164521790.164522579	23.2847	29.8592	23.3717	51.0947	57.6178	57.9317	171.885	-1.13539	0.165142	-6.87524	6.19e-12	8.54e-10	Pigt	Intergenic	24476
chr8.72761320.72762035	26.4698	22.8282	23.5977	11.2092	7.51069	7.86306	52.3957	1.47557	0.214665	6.87382	6.25e-12	8.61e-10	F2rl3	promoter-TSS (NM_007975)	-353
chr10.121033107.121033679	66.6377	72.9339	68.3974	27.6011	22.7924	22.5033	102.485	1.51347	0.220198	6.87321	6.28e-12	8.63e-10	Wif1	promoter-TSS (NM_011915)	-751
chr4.89212232.89212603	55.4425	58.917	50.5699	10.7873	6.71175	7.32304	38.1366	2.74395	0.399418	6.86987	6.43e-12	8.82e-10	Cdkn2a	Intergenic	69771
chr11.94145180.94145466	9.71119	14.2378	12.1383	39.479	44.1669	43.6626	39.6671	-1.84668	0.268835	-6.86919	6.46e-12	8.85e-10	Tob1	Intergenic	-66135
chr10.127323485.127324049	61.9084	72.3229	63.5083	22.1429	21.4155	22.1791	96.4439	1.58387	0.230627	6.86769	6.52e-12	8.93e-10	Arhgap9	promoter-TSS (NM_146011)	-68
chr1.7824036.7824360	5.14544	6.28653	5.8955	36.3156	35.4571	35.7635	26.2975	-2.64736	0.38565	-6.86467	6.66e-12	9.11e-10	Pcmtd1	Intergenic	735288
chr8.83739980.83740528	44.1673	44.9967	44.4188	71.3744	89.5577	87.9938	188.73	-0.910302	0.132611	-6.86446	6.67e-12	9.11e-10	Cd97	intron (NM_011925, intron 1 of 19)	1118
chr10.126869535.126870018	46.9317	41.062	46.4254	17.0698	14.2854	16.1349	45.5139	1.50208	0.218876	6.86271	6.76e-12	9.2e-10	Xrcc6bp1	intron (NM_026858, intron 5 of 5)	31520
chr14.103890779.103891148	3.01309	3.51397	3.2954	21.0532	34.7783	33.868	27.0131	-3.21046	0.467819	-6.86261	6.76e-12	9.2e-10	Ednrb	Intergenic	-46499
chr3.144135754.144135963	5.30878	2.6534	5.80618	39.3419	44.8138	44.9704	14.2861	-3.21736	0.468922	-6.86119	6.83e-12	9.27e-10	Lmo4	Intergenic	66465
chr3.108855401.108855798	22.4089	24.2673	24.5085	57.5301	64.1806	63.4271	85.0767	-1.39023	0.202909	-6.8515	7.31e-12	9.91e-10	Stxbp3a	3' UTR (NM_001165965, exon 12 of 12)	-15079
chr10.118172421.118172856	43.4687	41.3225	43.9458	12.4523	13.2151	13.3293	35.4222	1.71532	0.250493	6.84779	7.5e-12	1.02e-09	Mdm1	Intergenic	30873
chr18.70053008.70053660	20.0604	19.6263	19.4725	1.08446	1.76471	1.66871	38.8679	3.68561	0.538284	6.84697	7.54e-12	1.02e-09	Rab27b	5' UTR (NM_030554, exon 1 of 6)	174
chr2.163655466.163655742	15.0927	22.1277	18.8648	58.7998	76.9623	74.7425	30.3838	-1.92944	0.281913	-6.84409	7.7e-12	1.04e-09	Pkig	Intergenic	-2784
chr5.99336242.99336883	40.5911	33.2709	43.4107	13.9719	15.8554	15.8415	92.766	1.35178	0.19751	6.84411	7.7e-12	1.04e-09	Rasgef1b	intron (NR_030692, intron 3 of 3)	-83662
chr10.128989954.128990564	50.6333	45.5986	47.6087	8.88574	9.43008	8.91708	43.9258	2.39577	0.350243	6.84031	7.9e-12	1.06e-09	Olfr9	exon (NM_146861, exon 1 of 1)	385
chr5.38932444.38933078	21.7263	20.7676	19.7501	0.371735	0.907366	0.858006	40.4473	4.82002	0.704813	6.83872	7.99e-12	1.07e-09	Clnk	Intergenic	-55900
chr3.122618996.122619911	18.4083	13.7884	17.1143	4.63857	5.45146	5.35317	73.7441	1.66782	0.243896	6.83823	8.02e-12	1.08e-09	Fnbp1l	intron (NM_153118, intron 1 of 13)	503
chr5.50008864.50009295	33.5486	20.6376	29.8373	0.546416	1.33374	1.26119	29.0063	4.69641	0.686983	6.83628	8.13e-12	1.09e-09	Gpr125	intron (NM_133911, intron 6 of 18)	49963
chr17.9764679.9765409	10.485	11.9421	9.76963	1.61458	1.31367	1.24221	36.4971	2.95714	0.432723	6.83378	8.27e-12	1.11e-09	4930452A19Rik	intron (NR_045433, intron 3 of 3)	10844
chr10.128730964.128731273	75.5217	62.9114	75.8549	18.275	24.1623	24.0196	45.9954	1.67456	0.245112	6.83183	8.38e-12	1.12e-09	Dgka	exon (NM_016811, exon 11 of 24)	12950
chr9.62488764.62489184	23.5018	13.6767	24.4108	1.12138	0.912395	0.862761	25.9488	4.42771	0.648309	6.82962	8.51e-12	1.14e-09	Coro2b	intron (NM_175484, intron 2 of 11)	48086
chr16.86820723.86821324	5.32422	4.3195	6.07623	16.4687	30.9464	31.9781	67.6816	-2.34876	0.344048	-6.82685	8.68e-12	1.16e-09	N6amt1	Intergenic	-533196
chr14.57712771.57713274	21.5669	19.532	21.7732	47.7723	45.7284	46.8442	103.37	-1.15997	0.169948	-6.82544	8.77e-12	1.17e-09	Lats2	intron (NM_015771, intron 2 of 7)	21387
chr17.7874786.7875425	15.4598	16.2521	15.5134	34.6701	35.1108	35.1872	92.1027	-1.16052	0.170037	-6.82514	8.78e-12	1.17e-09	Tagap	Intergenic	-50979
chr7.121939825.121940071	42.8786	30.8311	41.607	3.8227	2.3327	2.94107	12.026	3.68259	0.54006	6.81885	9.18e-12	1.22e-09	Cog7	intron (NM_001033318, intron 11 of 16)	41745
chr10.121251278.121251592	53.0878	48.3509	49.2143	13.4887	12.1942	12.684	32.1929	1.9732	0.289507	6.81574	9.38e-12	1.24e-09	Tbc1d30	Intergenic	59753
chr16.89938081.89938602	26.4295	20.9934	25.694	2.26103	1.47172	1.39166	23.1328	3.85557	0.565672	6.81591	9.37e-12	1.24e-09	Tiam1	intron (NM_001145886, intron 2 of 27)	22388
chr10.120193291.120193705	84.6207	77.8758	88.5617	30.1463	26.842	27.1323	90.432	1.57627	0.231316	6.81434	9.47e-12	1.25e-09	Irak3	intron (NM_028679, intron 1 of 11)	8039
chr12.3732639.3732908	2.58066	0.68792	3.22565	34.9706	31.2985	30.2685	19.4804	-3.86662	0.567468	-6.81382	9.5e-12	1.25e-09	Dnmt3a	intron (NM_001162465, intron 11 of 17)	-74237
chr19.4060853.4061077	8.05166	7.42953	8.51573	69.2418	40.9726	42.7795	22.721	-2.66506	0.391123	-6.81388	9.5e-12	1.25e-09	BC021614	Intergenic	-1609
chr15.73565202.73565551	5.17606	5.30681	5.47439	31.0239	24.1446	25.9445	38.4958	-2.34664	0.344679	-6.8082	9.88e-12	1.3e-09	Slc45a4	intron (NM_001081066, intron 19 of 22)	31170
chr1.84317779.84318156	10.6913	10.8102	12.9026	48.0846	49.285	48.0453	61.1745	-2.08743	0.306616	-6.80798	9.9e-12	1.3e-09	Pid1	Intergenic	-33342
chr6.73113759.73114310	31.557	20.8619	30.9242	7.69733	6.95867	6.58012	42.807	1.97843	0.290713	6.80545	1.01e-11	1.32e-09	Dnah6	intron (NM_001164669, intron 41 of 76)	107525
chr15.91641683.91641943	2.66965	4.26985	3.33688	36.1765	49.3026	49.4038	27.1793	-3.742	0.550087	-6.80256	1.03e-11	1.34e-09	Lrrk2	Intergenic	-31401
chr5.111815140.111815732	52.4052	47.6091	51.9912	13.5342	15.87	15.6192	50.2227	1.74618	0.256857	6.79828	1.06e-11	1.38e-09	E130006D01Rik	Intergenic	-53555
chr16.32650873.32651534	55.9948	55.2726	54.4658	27.4561	23.2096	23.0443	112.146	1.17106	0.172401	6.79264	1.1e-11	1.44e-09	Tnk2	intron (NM_016788, intron 1 of 15)	6557
chr14.115251835.115252232	22.4089	17.7338	19.6943	1.18619	1.93024	1.82524	18.9875	3.57121	0.525809	6.79184	1.11e-11	1.44e-09	4930505G20Rik	intron (NM_175500, intron 2 of 7)	157529
chr10.118230154.118230635	72.8581	77.0698	75.5285	7.83574	6.37541	6.02859	60.66	3.47935	0.512317	6.7914	1.11e-11	1.44e-09	Il22	Intergenic	25507
chr1.168432291.168432759	8.0226	11.8809	7.42794	19.629	40.5413	40.6592	96.2502	-1.91503	0.282069	-6.78923	1.13e-11	1.46e-09	Pbx1	promoter-TSS (NM_001291509)	-303
chr16.51428703.51429097	37.0439	23.5112	36.16	2.98799	1.9449	2.75865	14.3556	3.65757	0.538842	6.78784	1.14e-11	1.47e-09	Cblb	Intergenic	-602635
chr16.19982704.19983257	53.8305	41.2379	51.2495	19.1739	20.1073	19.6691	83.0709	1.30858	0.192905	6.78356	1.17e-11	1.52e-09	Klhl6	exon (NM_183390, exon 1 of 7)	271
chr8.122294204.122294608	11.0108	14.6756	12.4725	40.2162	39.3603	39.4612	45.4915	-1.6574	0.24441	-6.78124	1.19e-11	1.54e-09	Zfpm1	intron (NM_009569, intron 1 of 9)	12211
chr7.25133071.25133413	78.0066	64.9813	77.6978	32.3453	32.4765	31.2393	71.7287	1.19898	0.17687	6.7789	1.21e-11	1.56e-09	Pou2f2	promoter-TSS (NM_001163556)	-785
chr17.12506934.12507472	17.3225	13.4393	16.4814	3.0656	2.13795	2.02165	40.3994	2.73497	0.40353	6.77763	1.22e-11	1.57e-09	Slc22a3	exon (NM_011395, exon 1 of 11)	510
chr1.39984424.39984684	4.80536	10.6746	6.00639	50.6471	50.7743	50.7955	25.32	-2.8554	0.421932	-6.76745	1.31e-11	1.69e-09	Map4k4	intron (NM_008696, intron 8 of 30)	83646
chr15.95828007.95828866	6.15757	9.93484	6.07623	26.6244	35.9553	36.3223	64.9841	-2.17251	0.321422	-6.75907	1.39e-11	1.78e-09	Ano6	intron (NM_175344, intron 1 of 19)	37307
chr3.102165707.102166498	42.4049	41.9787	42.0068	5.66285	1.45499	1.37584	36.5358	3.93184	0.58181	6.75794	1.4e-11	1.8e-09	Vangl1	intron (NM_177545, intron 5 of 7)	37951
chr4.49285968.49286305	28.8606	23.6294	27.3131	2.79351	1.13644	1.07462	12.528	4.0571	0.600477	6.75647	1.41e-11	1.81e-09	Acnat2	intron (NM_178756, intron 3 of 7)	122015
chr6.138141073.138141679	2.06623	4.8959	2.58265	26.8329	36.7032	37.1002	66.973	-3.42374	0.507	-6.75295	1.45e-11	1.85e-09	Mgst1	intron (NM_019946, intron 1 of 3)	836
chr6.117271556.117271986	4.84996	8.61895	6.06213	26.8365	26.7368	27.3892	39.4099	-2.0816	0.308269	-6.75254	1.45e-11	1.85e-09	Cxcl12	Intergenic	103275
chr4.115849216.115849627	67.3101	77.5412	62.1486	3.43764	12.1202	12.7833	45.1283	2.83769	0.420354	6.75071	1.47e-11	1.88e-09	Mknk1	intron (NM_021461, intron 2 of 12)	10235
chr17.69265030.69265748	43.0277	33.5827	39.4885	11.4907	10.9519	10.6087	87.522	1.81113	0.26865	6.74159	1.57e-11	1.99e-09	2410021H03Rik	intron (NM_013813, intron 12 of 21)	11870
chr8.27260740.27261742	16.8116	16.8516	16.6718	43.0682	45.3819	45.8102	170.373	-1.42105	0.21082	-6.74059	1.58e-11	2.01e-09	Eif4ebp1	intron (NM_007918, intron 1 of 2)	948
chr3.84135413.84135694	5.43586	7.24511	6.17678	35.1566	34.7341	34.7766	21.389	-2.49093	0.369633	-6.73893	1.6e-11	2.03e-09	Mnd1	intron (NM_029797, intron 3 of 7)	20230
chr10.127603762.127604219	53.8558	46.2318	54.3854	17.5235	18.8704	18.2404	54.0311	1.49367	0.22171	6.73703	1.62e-11	2.05e-09	Lrp1	intron (NM_008512, intron 6 of 88)	17208
chr12.11177701.11178265	1.72653	2.62992	1.54146	14.2049	20.0557	20.5719	34.7328	-3.24241	0.481382	-6.73564	1.63e-11	2.07e-09	Kcns3	Intergenic	-27089
chr15.79617187.79617454	19.7594	11.0889	20.7982	59.8937	68.7973	69.1207	29.5105	-1.93378	0.287188	-6.73349	1.66e-11	2.09e-09	Dmc1	intron (NM_029407, intron 16 of 17)	-12206
chr10.118592687.118592968	43.4868	46.1053	43.8552	13.393	7.49167	8.37215	22.7348	2.21193	0.328668	6.72997	1.7e-11	2.14e-09	Tmevpg1	Intergenic	-36311
chr13.110541798.110542099	5.53731	4.92022	6.3445	33.61	40.0653	39.0885	24.1834	-2.75385	0.409265	-6.72877	1.71e-11	2.16e-09	Plk2	Intergenic	146921
chr15.67103192.67103592	2.78016	7.411	3.47502	54.1565	50.2898	50.2715	57.9778	-3.52516	0.524056	-6.72669	1.74e-11	2.18e-09	St3gal1	3' UTR (NM_009177, exon 9 of 9)	73527
chr16.95009923.95010452	56.531	39.2504	52.9129	8.46222	1.81188	1.71331	49.9148	3.67965	0.547167	6.72491	1.76e-11	2.21e-09	Kcnj6	Intergenic	-12402
chr19.25505001.25505246	2.83243	5.28524	3.54035	29.7463	48.4052	47.2485	20.8781	-3.46483	0.515482	-6.72153	1.8e-11	2.26e-09	Dmrt1	promoter-TSS (NM_015826)	-590
chr1.133204454.133204724	5.14227	4.11229	5.142	32.2284	43.9397	42.8897	16.8193	-3.05126	0.454146	-6.71869	1.83e-11	2.29e-09	Plekha6	Intergenic	-41519
chr10.117934861.117935156	39.0761	37.6497	40.0155	2.39241	2.59539	2.45421	17.8882	3.96413	0.590023	6.7186	1.83e-11	2.29e-09	4933411E08Rik	intron (NR_045342, intron 2 of 3)	9523
chr10.126957726.126958012	9.22563	4.5302	9.10376	32.0767	34.7982	36.7019	24.8567	-2.16508	0.322222	-6.71922	1.83e-11	2.29e-09	Ctdsp2	Intergenic	-20834
chr2.133458749.133459103	23.9456	20.9283	20.1172	1.9948	3.24607	3.58107	34.3469	2.84841	0.423941	6.71888	1.83e-11	2.29e-09	Bmp2	Intergenic	-93232
chr18.11288622.11288873	0	3.68528	0	20.6077	51.8255	51.1683	21.9594	-5.2246	0.777777	-6.71735	1.85e-11	2.31e-09	1010001N08Rik	Intergenic	-236177
chr16.32672923.32673178	2.72179	5.80432	2.72165	32.2727	33.7604	33.3427	15.4188	-3.1832	0.474067	-6.71465	1.89e-11	2.34e-09	Tnk2	promoter-TSS (NM_001289443)	-104
chr17.12474610.12475056	28.0582	29.9176	20.2632	2.11232	2.57798	3.6566	20.4771	3.20276	0.476966	6.71485	1.88e-11	2.34e-09	C030013G03Rik	intron (NR_077217, intron 1 of 1)	7886
chr9.80252182.80252573	29.8619	36.4843	31.9932	3.01086	0	0	21.0709	5.21644	0.777063	6.71302	1.91e-11	2.37e-09	Myo6	intron (NM_001039546, intron 10 of 32)	87318
chr1.171677788.171677990	41.8753	42.0885	48.0511	5.81408	4.73052	4.47318	22.3311	3.14465	0.468537	6.71163	1.92e-11	2.38e-09	Cd48	Intergenic	-4164
chr5.38864638.38865182	48.0713	39.8741	46.3429	1.29937	1.40961	1.33293	43.7672	5.04697	0.751981	6.71157	1.93e-11	2.38e-09	Clnk	intron (NM_013748, intron 1 of 18)	11876
chr15.77891791.77892024	6.5509	8.73129	6.69943	59.5173	61.5574	62.0893	33.2733	-3.0723	0.457882	-6.70981	1.95e-11	2.41e-09	Txn2	Intergenic	37092
chr10.105114802.105115313	19.8691	21.7662	19.0515	2.76623	0.750231	1.06413	28.6287	3.79059	0.564958	6.7095	1.95e-11	2.41e-09	Tmtc2	Intergenic	459361
chr9.60687525.60688281	16.7521	12.0227	15.6468	5.30103	1.77598	1.67936	49.184	2.40948	0.35919	6.7081	1.97e-11	2.43e-09	Lrrc49	promoter-TSS (NM_001146047)	-120
chr4.3391623.3392255	8.80604	6.74879	8.25523	29.0869	22.4524	22.9525	41.1176	-1.6334	0.243549	-6.70664	1.99e-11	2.45e-09	Tmem68	Intergenic	182922
chr13.13754979.13755562	7.3973	7.63308	7.45656	20.6141	28.6116	28.61	51.8403	-1.80635	0.269385	-6.70547	2.01e-11	2.46e-09	Gng4	intron (NM_010748, intron 46 of 52)	-29442
chr14.76498304.76498591	5.32261	6.44925	4.83848	30.3261	38.0117	37.8357	26.9172	-2.69234	0.401502	-6.70566	2e-11	2.46e-09	Tsc22d1	intron (NM_001177751, intron 1 of 2)	-6049
chr18.36197262.36197637	7.78316	10.3737	9.72843	44.5736	63.8495	63.2741	72.1883	-2.63752	0.393355	-6.7052	2.01e-11	2.46e-09	Nrg2	promoter-TSS (NM_001167891)	-272
chr15.3875493.3875846	1.18098	2.09874	0.984098	27.3393	21.1591	22.0601	20.8188	-4.07498	0.607774	-6.70477	2.02e-11	2.47e-09	Fbxo4	Intergenic	103924
chr10.118797432.118797631	50.8648	48.292	52.2556	4.72103	7.68237	7.26445	15.2141	2.91721	0.435265	6.70214	2.05e-11	2.51e-09	Dyrk2	Intergenic	71364
chr10.128747408.128748187	95.405	88.1066	92.4522	41.763	39.643	40.5133	173.964	1.17499	0.175413	6.69843	2.11e-11	2.57e-09	Wibg	promoter-TSS (NM_030100)	-86
chr8.52704137.52704419	42.3483	40.0355	41.2382	0.834104	0.678654	1.28347	11.485	5.44304	0.812582	6.69845	2.11e-11	2.57e-09	Aga	Intergenic	-807420
chr2.16355958.16356634	23.4661	22.7715	23.1561	2.44071	2.83692	2.68259	42.1704	3.11451	0.465304	6.69349	2.18e-11	2.65e-09	Plxdc2	promoter-TSS (NM_026162)	-247
chr7.25658611.25659360	86.0288	89.402	88.4861	52.8755	55.8252	54.2412	226.216	0.687905	0.10278	6.69299	2.19e-11	2.66e-09	Bckdha	promoter-TSS (NM_138586)	1
chr10.127422029.127422428	103.472	75.224	104.511	21.2446	18.2456	17.7071	65.1664	2.30669	0.344711	6.69166	2.21e-11	2.68e-09	R3hdm2	intron (NM_027900, intron 1 of 23)	1369
chr16.50526052.50526257	11.5002	25.246	14.3745	73.3364	86.7063	87.2792	29.0793	-2.3029	0.344218	-6.69024	2.23e-11	2.7e-09	G730013B05Rik	promoter-TSS (NR_040380)	-93
chr2.113655924.113656290	2.27829	1.0122	2.84772	23.1549	19.3629	18.8044	24.5611	-3.29968	0.493194	-6.69043	2.23e-11	2.7e-09	Fmn1	intron (NM_001285459, intron 13 of 16)	-29013
chr7.143009976.143010428	70.1392	63.1428	70.3662	27.0964	25.4383	24.8563	117.852	1.39453	0.20854	6.6871	2.28e-11	2.75e-09	Tspan32	intron (NM_001128082, intron 2 of 5)	4548
chr17.73804660.73805383	14.051	14.8796	12.9917	1.95623	3.1833	3.01013	38.3318	2.33391	0.349253	6.68258	2.35e-11	2.83e-09	Ehd3	promoter-TSS (NM_020578)	-10
chr10.62556490.62556919	15.8801	19.4377	15.3931	43.9166	41.985	41.3905	70.579	-1.33828	0.200329	-6.68041	2.38e-11	2.87e-09	2510003E04Rik	Intergenic	21766
chr2.169029353.169029567	74.539	50.1061	72.9148	1.09791	0.893299	0.844704	11.2731	6.13424	0.918257	6.68031	2.38e-11	2.87e-09	1700017J07Rik	Intergenic	51192
chr13.34715374.34715804	22.9565	30.5973	25.461	2.19073	1.33684	1.26412	44.8179	4.06904	0.60999	6.67067	2.55e-11	3.06e-09	Fam50b	Intergenic	-24068
chr13.9882364.9882646	9.84845	11.1574	11.6944	43.3734	55.6497	55.831	37.0713	-2.25904	0.338741	-6.66893	2.58e-11	3.09e-09	Zmynd11	intron (NM_033269, intron 4 of 4)	-117186
chr17.69287999.69288532	33.4036	38.9563	33.9237	10.167	2.15797	2.04058	34.8405	2.94604	0.442071	6.66419	2.66e-11	3.19e-09	2410021H03Rik	intron (NM_013813, intron 21 of 21)	-11123
chr4.107904171.107904620	58.5293	52.8322	56.9005	6.29471	10.2432	10.4931	33.1972	2.61951	0.393323	6.65995	2.74e-11	3.28e-09	0610037L13Rik	exon (NM_009949, exon 5 of 5)	14530
chr10.117335613.117335957	46.0479	53.2988	45.9445	16.421	15.5874	15.2659	40.5911	1.61555	0.242665	6.65752	2.78e-11	3.32e-09	Cpsf6	Intergenic	41191
chr10.128556301.128556670	58.7553	56.7255	58.8464	25.5191	14.0151	13.7436	41.6782	1.73223	0.26018	6.65781	2.78e-11	3.32e-09	Rpl41	Intergenic	-7335
chr5.20080668.20081398	28.5955	28.966	28.1175	10.6562	12.0858	11.6768	50.8203	1.30516	0.196042	6.65754	2.78e-11	3.32e-09	Magi2	intron (NM_001170746, intron 3 of 22)	173274
chr3.126625277.126625876	41.3422	36.8381	39.482	21.2446	6.08187	6.35639	88.3325	1.84972	0.277945	6.655	2.83e-11	3.37e-09	Camk2d	intron (NM_023813, intron 2 of 17)	28444
chr1.118380242.118380777	1.03997	2.07916	0.974918	20.6985	29.0239	29.4779	34.4409	-4.30364	0.646812	-6.65361	2.86e-11	3.4e-09	Clasp1	Intergenic	-8445
chr10.126330525.126330941	52.4672	64.5853	51.7961	16.9821	16.5807	16.5497	40.5756	1.74743	0.262693	6.65199	2.89e-11	3.43e-09	Lrig3	Intergenic	364555
chr9.114663933.114664320	4.30997	5.26578	4.04038	30.419	22.7699	22.9354	19.2797	-2.48733	0.374096	-6.64891	2.95e-11	3.5e-09	Cnot10	Intergenic	-23832
chr16.13724905.13725216	45.5586	39.2908	41.8715	8.32233	4.30902	4.6567	18.4576	2.90052	0.436438	6.64589	3.01e-11	3.57e-09	Pla2g10os	exon (NM_001291009, exon 3 of 4)	-4777
chr7.67243879.67244220	42.7846	28.2409	40.7451	8.28251	2.80788	2.65514	27.313	3.07881	0.463403	6.64391	3.05e-11	3.61e-09	Lysmd4	intron (NM_001291196, intron 9 of 11)	21423
chr16.87653961.87654530	43.0291	37.1477	39.1153	13.252	17.1842	17.2053	58.5595	1.31038	0.197292	6.64182	3.1e-11	3.66e-09	Bach1	Intergenic	-44876
chr4.46403947.46404753	47.8333	43.0397	46.6221	7.60513	7.37774	7.20144	81.3801	2.62802	0.395693	6.64155	3.1e-11	3.66e-09	Hemgn	promoter-TSS (NM_053149)	-85
chr16.34930196.34930419	37.3274	50.5805	34.9926	1.0538	3.42963	3.24306	12.6984	3.93305	0.592726	6.63553	3.23e-11	3.81e-09	1700119H24Rik	intron (NM_139300, intron 17 of 31)	9035
chr10.128945654.128946006	65.1379	71.0331	62.1738	28.7542	19.5868	21.6081	42.444	1.51202	0.227905	6.63442	3.26e-11	3.83e-09	Itga7	intron (NM_008398, intron 13 of 24)	12048
chr1.39983170.39983401	10.8121	12.8095	12.0128	42.7335	51.3262	52.4481	25.2172	-2.05878	0.310336	-6.63404	3.27e-11	3.84e-09	Map4k4	intron (NM_008696, intron 7 of 30)	82389
chr10.123196023.123197555	71.3595	92.2028	72.6056	34.0296	33.3253	32.9341	324.827	1.23221	0.185798	6.63201	3.31e-11	3.88e-09	Usp15	intron (NM_027604, intron 1 of 21)	501
chr11.57445213.57445576	55.5125	31.1265	53.5955	3.24247	5.80399	5.98718	23.0335	3.19552	0.481935	6.6306	3.34e-11	3.91e-09	Fam114a2	Intergenic	73248
chr4.80003736.80004344	77.1147	78.9922	88.3797	42.249	32.1676	31.6105	150.554	1.20839	0.182311	6.6282	3.4e-11	3.97e-09	Tyrp1	Intergenic	-830274
chr4.98922903.98924357	90.1262	85.2737	90.1454	56.2955	61.1157	61.9101	453.454	0.559057	0.0843666	6.62652	3.44e-11	4.01e-09	Usp1	promoter-TSS (NM_146144)	-468
chr10.121891515.121892002	30.5554	25.8816	31.7674	5.80455	6.29702	7.07093	27.1892	2.1903	0.33059	6.62543	3.46e-11	4.04e-09	BC048403	intron (NM_001081037, intron 4 of 21)	151904
chr6.138071567.138072366	0.870972	1.85738	1.08866	15.3433	20.4063	21.3393	45.3834	-3.93243	0.593624	-6.62446	3.49e-11	4.06e-09	Slc15a5	intron (NM_177787, intron 2 of 8)	7999
chr7.41338267.41338629	36.8544	33.2589	38.8678	9.10392	4.7618	4.50276	16.5636	2.5991	0.39236	6.62427	3.49e-11	4.06e-09	Gm5592	Intergenic	54091
chr3.106170651.106170987	0.413518	1.1023	0.51687	32.9211	51.8617	52.8128	37.7899	-6.13538	0.926558	-6.62168	3.55e-11	4.13e-09	Chil3	Intergenic	-3266
chr7.88430053.88430688	39.2211	29.7882	37.521	16.7018	15.099	14.8487	87.5133	1.19773	0.180958	6.6188	3.62e-11	4.2e-09	Rab38	promoter-TSS (NM_028238)	1
chr7.115538991.115539656	14.4377	7.52993	13.8616	2.48102	0.865132	0.818069	45.9801	3.18422	0.481205	6.61719	3.66e-11	4.24e-09	Sox6	intron (NM_001277328, intron 10 of 13)	262364
chr7.19844451.19845394	48.7154	42.4994	47.6057	22.0048	23.1936	23.0862	182.36	1.01829	0.153907	6.61626	3.68e-11	4.26e-09	Gm19345	Intergenic	-7321
chr10.120978215.120979738	67.9404	72.8816	70.2913	35.005	28.6072	28.6002	288.68	1.19395	0.18052	6.61395	3.74e-11	4.32e-09	Lemd3	exon (NM_001081193, exon 1 of 13)	924
chr14.54352370.54352649	7.46548	9.95027	8.08717	29.5064	46.6429	47.3487	19.3049	-2.30225	0.348269	-6.61055	3.83e-11	4.42e-09	Oxa1l	Intergenic	-8349
chr15.86167824.86168291	1.78661	4.36564	2.23314	21.6885	22.9814	22.1193	22.8592	-3.0332	0.45894	-6.60913	3.87e-11	4.46e-09	Cerk	intron (NM_145475, intron 1 of 12)	18154
chr18.36183093.36183300	2.67991	1.78595	3.34972	26.1019	31.3943	30.5596	18.23	-3.49555	0.528991	-6.60796	3.9e-11	4.48e-09	Nrg2	intron (NM_001167891, intron 1 of 9)	13968
chr1.118815086.118815451	45.3096	29.4339	44.7361	1.2899	2.62376	2.48103	21.8416	4.19112	0.634524	6.60514	3.97e-11	4.57e-09	Tfcp2l1	Intergenic	187329
chr2.58035596.58036275	32.1747	30.0459	29.9701	5.55415	4.51904	4.54028	64.282	2.65994	0.402951	6.60116	4.08e-11	4.68e-09	Ermn	intron (NM_172855, intron 9 of 9)	16920
chr2.148527829.148528183	37.6849	32.962	33.3651	10.6389	7.03315	7.67372	29.1453	2.0544	0.311373	6.59786	4.17e-11	4.78e-09	Cd93	Intergenic	-84427
chr10.118006900.118007226	40.9117	34.0804	39.9508	7.2187	8.22272	8.33079	18.4561	2.26347	0.343173	6.59571	4.23e-11	4.85e-09	4933411E08Rik	Intergenic	81577
chr10.19526267.19526659	3.19135	2.36308	3.54576	29.4314	33.2316	32.3481	47.1461	-3.38464	0.513196	-6.59523	4.25e-11	4.86e-09	Ifngr1	Intergenic	-65456
chr9.62261183.62261809	29.1158	26.9572	28.6142	8.28251	5.81998	6.08267	57.1193	2.07848	0.315201	6.59413	4.28e-11	4.88e-09	A730043L09Rik	Intergenic	-17187
chr10.3863355.3863808	3.06951	0.81823	3.45301	22.8772	16.4985	15.601	19.4739	-2.86693	0.434842	-6.59304	4.31e-11	4.91e-09	Plekhg1	intron (NM_001159942, intron 2 of 16)	-8984
chr14.32516090.32516490	51.433	38.9078	52.1253	17.0711	14.8475	14.0398	39.6083	1.63793	0.248519	6.59075	4.38e-11	4.98e-09	Ercc6	intron (NM_001081221, intron 1 of 20)	2777
chr11.61407609.61408432	38.8978	40.3485	38.473	11.1723	11.8872	11.4609	67.8501	1.76399	0.267751	6.58818	4.45e-11	5.06e-09	Slc47a1	Intergenic	-29928
chr18.36280439.36281615	13.8527	13.887	14.2071	32.4897	37.3675	37.1863	160.155	-1.35882	0.206409	-6.58316	4.61e-11	5.23e-09	Pura	promoter-TSS (NM_008989)	-294
chr13.85126582.85127474	138.731	151.835	157.996	97.2754	64.7366	64.6723	445.262	0.987014	0.149939	6.58278	4.62e-11	5.24e-09	Ccnh	Intergenic	-62378
chr12.79750207.79750614	7.51427	3.64193	8.53849	26.6137	27.7733	27.5978	32.4148	-2.04617	0.310918	-6.58105	4.67e-11	5.29e-09	Zfp36l1	intron (NM_009014, intron 8 of 10)	362579
chr16.23988535.23989046	75.6657	55.8666	73.8246	27.2013	25.883	25.1844	99.7297	1.39055	0.211378	6.5785	4.75e-11	5.38e-09	Bcl6	promoter-TSS (NM_009744)	-30
chr1.134025945.134026366	28.0693	19.8062	27.2422	5.03427	3.64093	5.1643	38.6792	2.44328	0.371521	6.57643	4.82e-11	5.45e-09	Fmod	Intergenic	-11333
chr10.128743731.128743987	74.2868	77.3307	71.1652	25.7177	27.6505	26.1464	42.0273	1.47916	0.22496	6.57521	4.86e-11	5.48e-09	Dgka	5' UTR (NM_016811, exon 1 of 24)	182
chr16.45942088.45942629	54.7652	40.4375	49.1704	20.4694	14.8828	14.7434	54.0641	1.53747	0.233888	6.57354	4.91e-11	5.54e-09	Plcxd2	Intergenic	68026
chr13.102717008.102717339	6.71593	11.7485	6.29585	39.1049	33.5525	32.8213	29.4345	-2.11147	0.321401	-6.56956	5.05e-11	5.68e-09	Cd180	Intergenic	23600
chr10.127511971.127512237	72.5484	66.0867	74.3712	22.9863	25.8956	25.1671	38.3742	1.51552	0.230788	6.56672	5.14e-11	5.78e-09	Ndufa4l2	Intergenic	-2857
chr18.33908066.33908567	76.8954	67.3394	77.3771	26.3324	10.3299	10.1297	88.6528	2.26322	0.344644	6.56683	5.14e-11	5.78e-09	Epb4.1l4a	intron (NM_013512, intron 3 of 23)	98863
chr10.117808099.117808457	119.559	89.5062	112.08	23.6709	20.3294	19.2235	72.8087	2.34387	0.356971	6.56601	5.17e-11	5.8e-09	Nup107	Intergenic	-15577
chr18.89768804.89769785	15.752	7.37657	15.7867	2.16341	1.17348	1.10964	43.8901	3.15889	0.481317	6.56302	5.27e-11	5.91e-09	Dok6	promoter-TSS (NM_001039173)	35
chr4.83353985.83354454	24.0166	29.6391	24.0895	8.53803	3.26909	3.86407	34.7982	2.351	0.358372	6.56022	5.37e-11	6.01e-09	Ttc39b	Intergenic	-29990
chr17.46728779.46729167	0.716481	0.954953	0.895554	20.0249	14.8118	14.4729	20.7254	-4.27819	0.652256	-6.55907	5.41e-11	6.05e-09	Gnmt	intron (NM_010321, intron 1 of 5)	225
chr5.143893399.143893789	43.1254	40.8529	40.0938	2.41485	1.4736	1.85792	36.4974	4.4438	0.677663	6.55754	5.47e-11	6.1e-09	Ankrd61	exon (NM_025732, exon 2 of 3)	1464
chr4.116720487.116721295	86.4728	89.0809	86.3391	57.481	57.689	57.4691	264.477	0.594966	0.0907346	6.5572	5.48e-11	6.11e-09	Tesk2	promoter-TSS (NM_146151)	-172
chr6.71925299.71925653	35.3296	44.4726	37.781	8.64414	11.9023	11.2548	37.5422	1.86406	0.284302	6.55662	5.5e-11	6.13e-09	Polr1a	intron (NM_009088, intron 7 of 33)	16429
chr4.126967337.126968446	41.1789	42.1676	38.7601	23.6052	21.4553	22.0879	141.898	0.860911	0.131333	6.55517	5.56e-11	6.18e-09	Zmym4	promoter-TSS (NM_001114399)	-13
chr5.38876503.38877141	19.4095	20.9283	20.4443	1.84704	2.70506	2.55791	37.743	3.07572	0.469227	6.55486	5.57e-11	6.18e-09	Clnk	promoter-TSS (NM_013748)	-98
chr4.89043955.89044351	76.5227	65.9675	69.7619	7.13506	3.38643	3.20221	40.0682	3.97093	0.605881	6.55397	5.6e-11	6.21e-09	Gm12603	Intergenic	-6143
chrX.117770257.117770694	24.8167	35.197	21.8726	2.15572	0.438491	0.414638	34.9141	4.86481	0.742573	6.55129	5.7e-11	6.32e-09	Tgif2lx2	Intergenic	-656735
chr10.127099994.127100316	95.3486	94.3068	96.5299	26.3091	22.5952	23.0528	42.7945	1.99105	0.303957	6.55043	5.74e-11	6.34e-09	Os9	exon (NM_001171026, exon 6 of 15)	20985
chr9.31997602.31998130	16.5962	8.42669	16.1344	2.67733	1.45224	1.37324	37.2329	2.95616	0.451302	6.55029	5.74e-11	6.34e-09	Barx2	Intergenic	-84466
chr17.46520475.46520865	1.78204	4.75034	2.22743	18.1114	18.6656	18.5792	22.8751	-2.71607	0.414775	-6.5483	5.82e-11	6.42e-09	Dnph1	intron (NM_001081335, intron 23 of 40)	23937
chr4.101507843.101508108	84.8707	67.0334	83.1637	37.2713	20.9388	19.7997	56.871	1.61642	0.246875	6.54752	5.85e-11	6.45e-09	Dnajc6	promoter-TSS (NM_001164585)	-4
chr4.130188724.130189321	70.6099	76.718	69.6159	24.0788	28.9052	29.4587	99.2876	1.38572	0.211667	6.5467	5.88e-11	6.47e-09	Tinagl1	Intergenic	-13980
chr10.127508310.127508668	77.2472	107.614	73.2646	36.1639	32.634	32.8823	73.0516	1.3403	0.204778	6.54513	5.94e-11	6.53e-09	Ndufa4l2	exon (NM_177707, exon 12 of 12)	-6488
chr10.127177665.127178159	69.2555	60.7871	70.026	28.1354	30.6519	30.452	77.8268	1.1578	0.177006	6.54102	6.11e-11	6.71e-09	Slc26a10	intron (NM_177615, intron 5 of 16)	2786
chr5.103389470.103389755	24.8501	22.7302	27.4068	1.65071	2.01461	1.90501	20.717	3.73548	0.571191	6.53981	6.16e-11	6.75e-09	Ptpn13	Intergenic	-35581
chr10.122054475.122055072	56.8608	56.2185	57.6734	26.842	15.095	16.096	85.9796	1.56957	0.240186	6.53479	6.37e-11	6.97e-09	Srgap1	Intergenic	-7365
chr10.122197598.122198332	42.6599	32.3463	40.7617	0.642317	2.09044	1.97672	44.9008	4.5862	0.701867	6.53428	6.39e-11	6.99e-09	Gm4489	Intergenic	78227
chr12.12562328.12562642	27.8711	22.4065	24.8836	1.49874	1.21942	1.15309	21.4274	4.29401	0.657538	6.53044	6.56e-11	7.16e-09	4921511I17Rik	Intergenic	-170007
chr16.45408616.45409122	23.3634	18.6837	20.2701	5.58702	3.40933	3.58208	34.374	2.33448	0.357492	6.53015	6.57e-11	7.17e-09	Cd200	intron (NM_010818, intron 1 of 5)	286
chr10.128663501.128664237	126.12	110.132	124.08	13.4521	5.47251	5.17481	107.577	3.91035	0.599116	6.52686	6.72e-11	7.32e-09	Suox	Intergenic	10196
chr2.71779274.71779968	14.4368	15.5005	12.2807	3.39643	3.03979	2.87442	26.6214	2.18441	0.334727	6.52594	6.76e-11	7.35e-09	Itga6	Intergenic	-7543
chr16.36476844.36477334	71.5226	68.0914	67.4037	38.9413	35.2043	34.3989	110.965	0.933412	0.143038	6.52562	6.77e-11	7.36e-09	Stfa3	Intergenic	-21722
chr15.6578018.6578328	16.1312	20.3058	16.2424	42.5045	51.8745	51.9724	48.8095	-1.49517	0.229186	-6.52385	6.85e-11	7.44e-09	Fyb	Intergenic	-1675
chr11.115911654.115912487	30.7451	27.8385	27.5689	12.7366	13.1263	12.63	80.3285	1.15979	0.177932	6.5182	7.12e-11	7.71e-09	Smim6	promoter-TSS (NM_001162998)	-131
chr10.118223989.118224188	62.71	67.7945	65.3195	4.72103	7.68237	9.08056	16.7528	3.15834	0.484619	6.51715	7.17e-11	7.74e-09	Il22	Intergenic	19123
chr5.113825644.113825864	43.5092	41.1818	44.1374	4.27243	4.34523	4.93062	16.4422	3.23857	0.496933	6.51711	7.17e-11	7.74e-09	Selplg	intron (NM_009151, intron 1 of 1)	4726
chr7.114116866.114117958	21.0372	21.4117	22.1517	6.26303	7.20442	6.8125	88.891	1.6624	0.255084	6.51707	7.17e-11	7.74e-09	Rras2	intron (NM_025846, intron 1 of 5)	576
chr4.116626684.116627721	56.1181	53.5027	57.3905	32.747	33.6751	34.6426	201.429	0.717929	0.110201	6.51473	7.28e-11	7.86e-09	Nasp	intron (NM_016777, intron 2 of 15)	664
chr15.9529645.9530062	14.669	16.441	14.5849	38.9654	46.8661	47.358	58.4394	-1.55685	0.238989	-6.51429	7.3e-11	7.87e-09	Il7r	promoter-TSS (NM_008372)	6
chr17.4380878.4381367	42.9443	31.4618	43.7241	1.44521	2.35175	2.22381	37.1329	4.27262	0.656348	6.50969	7.53e-11	8.1e-09	4930548J01Rik	Intergenic	-258973
chr10.117838983.117839212	78.7662	75.9104	78.762	26.6841	20.876	21.3196	31.895	1.76671	0.271405	6.50948	7.54e-11	8.1e-09	Rap1b	intron (NM_024457, intron 1 of 7)	6881
chr10.120168211.120168432	48.335	40.1596	48.6463	5.31648	5.19079	4.90841	17.6303	3.15234	0.484281	6.50932	7.55e-11	8.1e-09	Irak3	intron (NM_028679, intron 6 of 11)	33220
chr10.118714072.118714631	68.6824	66.6668	69.9852	19.3899	21.6067	21.0799	73.803	1.71882	0.264085	6.50859	7.59e-11	8.13e-09	Dyrk2	Intergenic	154464
chr6.140423815.140424848	20.7551	18.1427	20.3834	10.9579	7.05827	7.02558	85.5713	1.26485	0.194396	6.5066	7.69e-11	8.23e-09	Plekha5	promoter-TSS (NM_144920)	-43
chr10.118796500.118797135	41.8505	51.1072	43.8202	18.5575	13.5891	13.9921	69.11	1.5722	0.241659	6.50588	7.72e-11	8.26e-09	Dyrk2	Intergenic	72133
chr12.67059117.67059983	46.7733	39.6327	49.2219	117.89	132.027	132.595	376.951	-1.5012	0.230832	-6.50345	7.85e-11	8.39e-09	Mdga2	intron (NM_207010, intron 1 of 15)	163064
chr15.78863784.78864292	12.8678	17.5156	14.0306	36.1729	37.3553	39.6048	59.542	-1.36761	0.210305	-6.50298	7.87e-11	8.4e-09	Lgals2	Intergenic	-8378
chr1.182908387.182908723	11.165	15.4323	12.4049	32.9211	59.2705	60.8964	53.9001	-1.99696	0.307123	-6.50215	7.92e-11	8.44e-09	Tlr5	Intergenic	-46219
chr16.91475765.91476217	8.61359	15.9907	8.84384	29.7018	41.5492	40.4917	38.1354	-1.77041	0.272305	-6.50156	7.95e-11	8.46e-09	Ifnar1	Intergenic	-9250
chr12.86950517.86950716	5.57422	5.57215	6.09649	36.588	42.253	41.7706	33.2494	-2.81745	0.433455	-6.49999	8.03e-11	8.54e-09	Cipc	intron (NM_173735, intron 1 of 3)	3274
chr15.101243961.101244452	43.6194	36.2416	42.4842	79.6434	72.2174	71.9801	137.099	-0.867399	0.133522	-6.4963	8.23e-11	8.73e-09	A330009N23Rik	Intergenic	-19021
chrX.95166234.95166718	18.3892	14.9357	17.5981	0.973408	3.95998	4.11902	32.7897	2.42912	0.373921	6.49635	8.23e-11	8.73e-09	Arhgef9	promoter-TSS (NM_001290384)	10
chr15.31336612.31337074	27.0886	35.7035	27.8395	71.3763	74.6666	72.5661	97.8816	-1.28125	0.197257	-6.49534	8.28e-11	8.77e-09	Ankrd33b	intron (NM_027496, intron 1 of 3)	30932
chr15.68158388.68158712	2.57272	4.57202	2.67977	21.0631	28.9566	30.7342	17.2332	-3.07515	0.473573	-6.49351	8.39e-11	8.87e-09	Zfat	intron (NM_001145888, intron 10 of 15)	100321
chr19.40818664.40819192	48.7349	41.0801	50.3787	25.4347	19.6053	18.8821	93.0811	1.14493	0.1764	6.49055	8.55e-11	9.04e-09	Ccnj	Intergenic	-12347
chr15.85821229.85821999	4.51866	4.57721	4.2925	13.165	15.6936	15.5465	39.0497	-1.74128	0.268367	-6.48843	8.67e-11	9.14e-09	Pkdrej	exon (NM_011105, exon 1 of 1)	398
chr4.120405034.120405838	36.5267	40.3779	37.2172	18.1804	18.6095	18.9507	95.7271	1.02473	0.157929	6.48855	8.67e-11	9.14e-09	Scmh1	promoter-TSS (NM_001159630)	-40
chr19.27124149.27124601	18.4577	13.5306	18.4567	4.16868	0.423972	0.400908	23.9611	3.48477	0.537133	6.48773	8.71e-11	9.17e-09	Vldlr	Intergenic	-92675
chr10.25848567.25848823	1.08448	2.89087	0.677764	17.4513	50.8172	48.0528	11.4536	-4.70091	0.72481	-6.48571	8.83e-11	9.29e-09	4930401C15Rik	Intergenic	-11246
chr16.55838465.55839539	43.6864	37.4932	43.1007	21.08	17.866	18.7524	149.984	1.10769	0.170855	6.48325	8.98e-11	9.43e-09	Nfkbiz	promoter-TSS (NM_030612)	-252
chr12.21480314.21480560	37.2367	32.335	37.3758	3.8227	2.3327	2.94107	12.1412	3.57198	0.551051	6.48213	9.04e-11	9.48e-09	Ywhaq	Intergenic	-63007
chr4.155280108.155280631	57.1783	50.6881	55.1808	5.85624	6.96398	6.93173	42.4668	3.03596	0.468352	6.48223	9.04e-11	9.48e-09	2610002J02Rik	intron (NM_001039079, intron 7 of 14)	30490
chr14.76762947.76763219	6.12552	5.44288	6.38041	29.3984	30.9546	30.6012	23.9987	-2.34476	0.361923	-6.47862	9.26e-11	9.69e-09	1700108F19Rik	Intergenic	85522
chr19.11611513.11611926	51.1644	42.1725	48.8055	17.1052	14.8452	14.9149	46.8308	1.60405	0.2477	6.47577	9.43e-11	9.86e-09	Ms4a6d	Intergenic	-6869
chr1.133448410.133448965	16.5422	12.6943	16.2907	0.424553	0.69086	0.653278	16.4694	4.65632	0.719107	6.47514	9.47e-11	9.89e-09	Sox13	Intergenic	-24296
chr15.101266521.101267087	24.5777	37.0166	25.1908	67.8596	65.7134	65.9822	136.358	-1.21314	0.18744	-6.47214	9.66e-11	1.01e-08	Nr4a1	promoter-TSS (NM_010444)	-73
chr12.100785350.100785840	24.6923	27.9931	26.9615	11.0574	4.30275	4.43856	27.8267	2.05209	0.317219	6.469	9.87e-11	1.03e-08	9030617O03Rik	intron (NM_145448, intron 1 of 12)	6415
chr17.62997695.62998127	2.89654	6.86331	3.2182	26.1674	31.0488	29.7792	32.8673	-2.77837	0.429689	-6.466	1.01e-10	1.05e-08	Efna5	Intergenic	-116633
chr6.39527293.39527683	14.6127	11.4008	16.483	46.4859	45.1904	45.5189	33.8031	-1.69145	0.261769	-6.46163	1.04e-10	1.08e-08	Dennd2a	intron (NM_172477, intron 1 of 18)	30334
chr11.103436305.103436893	42.3508	41.9409	39.9236	19.2368	18.5864	18.5003	75.5982	1.13828	0.176177	6.46098	1.04e-10	1.08e-08	Plekhm1	Intergenic	-23844
chr10.120895508.120896319	102.972	93.7841	101.036	22.3842	9.9341	10.2883	159.27	2.81133	0.435155	6.46053	1.04e-10	1.08e-08	Msrb3	intron (NM_177092, intron 1 of 6)	2977
chr17.21707404.21707920	8.62549	11.1371	9.09672	28.3079	33.8054	33.0202	60.3867	-1.73802	0.269071	-6.45933	1.05e-10	1.09e-08	Zfp760	promoter-TSS (NM_001008501)	-63
chr2.60175203.60175460	12.9633	10.0788	12.1525	46.6614	41.6873	40.8273	50.4692	-1.86681	0.289033	-6.45881	1.06e-10	1.09e-08	2007-03-01	Intergenic	-34582
chr4.33290107.33290445	5.34402	9.86221	6.67967	23.6748	40.2248	39.108	37.1639	-2.27294	0.351942	-6.45829	1.06e-10	1.09e-08	Rngtt	Intergenic	-20040
chr19.58942820.58943813	0.700984	0.747438	0.700947	3.32467	6.76265	6.76018	46.0171	-3.00815	0.465856	-6.45726	1.07e-10	1.1e-08	Eno4	promoter-TSS (NM_178689)	-451
chr5.21144477.21144813	2.06759	1.1023	2.06748	16.8108	22.2264	22.634	14.1451	-3.54625	0.549174	-6.45743	1.06e-10	1.1e-08	Gsap	Intergenic	-41695
chr8.121580501.121580819	22.2794	23.2901	22.3875	69.5575	66.8294	66.0405	74.8804	-1.57991	0.244692	-6.45672	1.07e-10	1.1e-08	Fbxo31	Intergenic	-1868
chr6.108517581.108518104	17.8184	20.9133	18.2828	47.3004	45.4491	44.7096	89.9264	-1.27809	0.198013	-6.45456	1.09e-10	1.12e-08	Mir7661	intron (NM_010585, intron 57 of 61)	28053
chr5.57781892.57782373	49.7285	48.9393	48.7863	0	0.398463	0.376787	39.5659	7.47386	1.15869	6.45026	1.12e-10	1.15e-08	Pcdh7	intron (NM_001122758, intron 1 of 2)	64153
chr9.45274193.45274983	64.8329	63.1651	63.8606	25.9627	25.4946	25.9445	174.414	1.3052	0.202352	6.45014	1.12e-10	1.15e-08	Il10ra	Intergenic	-5240
chr11.50915644.50916366	20.4311	14.9002	20.2373	0.326489	2.39078	2.26072	63.6338	3.42331	0.53075	6.44995	1.12e-10	1.15e-08	Zfp2	intron (NM_001294323, intron 1 of 5)	413
chr10.121586409.121587410	50.6242	65.2494	52.8466	31.0966	21.6594	21.5686	159.693	1.18708	0.184063	6.44931	1.12e-10	1.15e-08	Tbk1	promoter-TSS (NM_019786)	-18
chr16.43889372.43890269	85.5066	77.5633	85.5409	58.3557	53.2547	52.7846	271.215	0.597675	0.0926772	6.449	1.13e-10	1.15e-08	2610015P09Rik	promoter-TSS (NM_029128)	-85
chr10.69940058.69940257	3.48389	0.928692	4.35463	33.0472	36.4912	35.4142	11.8586	-3.55751	0.551887	-6.44608	1.15e-10	1.17e-08	Ank3	intron (NM_170689, intron 25 of 41)	14622
chr7.24142527.24142929	31.4674	22.5836	30.6877	2.34294	7.62518	7.66102	27.7313	2.21739	0.344124	6.44359	1.17e-10	1.19e-08	Zfp235	3' UTR (NM_019941, exon 4 of 4)	8518
chr4.115075539.115075924	24.1887	31.7584	22.1116	7.94992	5.47319	5.17545	32.7536	2.08431	0.323527	6.44246	1.18e-10	1.2e-08	Pdzk1ip1	Intergenic	-13003
chr15.41774263.41774774	10.3428	8.70648	10.5464	24.435	30.0092	30.1503	48.4895	-1.5226	0.236365	-6.44174	1.18e-10	1.2e-08	Oxr1	intron (NM_001130166, intron 3 of 16)	-14455
chr10.94819448.94819703	1.63307	3.6277	2.04123	26.7402	30.7595	32.6333	11.5881	-3.67288	0.57044	-6.43867	1.21e-10	1.22e-08	Plxnc1	intron (NM_018797, intron 21 of 30)	125005
chr8.14880185.14880439	0	2.18516	0	45.3589	48.2031	45.5809	21.4216	-6.14984	0.955576	-6.43574	1.23e-10	1.25e-08	Cln8	Intergenic	-8224
chr4.47302697.47302900	47.8181	46.4346	46.9617	12.7283	6.59027	6.23176	19.9554	2.50399	0.389184	6.43393	1.24e-10	1.26e-08	Tgfbr1	intron (NM_009928, intron 33 of 39)	-50506
chr17.44160425.44160836	35.1771	29.3034	38.473	10.8859	6.52628	7.93447	30.5156	2.03697	0.316631	6.43327	1.25e-10	1.26e-08	Clic5	Intergenic	-27947
chr10.118082996.118083419	83.8105	106.449	80.9304	36.7439	33.0668	32.553	84.0662	1.40364	0.218225	6.43208	1.26e-10	1.27e-08	Mdm1	Intergenic	-58555
chr10.120815281.120815703	48.758	54.009	51.885	18.9734	21.794	20.6084	59.8282	1.32138	0.205447	6.43172	1.26e-10	1.27e-08	Gm15910	intron (NM_177092, intron 5 of 6)	-42171
chr11.101143417.101144205	36.2077	25.1888	33.7774	13.463	10.9539	11.0486	72.328	1.43078	0.22246	6.43162	1.26e-10	1.27e-08	Tubg2	Intergenic	-12152
chr4.152201510.152201961	49.0211	40.2707	49.3268	20.8895	16.5715	17.679	51.9619	1.33676	0.207852	6.43132	1.26e-10	1.28e-08	Acot7	intron (NM_001146058, intron 1 of 8)	1868
chr9.58234561.58234934	14.1591	24.8313	17.698	53.0169	69.8397	70.8964	42.99	-1.79395	0.27904	-6.42901	1.28e-10	1.29e-08	Mir6385	exon (NM_008884, exon 3 of 8)	13651
chr1.7777261.7777559	2.79643	1.8636	2.9128	20.5262	41.752	40.6955	17.0399	-3.76722	0.586329	-6.4251	1.32e-10	1.33e-08	Pcmtd1	Intergenic	688458
chr16.18159059.18159700	74.8873	76.3784	68.9144	24.267	27.2233	26.8739	118.626	1.48352	0.230983	6.42263	1.34e-10	1.35e-08	Mir6366	Intergenic	5695
chr4.105962455.105962826	25.099	17.4754	25.7532	1.26909	2.58144	2.44101	13.5568	3.4047	0.530191	6.42164	1.35e-10	1.35e-08	Usp24	Intergenic	-353539
chr6.3967777.3968320	0.256168	0	0.320194	16.055	33.5397	34.7198	28.8713	-7.14635	1.1132	-6.41962	1.37e-10	1.37e-08	Tfpi2	exon (NM_009364, exon 2 of 5)	439
chr10.121739515.121740623	63.9603	73.0225	65.8103	29.5863	30.1337	29.6408	192.407	1.17744	0.183429	6.41906	1.37e-10	1.37e-08	BC048403	promoter-TSS (NM_173022)	-18
chr3.84324912.84325328	9.02302	11.5808	11.2782	32.266	47.4391	46.6005	34.0189	-2.00536	0.312511	-6.41694	1.39e-10	1.39e-08	Trim2	Intergenic	-20412
chr17.28495888.28496204	4.83568	7.61703	4.94532	32.0196	32.7167	32.6557	23.9075	-2.50702	0.390818	-6.41479	1.41e-10	1.41e-08	Fkbp5	Intergenic	-9907
chr1.85098444.85098759	8.81997	15.87	10.4732	74.6999	42.5448	41.3798	47.3947	-2.18307	0.340362	-6.41395	1.42e-10	1.41e-08	A530032D15Rik	intron (NM_213615, intron 3 of 6)	11262
chr10.127380052.127381495	104.034	108.948	102.774	33.1845	31.3892	31.8197	315.118	1.70817	0.266379	6.41256	1.43e-10	1.42e-08	R3hdm2	Intergenic	-9737
chr14.65102464.65103023	66.6916	47.4296	66.8747	15.1747	8.57407	10.0535	101.842	2.4273	0.378517	6.41265	1.43e-10	1.42e-08	Extl3	Intergenic	-4527
chr4.154773545.154774139	26.7001	20.6029	24.2981	1.98363	2.58231	2.74706	35.2776	3.27453	0.51069	6.41197	1.44e-10	1.43e-08	Ttc34	Intergenic	-82485
chr19.43193658.43193955	36.008	24.9313	36.8244	0.792119	1.93348	1.8283	15.7708	4.37881	0.682938	6.41172	1.44e-10	1.43e-08	Hpse2	intron (NM_001081257, intron 3 of 11)	194539
chr6.85851368.85851801	37.5682	35.5214	32.9106	1.63169	2.21266	2.0923	35.0237	4.14264	0.646279	6.40998	1.46e-10	1.44e-08	Cml2	Intergenic	17588
chr17.27999874.28000226	5.13208	7.36639	6.41476	26.0793	26.1157	26.2385	27.9419	-2.07628	0.324028	-6.40773	1.48e-10	1.46e-08	Tcp11	intron (NM_001286040, intron 11 of 24)	80504
chr13.46418046.46418696	6.63598	6.27687	6.68914	21.3933	25.6669	24.8286	49.5865	-1.88227	0.293815	-6.40631	1.49e-10	1.48e-08	Rbm24	promoter-TSS (NM_001081425)	-7
chr4.126046728.126047506	56.1716	54.124	57.2419	27.2717	31.3113	30.3074	143.714	0.904975	0.141268	6.40608	1.49e-10	1.48e-08	Mrps15	promoter-TSS (NM_025544)	6
chr9.118582624.118583148	28.402	18.7507	25.2154	4.49622	1.82914	1.72963	24.034	3.21067	0.501245	6.40539	1.5e-10	1.48e-08	Itga9	TTS (NM_018748)	-23709
chr7.96477277.96477706	1.29633	0.43195	0.810164	23.0562	19.2059	18.5835	24.8354	-4.53188	0.707698	-6.40369	1.52e-10	1.5e-08	Gm15412	intron (NM_011858, intron 3 of 32)	-135501
chr6.112728742.112729253	3.53833	8.34371	4.08247	17.0584	21.3816	21.6373	36.226	-1.96158	0.306392	-6.40217	1.53e-10	1.51e-08	Rad18	intron (NM_080448, intron 20 of 21)	-32241
chr6.137470895.137471264	3.38973	4.51796	4.23694	21.0532	26.473	25.5237	30.9412	-2.61301	0.408175	-6.4017	1.54e-10	1.51e-08	Eps8	Intergenic	48865
chr2.165639069.165639778	41.6104	36.1012	40.9703	3.32467	4.32809	4.09265	68.9121	3.32611	0.519658	6.40058	1.55e-10	1.52e-08	Eya2	intron (NM_001271962, intron 1 of 15)	8917
chr12.26068121.26068933	15.4268	10.5092	15.426	30.7767	36.6165	36.1882	83.3245	-1.32594	0.207217	-6.39882	1.57e-10	1.54e-08	4930480M12Rik	Intergenic	-142758
chr17.50209904.50210103	2.78711	8.35822	3.48371	42.4893	43.2133	42.6787	13.4418	-3.18476	0.49777	-6.39806	1.57e-10	1.54e-08	Rftn1	Intergenic	-19517
chr10.118628005.118628354	49.7698	39.2704	49.2696	8.0932	9.32859	9.34001	25.1288	2.35991	0.369018	6.39509	1.6e-10	1.57e-08	Tmevpg1	Intergenic	-71661
chr5.37040803.37041074	29.7155	28.6802	24.9751	0	2.8244	2.67075	22.9584	3.82815	0.59869	6.39421	1.61e-10	1.58e-08	Jakmip1	Intergenic	-9917
chr10.127586224.127586599	124.901	102.255	124.617	18.8339	26.0506	24.6334	70.2988	2.32871	0.364201	6.39403	1.62e-10	1.58e-08	Lrp1	intron (NM_008512, intron 15 of 88)	34732
chr18.67252331.67252618	8.22585	9.02895	10.2818	36.8831	50.6823	52.3394	41.4549	-2.36136	0.369369	-6.39296	1.63e-10	1.59e-08	Mppe1	Intergenic	-6630
chr9.98489554.98489910	61.2852	53.0681	53.6705	0.661209	1.07596	1.01743	34.4285	5.90506	0.923881	6.39158	1.64e-10	1.6e-08	Rbp2	promoter-TSS (NM_009034)	-813
chr8.97790473.97790672	1.39356	0.928692	1.74185	29.5064	44.1736	41.7706	10.9574	-4.83028	0.75587	-6.39035	1.66e-10	1.61e-08	Gm15679	Intergenic	-1221304
chr8.57601862.57602159	0.467636	1.24657	0.584514	35.6454	34.1582	34.1283	26.2159	-5.55425	0.869219	-6.38992	1.66e-10	1.62e-08	AW046200	intron (NM_001167981, intron 1 of 11)	-49731
chr4.122835832.122836429	50.5688	57.7714	52.4304	22.1052	23.1242	23.9921	90.9714	1.20659	0.18888	6.38813	1.68e-10	1.63e-08	Ppt1	promoter-TSS (NM_008917)	-4
chr2.163458594.163458886	1.90247	3.1696	1.78347	18.5296	26.8752	27.2727	16.3812	-3.44334	0.539231	-6.38565	1.71e-10	1.66e-08	2310001K24Rik	Intergenic	-13787
chr4.96696635.96697254	13.0365	5.69198	14.0472	0.380728	0.929319	0.878764	39.004	3.86399	0.605162	6.38504	1.71e-10	1.66e-08	Cyp2j5	Intergenic	-32644
chr1.162005169.162005732	5.93002	9.8797	6.48562	25.1119	31.6693	31.8786	69.1599	-2.01416	0.315667	-6.38064	1.76e-10	1.71e-08	2810442N19Rik	non-coding (NR_040562, exon 1 of 3)	352
chr6.147316157.147316497	1.226	1.63406	1.53242	30.4583	52.3798	51.6607	37.5512	-4.95627	0.776873	-6.37977	1.77e-10	1.72e-08	Pthlh	Intergenic	-52251
chr4.129256396.129256759	39.433	39.8011	36.3684	4.53945	5.80399	5.48825	26.4243	2.85524	0.447659	6.37815	1.79e-10	1.73e-08	C77080	intron (NM_001285867, intron 1 of 6)	4858
chr10.128001351.128001666	40.5719	27.0379	35.278	5.97599	3.64669	4.02303	11.9379	2.93501	0.460334	6.37582	1.82e-10	1.76e-08	Hsd17b6	intron (NM_013786, intron 1 of 5)	5998
chr9.62536665.62537372	18.3052	15.7405	17.9598	5.6679	5.4254	5.38678	43.0759	1.65867	0.26017	6.37535	1.83e-10	1.76e-08	Coro2b	5' UTR (NM_175484, exon 1 of 12)	169
chr4.100052242.100052729	58.8263	60.8978	53.5406	21.2833	9.05197	8.9317	57.1105	2.16361	0.339385	6.3751	1.83e-10	1.76e-08	Ror1	Intergenic	-43290
chr10.51530868.51531180	14.6924	17.8024	13.9126	51.2828	44.7934	44.0973	55.3149	-1.60133	0.251207	-6.37455	1.83e-10	1.76e-08	Lilrb4	Intergenic	40116
chr4.126467716.126468361	31.7109	35.365	32.0868	12.7892	15.1626	14.6189	70.7043	1.20506	0.189044	6.37451	1.84e-10	1.76e-08	Ago1	intron (NM_153403, intron 1 of 18)	533
chr4.32337630.32337972	21.5331	26.534	20.821	3.44098	1.67982	2.11792	16.1019	3.2799	0.514571	6.37405	1.84e-10	1.77e-08	Bach2	Intergenic	-79592
chr10.127744660.127745073	39.7197	26.47	37.4456	10.2631	5.56693	5.26409	27.2309	2.32448	0.364867	6.37075	1.88e-10	1.8e-08	Zbtb39	3' UTR (NM_198035, exon 2 of 2)	5241
chr13.93864475.93864732	5.40138	2.15975	6.07623	38.427	39.454	38.0117	22.9316	-3.07218	0.482266	-6.3703	1.89e-10	1.81e-08	Mir5624	intron (NM_009712, intron 5 of 7)	73810
chr10.124439774.124440178	64.0003	48.613	65.3732	16.3196	10.4328	11.659	26.82	2.2197	0.348525	6.36884	1.9e-10	1.82e-08	4930503E24Rik	Intergenic	-29104
chr11.96441415.96442027	28.8714	15.7559	26.142	1.15523	0.626621	0.592533	35.5821	4.92692	0.773616	6.36869	1.91e-10	1.82e-08	Gm11529	Intergenic	22772
chr12.104224682.104225258	28.9821	24.7866	27.773	11.0457	5.99145	7.55402	45.876	1.74928	0.27476	6.36659	1.93e-10	1.85e-08	Serpina3f	intron (NM_009251, intron 2 of 5)	10159
chr17.56251188.56251748	54.1524	45.3586	54.6464	21.88	21.2258	22.0135	88.0511	1.24011	0.194798	6.36614	1.94e-10	1.85e-08	Fem1a	Intergenic	-5470
chr2.169008563.169009086	28.1902	29.4204	28.5877	6.7572	3.29873	3.11928	28.7316	2.7383	0.430307	6.3636	1.97e-10	1.88e-08	1700017J07Rik	Intergenic	30607
chrX.75382227.75382745	0	0	0	11.3705	12.5819	12.9472	30.9309	-7.72328	1.21369	-6.36348	1.97e-10	1.88e-08	Fundc2	promoter-TSS (NM_026126)	-9
chr8.46941257.46941790	6.52414	13.5652	7.82855	24.7545	30.9309	30.9487	47.3881	-1.66941	0.262499	-6.35968	2.02e-10	1.92e-08	Enpp6	Intergenic	-45452
chr19.21053570.21053951	43.4118	40.3568	42.4064	14.8305	9.55268	9.03302	26.2995	1.93457	0.304221	6.35908	2.03e-10	1.93e-08	Tmc1	Intergenic	-99586
chr19.10940406.10940696	25.3809	26.1693	22.1473	3.24469	3.95998	3.74456	37.5828	2.73607	0.430311	6.35836	2.04e-10	1.93e-08	Ptgdr2	TTS (NM_023731)	3389
chrX.99975422.99976138	1.94359	2.59049	0.971745	7.24286	14.4647	14.9443	30.642	-2.75797	0.433759	-6.3583	2.04e-10	1.93e-08	Eda	exon (NM_001177937, exon 1 of 8)	218
chr10.118507678.118507980	58.8697	63.7518	55.7623	9.34858	10.7756	11.3882	25.0134	2.48997	0.391622	6.3581	2.04e-10	1.93e-08	Tmevpg1	intron (NR_104123, intron 4 of 4)	48698
chr10.21419265.21419520	7.62101	5.07878	9.52576	38.7272	38.2618	39.018	16.9536	-2.38212	0.37475	-6.35656	2.06e-10	1.95e-08	Aldh8a1	Intergenic	42089
chr11.50154309.50154557	5.59661	7.45937	6.99539	35.0759	34.7095	33.5507	21.6736	-2.38518	0.375277	-6.35579	2.07e-10	1.96e-08	3010026O09Rik	intron (NM_001290760, intron 10 of 21)	-20424
chr13.48552180.48553021	7.44774	10.3678	7.65422	21.026	21.4413	21.7847	69.8891	-1.35281	0.212966	-6.35223	2.12e-10	2e-08	Mirlet7a-1	Intergenic	-14071
chr10.117571127.117571841	17.5413	16.106	16.3223	1.65071	4.02921	4.06403	29.501	2.31873	0.365076	6.35138	2.13e-10	2.01e-08	Cpm	Intergenic	-58039
chr6.149408684.149409644	18.5614	18.5545	17.5817	4.66699	6.59516	6.42537	68.8806	1.61	0.253747	6.3449	2.23e-10	2.1e-08	Bicd1	promoter-TSS (NM_001112796)	9
chr2.11239339.11239947	40.7312	24.0941	42.9028	14.3414	8.51494	9.24458	53.5259	1.76224	0.277814	6.34322	2.25e-10	2.12e-08	Prkcq	intron (NM_008859, intron 4 of 17)	67366
chr16.18111114.18111662	61.9358	50.0715	58.379	4.29966	1.74917	1.98482	56.5678	4.42619	0.69826	6.33888	2.31e-10	2.18e-08	Rtn4r	Intergenic	-16285
chr5.75980924.75981286	23.4179	33.7706	21.1134	5.20224	4.23271	4.50276	36.6234	2.48992	0.39282	6.33857	2.32e-10	2.18e-08	Kdr	Intergenic	-2671
chr11.109908268.109908758	1.13528	1.89143	0.709512	12.0189	21.1226	20.3434	21.566	-3.86885	0.610429	-6.33792	2.33e-10	2.18e-08	1700023C21Rik	Intergenic	62737
chr17.21370374.21370703	2.11145	1.68853	0.527834	20.0286	21.5339	21.4632	28.847	-3.83497	0.605137	-6.33736	2.34e-10	2.19e-08	Zfp677	Intergenic	-13206
chr10.127428010.127428338	33.8859	26.534	34.9429	10.7622	5.83767	5.5201	24.647	2.14428	0.338569	6.33334	2.4e-10	2.24e-08	R3hdm2	intron (NM_027900, intron 1 of 23)	7301
chr4.107923235.107923860	62.5542	64.0886	61.2153	33.56	35.5892	36.8445	123.95	0.815994	0.128839	6.33344	2.4e-10	2.24e-08	Cpt2	promoter-TSS (NM_009949)	-37
chr11.3168764.3169033	23.7421	24.7651	26.4504	160.865	170.719	168.831	136.327	-2.74454	0.433496	-6.33117	2.43e-10	2.27e-08	Sfi1	intron (NM_030207, intron 7 of 32)	24551
chr17.31181492.31181884	12.4108	12.288	11.9669	36.0384	40.0734	40.204	52.5164	-1.67309	0.264271	-6.33095	2.44e-10	2.27e-08	Tmprss3	intron (NM_080727, intron 11 of 11)	16075
chr5.102845000.102845413	26.9286	25.5727	26.9272	6.2719	6.95867	6.58012	34.4531	1.99528	0.315234	6.32951	2.46e-10	2.29e-08	Arhgap24	intron (NM_146161, intron 3 of 8)	76416
chr12.104342401.104342959	14.4591	15.9489	13.3989	2.11137	0.687153	0.649772	19.7181	3.73947	0.59101	6.32725	2.5e-10	2.32e-08	Serpina3k	intron (NM_011458, intron 2 of 4)	4232
chr9.57992899.57993180	49.911	41.4947	47.5612	14.2301	12.9402	12.2362	24.6325	1.82285	0.2881	6.32715	2.5e-10	2.32e-08	Cyp11a1	Intergenic	-21978
chr6.144772198.144772448	6.10722	1.47999	6.93965	30.0942	33.6677	34.0069	18.2698	-2.72655	0.431026	-6.32572	2.52e-10	2.34e-08	Sox5os3	Intergenic	99459
chr10.117784716.117785153	71.5868	70.818	69.1969	3.77251	3.06944	3.3171	37.1342	4.3804	0.692532	6.32519	2.53e-10	2.34e-08	Nup107	intron (NM_134010, intron 5 of 27)	7816
chr15.91910245.91910467	0.624913	2.49872	0.7811	26.4632	41.3401	42.3488	17.5618	-4.90088	0.774816	-6.32522	2.53e-10	2.34e-08	Smgc	exon (NM_207243, exon 34 of 44)	72065
chr16.94312619.94313754	67.5924	64.5833	67.9261	45.5064	41.7594	41.8857	282.248	0.630511	0.0997206	6.32278	2.57e-10	2.38e-08	Ripply3	Intergenic	-15651
chr16.93585308.93586858	47.4402	44.3089	47.5051	29.6777	26.3756	26.5801	224.917	0.752434	0.119091	6.31816	2.65e-10	2.45e-08	Setd4	intron (NM_145482, intron 10 of 11)	18158
chr3.38722307.38723031	28.2555	22.801	28.5904	6.51177	9.27182	9.01794	47.3246	1.66682	0.263849	6.31731	2.66e-10	2.46e-08	Fat4	Intergenic	-164124
chr11.75336696.75337042	43.3729	25.1576	43.1698	7.4829	6.64182	7.32726	21.4176	2.38067	0.377011	6.31459	2.71e-10	2.5e-08	Rpa1	intron (NM_026653, intron 4 of 16)	11521
chr4.45142340.45142783	40.1746	31.3747	40.4078	9.56966	10.8141	11.453	41.0652	1.80422	0.285788	6.31312	2.73e-10	2.52e-08	Tomm5	Intergenic	-34479
chr16.30179442.30180044	43.2164	41.2752	41.8854	19.1816	18.1548	17.7696	75.2103	1.19625	0.18951	6.31231	2.75e-10	2.53e-08	Cpn2	Intergenic	87777
chr6.52903656.52903910	3.27895	7.28386	2.73232	33.3249	25.6079	25.6392	20.8666	-2.70259	0.428155	-6.31218	2.75e-10	2.53e-08	Jazf1	intron (NM_173406, intron 1 of 4)	5833
chr2.9681615.9682130	14.3137	12.5985	13.8403	4.11718	0.744415	1.05588	21.3194	2.88663	0.457362	6.31146	2.76e-10	2.54e-08	Gata3	Intergenic	196865
chr8.106802616.106803185	25.4263	24.4393	23.2247	9.11076	6.40197	6.69094	39.5262	1.73216	0.274499	6.31024	2.79e-10	2.56e-08	Has3	intron (NM_173037, intron 15 of 17)	-67254
chr10.12912076.12912490	1.67898	2.68537	1.67889	17.6328	16.6606	14.879	25.2507	-3.04825	0.483235	-6.30802	2.83e-10	2.59e-08	B230208H11Rik	Intergenic	10799
chr4.10035126.10035687	13.638	7.27089	13.9472	0.420021	1.36697	1.29261	21.1675	3.44912	0.546773	6.30814	2.82e-10	2.59e-08	4930448K20Rik	Intergenic	-117841
chr13.9873341.9873836	10.3955	15.7278	10.8866	49.4947	49.1764	47.2336	83.4358	-1.99031	0.315582	-6.30681	2.85e-10	2.61e-08	Zmynd11	Intergenic	-108297
chr4.145267602.145268129	8.97365	12.664	8.57731	42.9185	64.0197	62.9448	115.107	-2.50225	0.396814	-6.30584	2.87e-10	2.62e-08	Tnfrsf1b	Intergenic	-21060
chr10.117627618.117627835	67.1208	47.7126	62.3232	17.3249	10.5721	9.99695	24.3406	2.24928	0.35683	6.30351	2.91e-10	2.66e-08	Cpm	Intergenic	-1768
chr18.80169126.80170273	13.7171	23.1364	14.8695	32.8992	35.1328	35.12	158.289	-1.01432	0.160923	-6.30313	2.92e-10	2.66e-08	Adnp2	Intergenic	-17761
chr2.134730707.134730906	1.39356	0	1.74185	25.9657	49.9354	49.9431	13.4208	-5.28668	0.838724	-6.30325	2.91e-10	2.66e-08	Plcb1	Intergenic	-55362
chr3.115758414.115758659	35.6886	28.6913	34.6954	4.7978	3.12291	2.95303	14.9065	3.21378	0.509936	6.30232	2.93e-10	2.67e-08	S1pr1	Intergenic	-43481
chr13.114845827.114846317	23.8409	17.0229	23.7687	6.73059	3.12927	3.32892	35.4081	2.33274	0.370284	6.29988	2.98e-10	2.71e-08	Mocs2	intron (NM_008396, intron 25 of 29)	27792
chr4.45941386.45942068	34.4818	30.1859	34.684	16.5893	14.3412	14.3587	66.7617	1.13793	0.180681	6.29797	3.02e-10	2.74e-08	Tdrd7	exon (NM_198660, exon 32 of 38)	-23417
chr3.154182961.154183374	40.0563	27.3672	39.1286	16.535	7.42258	7.01879	53.0706	1.82446	0.289757	6.29653	3.04e-10	2.76e-08	Lhx8	intron (NM_001081263, intron 2 of 21)	147369
chr18.66470640.66471278	43.3987	39.2405	42.5241	19.2092	20.1377	20.179	104.286	1.0666	0.169433	6.29515	3.07e-10	2.78e-08	Pmaip1	Intergenic	12204
chr4.109201482.109202492	61.6142	64.3011	60.8184	38.5247	37.614	38.0827	230.39	0.704022	0.111853	6.29416	3.09e-10	2.8e-08	Osbpl9	intron (NM_133885, intron 1 of 22)	281
chr10.17491514.17492194	0.204634	1.63646	0.255779	16.9846	16.3575	16.5344	51.2463	-4.65012	0.73922	-6.29057	3.16e-10	2.86e-08	Cited2	Intergenic	-231544
chr2.27714267.27714556	3.84429	4.48334	4.80511	26.861	64.2405	62.6246	25.2829	-3.56667	0.567028	-6.29011	3.17e-10	2.87e-08	Rxra	intron (NM_001290482, intron 1 of 9)	3832
chr2.32931877.32932300	29.5802	27.1598	30.4003	1.67018	3.17079	2.9983	33.1374	3.44549	0.547792	6.28979	3.18e-10	2.87e-08	Lrsam1	intron (NM_199302, intron 20 of 24)	29053
chr15.25773749.25774228	9.5807	6.19128	10.5237	28.5229	25.2078	24.9716	45.2974	-1.57002	0.249709	-6.28741	3.23e-10	2.91e-08	Fam134b	intron (NM_019472, intron 19 of 40)	-69392
chr7.28838282.28838822	4.89419	9.61307	5.47347	47.9957	48.9911	48.6759	55.7148	-2.87917	0.458122	-6.28472	3.28e-10	2.96e-08	Lgals6	intron (NM_010707, intron 4 of 8)	4410
chr16.6842424.6842702	57.4405	27.9606	59.9347	4.23031	4.13031	3.90562	11.6944	3.56379	0.567088	6.28438	3.29e-10	2.96e-08	Rbfox1	intron (NM_021477, intron 5 of 16)	-227267
chr11.75337265.75337545	48.1049	32.3885	45.8709	5.88029	6.15136	6.46303	20.3997	2.76545	0.440081	6.28396	3.3e-10	2.97e-08	Rpa1	intron (NM_026653, intron 4 of 16)	10969
chr1.138831344.138831626	40.3786	27.5654	41.8537	8.34104	8.14385	8.34257	24.8336	2.14457	0.34129	6.2837	3.31e-10	2.97e-08	Lhx9	exon (NM_001042577, exon 5 of 5)	10953
chr1.105284209.105284490	2.47084	1.31729	2.47071	20.9266	25.8803	26.4045	11.8001	-3.53545	0.562758	-6.28236	3.33e-10	2.99e-08	Rnf152	exon (NM_178779, exon 3 of 3)	72378
chr4.89051877.89052222	34.6375	27.3776	31.7158	8.18676	5.55084	5.77377	30.9074	2.28193	0.36331	6.28094	3.37e-10	3.02e-08	Gm12603	intron (NR_033533, intron 1 of 2)	1729
chr15.25805288.25805583	16.9487	21.3348	18.2424	66.1901	48.0148	49.6977	42.095	-1.54001	0.245247	-6.27943	3.4e-10	3.04e-08	Fam134b	intron (NM_019472, intron 35 of 40)	-37880
chr4.129234408.129234825	62.6767	58.2099	61.6733	12.4238	11.0273	11.2964	47.4644	2.39168	0.381024	6.27699	3.45e-10	3.09e-08	C77080	intron (NM_001285867, intron 1 of 6)	4570
chr16.20192035.20192459	59.0212	52.0067	55.7393	4.99874	3.61523	3.41857	39.8104	3.79936	0.605343	6.27638	3.47e-10	3.1e-08	Mir684-1	intron (NM_001033237, intron 12 of 29)	-16007
chr6.92874808.92875267	43.3214	39.1666	42.4103	0.513156	0	0	28.8664	8.04378	1.28222	6.27333	3.53e-10	3.16e-08	Adamts9	intron (NM_175314, intron 9 of 29)	26378
chr9.51278479.51278989	20.1807	19.9914	19.7705	7.39105	4.5102	4.26484	43.0563	1.91839	0.30587	6.27191	3.57e-10	3.18e-08	Gm684	promoter-TSS (NM_001195681)	-55
chr14.16563963.16564324	19.633	14.8796	19.247	3.91246	1.0611	1.00338	35.7328	3.26758	0.521164	6.26978	3.62e-10	3.22e-08	Rarb	intron (NM_001289761, intron 2 of 8)	11353
chr4.107177990.107179511	69.0369	65.6552	69.1248	42.6506	39.4971	39.6156	369.607	0.740593	0.118118	6.26993	3.61e-10	3.22e-08	Tceanc2	promoter-TSS (NM_025617)	-41
chr2.105188131.105188535	3.78497	4.58613	3.87078	22.7309	33.1954	32.2864	29.5252	-2.86497	0.456963	-6.2696	3.62e-10	3.22e-08	Them7	Intergenic	-36001
chr16.45844027.45844730	14.0543	15.3023	12.1237	3.353	4.09217	4.12753	45.5555	1.82348	0.290892	6.26858	3.64e-10	3.24e-08	Phldb2	promoter-TSS (NM_001252442)	-15
chr11.80719048.80719510	7.82558	7.22093	7.5242	32.1193	35.6741	35.3024	43.951	-2.19597	0.350342	-6.26807	3.66e-10	3.24e-08	Myo1d	intron (NM_177390, intron 1 of 21)	60805
chr12.73755632.73756259	2.88475	7.09828	3.60575	33.0773	44.9565	44.2461	70.1814	-3.18817	0.508653	-6.26786	3.66e-10	3.25e-08	Hif1a	intron (NM_008856, intron 10 of 13)	-152010
chr19.46819314.46819595	36.5685	23.0526	29.0309	4.18531	2.72424	3.22006	17.19	3.14889	0.502451	6.26706	3.68e-10	3.26e-08	Cnnm2	intron (NM_033569, intron 1 of 7)	57848
chr17.74089223.74089673	9.26977	15.6498	10.0417	29.3102	43.8627	43.0874	41.4712	-1.76033	0.280928	-6.26611	3.7e-10	3.28e-08	Srd5a2	Intergenic	-41562
chr6.108659874.108660991	14.833	18.2748	14.8011	35.4711	51.3647	50.6822	165.436	-1.53099	0.244483	-6.26216	3.8e-10	3.35e-08	Bhlhe40	promoter-TSS (NM_011498)	-540
chr7.145122363.145122819	7.31845	7.72216	8.38529	23.2436	26.8967	25.8309	31.2558	-1.71151	0.27331	-6.26217	3.8e-10	3.35e-08	1810010D01Rik	Intergenic	85463
chr6.65778720.65779518	10.4647	12.7855	10.0282	1.18173	2.16337	2.04568	33.2224	2.59056	0.413708	6.26182	3.8e-10	3.36e-08	Prdm5	exon (NM_027547, exon 1 of 15)	222
chr19.24166413.24167097	33.5674	31.7246	32.0399	13.784	14.5797	14.3168	86.753	1.18335	0.188992	6.26139	3.82e-10	3.36e-08	Tjp2	intron (NM_011597, intron 1 of 22)	7493
chr15.91664835.91665086	6.08298	5.1594	6.91211	29.9748	35.8206	33.8719	19.3198	-2.46319	0.393465	-6.26025	3.84e-10	3.38e-08	Lrrk2	Intergenic	-8256
chr14.47393527.47394183	6.78749	9.04661	6.36293	28.743	32.4484	32.6182	53.62	-2.09072	0.334002	-6.25962	3.86e-10	3.39e-08	Lgals3	intron (NM_144553, intron 15 of 18)	20091
chr18.46068347.46068712	31.9832	25.3741	30.4586	9.67424	3.14851	2.97723	24.7707	2.53605	0.405246	6.25805	3.9e-10	3.42e-08	A330093E20Rik	Intergenic	-23263
chr4.100230236.100230575	36.0685	31.6848	32.2755	1.38854	0.56488	0.534151	21.0004	5.38835	0.861374	6.25554	3.96e-10	3.48e-08	Ror1	intron (NM_013845, intron 1 of 8)	134620
chr16.91513650.91513857	54.9383	44.6486	57.7826	11.3486	12.0037	12.2238	16.7518	2.13839	0.341915	6.25417	4e-10	3.5e-08	Ifnar1	Intergenic	28540
chr15.6733111.6733525	10.0739	14.7696	11.3325	44.9351	64.7911	64.3298	43.7684	-2.28095	0.364827	-6.25214	4.05e-10	3.54e-08	Rictor	intron (NM_030168, intron 2 of 37)	24974
chr7.99086963.99087458	43.2677	43.4388	39.6833	18.5605	7.35711	6.95688	77.8626	1.97541	0.315951	6.25226	4.05e-10	3.54e-08	Uvrag	intron (NM_178635, intron 5 of 14)	53964
chr15.37679398.37679840	21.7055	20.1251	21.6257	7.99272	4.33542	4.50954	34.3899	1.94842	0.311672	6.25149	4.07e-10	3.55e-08	Ncald	intron (NM_134094, intron 1 of 6)	112374
chr1.13188275.13188864	12.2822	15.1109	11.8092	29.6065	32.8779	32.3207	48.4433	-1.28896	0.20623	-6.25012	4.1e-10	3.58e-08	Prdm14	intron (NM_001077695, intron 5 of 21)	-61484
chr5.140208779.140209094	46.3049	31.1523	41.3414	2.98799	2.43113	2.29888	28.432	3.95104	0.632184	6.24982	4.11e-10	3.59e-08	Mad1l1	intron (NM_010752, intron 10 of 17)	112622
chr4.114711142.114711456	26.9863	23.5858	25.4366	8.99244	2.43885	2.30617	24.4488	2.55455	0.408836	6.24834	4.15e-10	3.62e-08	Gm12830	Intergenic	-110426
chr10.118374188.118374432	55.7422	42.4545	61.1426	6.74433	4.70349	4.44762	17.5651	3.33861	0.534594	6.24513	4.23e-10	3.69e-08	Ifng	Intergenic	-66732
chr14.62162950.62163775	4.72392	3.37297	3.79581	15.1462	22.5542	21.9868	64.044	-2.32821	0.372996	-6.24192	4.32e-10	3.76e-08	Dleu7	Intergenic	129864
chr13.95813656.95814017	46.5802	33.3508	39.4563	2.6083	5.3055	5.01689	23.9965	3.17896	0.509387	6.24075	4.35e-10	3.78e-08	Iqgap2	intron (NM_027711, intron 2 of 35)	78061
chr19.53859208.53859407	5.57422	5.57215	6.09649	34.2275	35.531	35.4142	15.4977	-2.61762	0.41952	-6.23956	4.39e-10	3.81e-08	Pdcd4	intron (NM_001170847, intron 12 of 13)	-32931
chr11.69291172.69291723	43.9273	36.0036	46.7019	11.546	5.56693	6.25111	28.0091	2.45448	0.39344	6.23851	4.42e-10	3.83e-08	Cntrob	Intergenic	32558
chr4.58050308.58051166	19.6298	17.7305	17.6416	3.84717	6.03679	6.13123	40.5644	1.7577	0.281778	6.23788	4.44e-10	3.84e-08	Txndc8	intron (NM_022814, intron 43 of 47)	-41320
chr17.83277167.83277621	34.9155	30.208	32.5401	12.9699	11.3969	11.1761	59.9301	1.46425	0.234762	6.23717	4.46e-10	3.86e-08	Pkdcc	Intergenic	61992
chr6.90618348.90618647	39.9486	41.4816	40.6432	11.0157	8.32257	9.68593	25.9154	2.07574	0.332928	6.2348	4.52e-10	3.91e-08	Slc41a3	promoter-TSS (NM_001037493)	-767
chr14.68593436.68593729	8.05798	4.42234	8.29454	37.7361	28.7436	29.6508	23.7436	-2.18971	0.351335	-6.23254	4.59e-10	3.96e-08	Adamdec1	Intergenic	-11511
chr7.25606402.25607136	28.0607	21.9854	25.3576	12.8463	9.14568	8.89525	58.1716	1.30676	0.20972	6.231	4.63e-10	4e-08	Erich4	Intergenic	9180
chr18.62072782.62073100	39.7535	33.7706	39.8606	7.39973	4.81653	5.69314	23.4891	2.67343	0.429099	6.23033	4.65e-10	4.01e-08	Adrb2	Intergenic	107022
chr10.74933628.74933852	3.09679	5.77853	3.09663	33.5718	29.8759	30.6721	15.4549	-3.00589	0.482506	-6.22975	4.67e-10	4.02e-08	Gnaz	Intergenic	-33497
chr13.51374175.51374424	2.22969	6.68658	2.78696	28.3262	32.2659	32.69	12.2008	-3.05041	0.489745	-6.22856	4.71e-10	4.05e-08	S1pr3	Intergenic	-34318
chr10.101271501.101271810	1.3486	2.99578	1.68566	19.7979	21.0646	20.5045	15.6125	-3.39532	0.545235	-6.22726	4.75e-10	4.08e-08	Mgat4c	Intergenic	-409841
chr8.40307596.40308337	27.4204	23.2799	26.7616	10.4982	10.3536	11.0142	85.3662	1.27786	0.2052	6.22742	4.74e-10	4.08e-08	Mir7666	promoter-TSS (NM_030110)	196
chr18.68139580.68140038	36.4328	26.3028	33.7745	10.2855	7.53173	7.91335	25.811	1.9184	0.308136	6.22583	4.79e-10	4.11e-08	Mir7219	intron (NM_172631, intron 3 of 5)	121124
chr1.133473111.133473401	29.6909	23.6162	28.7316	7.30056	2.63999	2.49637	22.4248	2.78834	0.447889	6.22551	4.8e-10	4.11e-08	Sox13	Intergenic	-49034
chr10.121784325.121784748	67.3771	54.3197	66.9627	13.3614	13.1361	13.2782	32.2902	2.24126	0.360154	6.22305	4.88e-10	4.17e-08	BC048403	3' UTR (NM_001242411, exon 22 of 22)	44580
chr1.87961553.87961849	49.2671	40.0244	49.2645	1.58957	0.646664	1.22297	27.7524	5.34453	0.858919	6.22239	4.9e-10	4.19e-08	Usp40	intron (NM_001033291, intron 19 of 27)	46848
chr13.111345965.111346670	43.2279	38.4105	43.423	3.00916	4.08058	4.37308	63.7112	3.43442	0.551975	6.22205	4.91e-10	4.19e-08	Actbl2	Intergenic	91297
chr8.123287372.123287717	12.8884	19.8622	15.6062	54.5784	58.8389	56.6879	30.7753	-1.83104	0.294276	-6.22218	4.9e-10	4.19e-08	Fanca	intron (NM_016925, intron 26 of 42)	31038
chr4.129761580.129762043	69.9781	70.0522	69.8243	30.0152	24.4213	25.0498	89.9307	1.402	0.225354	6.22131	4.93e-10	4.2e-08	Khdrbs1	Intergenic	-19515
chr2.113327453.113328115	0.630568	0.840445	0.525446	7.47675	8.69046	9.58732	26.724	-3.71387	0.596986	-6.22103	4.94e-10	4.21e-08	Fmn1	promoter-TSS (NM_001285458)	-57
chr3.127408794.127409143	0.398159	1.59204	0.497672	24.2796	23.5958	23.35	16.5366	-4.91299	0.789777	-6.22073	4.95e-10	4.21e-08	Mir302b	Intergenic	-136215
chr7.24270263.24270596	25.4512	16.6831	23.4681	0.706741	1.72508	1.63124	20.8005	3.96825	0.638142	6.21844	5.02e-10	4.27e-08	Zfp93	promoter-TSS (NM_009567)	-8
chr2.71655572.71656263	29.2002	28.1828	28.4436	13.6446	11.6568	12.5973	69.7286	1.18042	0.189849	6.21765	5.05e-10	4.29e-08	Gm1631	Intergenic	-63457
chr12.17507103.17507594	8.49729	10.5705	8.49684	45.0993	41.769	42.4498	89.8248	-2.23756	0.359908	-6.21704	5.07e-10	4.3e-08	Odc1	Intergenic	-37574
chr8.36130049.36130867	19.2273	14.7411	18.2905	6.62904	5.3936	5.98718	44.7093	1.54397	0.248341	6.21715	5.06e-10	4.3e-08	D8Ertd82e	intron (NM_172911, intron 4 of 5)	35652
chr19.28914675.28914933	45.7345	29.4026	41.6969	0.911396	2.96617	2.80481	15.543	4.07742	0.656343	6.21233	5.22e-10	4.42e-08	Ppapdc2	TTS (NM_009199)	-49108
chr16.58408011.58409147	28.0672	25.6472	27.2691	14.7402	14.1891	13.8964	108.878	0.91851	0.147885	6.21099	5.27e-10	4.46e-08	Dcbld2	promoter-TSS (NM_028523)	-134
chr9.118632410.118633243	22.2234	18.7075	22.3475	10.7553	8.06004	7.62158	49.7504	1.2752	0.205374	6.20916	5.33e-10	4.5e-08	Itga9	intron (NM_133721, intron 3 of 27)	25877
chr5.33828181.33828535	23.9456	24.5907	20.6078	2.65974	1.62304	1.53474	18.2006	3.59984	0.579832	6.20843	5.35e-10	4.52e-08	Whsc1	Intergenic	-14764
chr18.38118819.38119394	29.7582	25.1521	30.2405	15.9827	8.3359	8.19773	58.5799	1.42288	0.229218	6.20754	5.38e-10	4.54e-08	Pcdh1	Intergenic	90687
chr16.11729142.11729457	37.4849	29.389	35.278	8.96398	8.50895	8.62079	22.3754	1.97028	0.317499	6.20562	5.45e-10	4.59e-08	Gm9961	intron (NM_001290148, intron 12 of 13)	-172057
chr15.74528111.74528442	5.45669	6.71343	6.82051	20.619	54.3782	54.7022	22.1368	-2.79361	0.450192	-6.20537	5.46e-10	4.6e-08	Bai1	intron (NM_174991, intron 1 of 30)	12105
chr10.121596570.121597306	47.0821	48.6397	49.3958	23.7012	24.2354	24.3955	106.7	0.997502	0.160783	6.20401	5.5e-10	4.63e-08	Tbk1	intron (NM_001081056, intron 22 of 24)	-9964
chr4.14881834.14882304	3.25459	5.12654	4.06802	16.5386	23.6506	24.6775	28.3895	-2.4124	0.388849	-6.20397	5.51e-10	4.63e-08	Tmem55a	intron (NM_028264, intron 1 of 6)	17829
chr13.31290633.31291093	0	0	0	16.8974	18.7476	18.5157	32.0129	-8.10287	1.30632	-6.2028	5.55e-10	4.66e-08	4930401O12Rik	Intergenic	-49732
chr15.5951011.5951415	3.78497	4.58613	3.4407	23.3137	33.1954	32.2864	33.1133	-2.92405	0.471491	-6.20172	5.59e-10	4.69e-08	Dab2	Intergenic	-348616
chr4.133347666.133348055	45.3799	35.7189	45.1095	18.1578	11.819	12.5731	36.8878	1.58563	0.255683	6.20154	5.59e-10	4.69e-08	Wdtc1	Intergenic	-8511
chr5.112868680.112868972	8.56109	6.97311	8.91734	35.448	45.8844	45.2479	27.2428	-2.37716	0.383651	-6.19615	5.79e-10	4.85e-08	Myo18b	intron (NM_028901, intron 7 of 43)	27549
chr5.76675360.76675768	22.8284	21.7981	21.7199	4.04	4.69582	4.88441	20.4781	2.27027	0.36645	6.19531	5.82e-10	4.87e-08	Cep135	Intergenic	83877
chr14.21822743.21823612	8.64966	12.596	9.61022	18.7213	27.1532	26.5111	68.4175	-1.25789	0.203165	-6.19144	5.96e-10	4.98e-08	Vdac2	Intergenic	-8605
chr17.50020280.50020801	28.8322	30.2447	26.0277	3.16544	5.15101	4.8708	41.0496	2.66942	0.431297	6.18928	6.04e-10	5.04e-08	Rftn1	intron (NM_181397, intron 7 of 9)	169857
chr8.111261921.111262300	46.2074	43.5019	46.755	5.59069	2.52709	2.86755	38.1643	3.6586	0.591106	6.18941	6.04e-10	5.04e-08	Glg1	Intergenic	-2958
chr1.14218562.14219205	4.32781	9.22923	5.40948	35.9209	41.4538	40.0447	71.7742	-2.64592	0.427518	-6.18903	6.05e-10	5.05e-08	Eya1	intron (NM_010164, intron 11 of 17)	91415
chr10.122038579.122038949	61.9775	83.1066	64.3218	32.4491	24.8486	23.9864	52.2182	1.36908	0.221259	6.18765	6.11e-10	5.08e-08	Srgap1	intron (NM_001081037, intron 1 of 21)	8575
chr8.48122960.48123272	29.3849	32.0443	27.8251	4.52495	3.06804	2.90114	13.3392	3.10694	0.502124	6.1876	6.11e-10	5.08e-08	Dctd	intron (NR_027759, intron 3 of 5)	13128
chr5.74183244.74183474	2.41308	1.60812	3.0162	23.503	34.0884	34.5926	11.3214	-3.71536	0.600476	-6.18736	6.12e-10	5.08e-08	Rasl11b	Intergenic	-11984
chr17.91631897.91632378	34.6943	27.7451	31.0787	7.83574	1.59385	1.50715	41.2299	3.16035	0.510894	6.18592	6.17e-10	5.13e-08	Nrxn1	Intergenic	-539303
chr6.49050695.49051276	36.1558	30.9564	33.8195	11.3564	15.8399	15.9144	79.7516	1.20968	0.195633	6.18343	6.27e-10	5.2e-08	Gpnmb	intron (NM_053110, intron 7 of 10)	14437
chr16.4455346.4456097	23.3495	21.7353	22.468	8.47525	8.42813	8.93566	49.2447	1.381	0.223404	6.18161	6.34e-10	5.26e-08	Adcy9	Intergenic	-35434
chr7.28645882.28646265	4.35486	7.2554	4.53608	20.9004	27.5085	28.3768	22.1726	-2.28089	0.36917	-6.17843	6.47e-10	5.36e-08	Papl	Intergenic	-15047
chrX.12857722.12858371	0.64318	3.71477	0.803932	14.8894	12.1145	12.2937	33.1956	-2.99557	0.484918	-6.17748	6.51e-10	5.39e-08	AA414768	Intergenic	-78739
chr2.172378326.172378679	18.502	14.6912	16.2376	41.3424	41.7756	42.5812	48.9426	-1.34231	0.217317	-6.17675	6.54e-10	5.41e-08	Cstf1	intron (NM_024199, intron 5 of 5)	7526
chr16.42180119.42180366	5.61918	4.49367	7.0236	18.0846	67.3756	64.4427	22.6423	-3.14403	0.509042	-6.17637	6.56e-10	5.42e-08	Mir6540	Intergenic	123237
chr16.10737616.10738035	49.438	34.4943	48.1083	15.7368	13.7185	13.837	32.1745	1.61269	0.261141	6.17556	6.59e-10	5.44e-08	Socs1	intron (NM_177562, intron 22 of 22)	47803
chr7.66233182.66233659	59.7655	57.5089	54.2963	11.3581	12.4557	11.7781	55.6358	2.26327	0.366501	6.17533	6.6e-10	5.44e-08	Chsy1	Intergenic	123872
chr7.16340683.16341352	37.8548	27.9994	38.4768	1.40926	3.15321	3.5238	47.4025	3.66217	0.593196	6.17363	6.67e-10	5.49e-08	Bbc3	intron (NM_019748, intron 6 of 8)	31351
chr11.4294452.4295047	14.2629	13.4006	13.7361	45.1508	53.1708	52.716	106.807	-1.87287	0.303377	-6.17341	6.68e-10	5.5e-08	Lif	Intergenic	27880
chr1.89929971.89931418	26.2735	24.6283	25.9834	13.5306	14.3249	14.6744	137.242	0.846856	0.137192	6.17279	6.71e-10	5.51e-08	Gbx2	exon (NM_010262, exon 1 of 2)	682
chr1.87190498.87190767	5.16132	6.19128	5.16105	18.3596	44.8138	44.3939	20.1734	-2.72893	0.442151	-6.17193	6.75e-10	5.54e-08	Chrnd	promoter-TSS (NM_021600)	36
chr10.127360839.127361070	43.2483	40.0298	39.7923	10.1746	3.31137	3.91404	19.6478	2.87724	0.466253	6.17098	6.79e-10	5.57e-08	Inhbe	intron (NM_010565, intron 1 of 1)	-9174
chr16.89903830.89904445	38.4585	30.4538	36.4771	15.7112	14.3421	14.4464	45.2747	1.24665	0.202023	6.17086	6.79e-10	5.57e-08	Tiam1	intron (NM_001145886, intron 3 of 27)	56521
chr7.112375086.112375393	33.4815	28.9462	32.8011	3.0656	4.98855	4.71718	19.1829	2.8736	0.465693	6.17059	6.8e-10	5.57e-08	Micalcl	intron (NM_027587, intron 1 of 9)	6927
chr13.91387864.91388123	4.82385	4.28627	5.35955	40.8551	40.6279	39.8148	20.2821	-3.07086	0.49784	-6.16836	6.9e-10	5.64e-08	A830009L08Rik	promoter-TSS (NR_045161)	89
chr16.4414045.4414824	58.2435	52.6259	58.5084	22.6973	26.1004	25.8447	132.028	1.17402	0.1904	6.16606	7e-10	5.72e-08	Adcy9	intron (NM_001291910, intron 3 of 11)	6277
chr15.75431632.75432015	39.1938	35.3096	38.5566	8.60605	6.00185	5.67535	48.3743	2.49122	0.404031	6.1659	7.01e-10	5.72e-08	9030619P08Rik	promoter-TSS (NR_108041)	18
chr6.6149293.6149777	47.9843	42.5092	42.3791	4.86704	3.95998	4.49347	36.944	3.3174	0.538078	6.16528	7.04e-10	5.74e-08	Slc25a13	intron (NM_001177572, intron 4 of 17)	67621
chr10.122935443.122935833	74.1329	78.3806	73.5053	19.9225	17.192	17.6502	65.0409	2.04408	0.331629	6.16376	7.1e-10	5.79e-08	Mirlet7i	intron (NM_001110218, intron 9 of 9)	50114
chr10.120872409.120872786	81.8438	68.792	81.563	21.2321	20.8318	20.6595	63.0212	1.88433	0.305732	6.16334	7.12e-10	5.8e-08	Gm15910	intron (NM_177092, intron 1 of 6)	14948
chr1.37379449.37379875	28.0669	30.0139	23.2519	4.42251	6.74681	7.23043	18.779	2.11813	0.343875	6.1596	7.29e-10	5.93e-08	Inpp4a	intron (NM_001290797, intron 16 of 25)	10352
chr3.153190049.153190581	22.7466	16.7269	20.5885	8.85747	1.80168	1.70367	30.7004	2.3679	0.384456	6.15909	7.32e-10	5.94e-08	4930482G09Rik	Intergenic	-38171
chr16.18065995.18067034	45.2906	40.3624	45.5562	29.2795	24.3767	24.4477	162.04	0.753625	0.122366	6.15875	7.33e-10	5.95e-08	Dgcr6	promoter-TSS (NR_110380)	-34
chr4.114652473.114652775	45.9919	31.8759	46.5644	9.34858	10.1417	10.1894	28.2346	2.06177	0.334826	6.15774	7.38e-10	5.98e-08	Gm12830	Intergenic	-169097
chr18.78311963.78312458	29.5007	20.2215	28.0944	9.99412	2.3233	2.19691	36.5019	2.49129	0.404593	6.15753	7.39e-10	5.99e-08	Slc14a2	intron (NM_030683, intron 3 of 11)	-105852
chr2.4432936.4433494	23.9323	22.5943	23.9933	1.6891	1.03073	0.974658	33.9611	4.27619	0.694634	6.15603	7.46e-10	6.03e-08	Frmd4a	intron (NM_001177843, intron 2 of 23)	32324
chr4.114685499.114685910	29.427	28.8526	28.749	13.7506	6.06012	6.17126	35.0888	1.78641	0.290183	6.15616	7.45e-10	6.03e-08	Gm12830	Intergenic	-136040
chr8.60804759.60805309	52.3532	47.193	54.0575	15.851	13.2455	13.1841	66.5862	1.86175	0.302429	6.15598	7.46e-10	6.03e-08	2700029M09Rik	Intergenic	-85436
chr2.101628660.101629183	0	0.354462	0	14.8658	19.4258	20.4486	71.4408	-7.35253	1.19452	-6.1552	7.5e-10	6.05e-08	B230118H07Rik	promoter-TSS (NM_026592)	-22
chr4.135225974.135226335	35.8013	33.8639	36.5693	11.0853	10.0805	11.0371	28.6898	1.71901	0.279297	6.15477	7.52e-10	6.06e-08	Clic4	intron (NM_013885, intron 2 of 5)	46600
chr1.191132795.191133384	33.776	33.6847	30.4086	12.4027	14.6486	15.083	60.8261	1.20226	0.195353	6.15431	7.54e-10	6.08e-08	Fam71a	Intergenic	31741
chr13.112067469.112067803	1.24796	2.21777	1.55987	28.1853	41.8517	40.1171	30.7561	-4.48237	0.728404	-6.15369	7.57e-10	6.09e-08	Ankrd55	Intergenic	-220790
chr16.4782590.4782873	34.8389	30.7384	30.6664	8.31167	5.41012	5.11581	16.9269	2.37795	0.386508	6.15239	7.63e-10	6.14e-08	Cdip1	intron (NM_025670, intron 1 of 5)	7223
chr11.50827300.50827933	14.2872	7.61703	13.737	2.23393	1.21173	1.14581	33.0895	3.00015	0.487664	6.15208	7.65e-10	6.15e-08	Zfp354c	promoter-TSS (NM_013922)	-48
chr15.89078199.89078721	44.7643	42.2617	43.2965	80.3388	82.6258	83.3398	143.155	-0.922907	0.150031	-6.15143	7.68e-10	6.16e-08	Trabd	intron (NM_026485, intron 1 of 9)	2309
chr17.42876252.42876971	16.2582	14.7043	15.2412	4.26204	4.80148	4.79252	48.5705	1.72831	0.281068	6.14907	7.79e-10	6.25e-08	Cd2ap	promoter-TSS (NM_009847)	-167
chr10.105186545.105187231	32.6583	26.7658	29.9183	3.09238	3.63431	3.96531	55.2693	3.05127	0.496247	6.1487	7.81e-10	6.26e-08	Tmtc2	TTS (NM_177368)	387667
chr13.109646768.109647193	37.2923	32.7004	38.0264	12.1905	8.11518	8.52635	45.8922	1.91843	0.312116	6.14652	7.92e-10	6.34e-08	Mir1904	intron (NM_011056, intron 3 of 16)	-256803
chr10.127354525.127354887	38.7739	32.2356	39.8275	13.6559	5.29089	5.00307	27.3445	2.25393	0.366816	6.14459	8.02e-10	6.41e-08	Inhbe	Intergenic	-2953
chr4.102506638.102507261	41.092	31.5517	39.9175	17.7795	16.9283	16.8805	76.8089	1.12753	0.18351	6.14424	8.03e-10	6.42e-08	Pde4b	intron (NM_019840, intron 5 of 14)	-63264
chr15.79731573.79731866	3.79199	2.52705	4.73974	28.9043	56.8338	54.9776	44.0885	-3.67513	0.598236	-6.14328	8.08e-10	6.45e-08	Sun2	intron (NM_194342, intron 7 of 16)	10860
chr6.146221326.146222694	38.478	33.7829	37.5344	19.829	19.6408	19.3683	184.196	0.897039	0.146035	6.14263	8.12e-10	6.47e-08	Itpr2	intron (NM_019923, intron 45 of 56)	280597
chr12.16696245.16696476	0.600671	0	0	32.5588	60.4324	60.2762	15.894	-7.65738	1.247	-6.14066	8.22e-10	6.55e-08	Ntsr2	exon (NM_015764, exon 24 of 35)	42895
chr8.82916920.82917287	51.1223	55.0149	49.6996	6.41444	7.3066	6.90912	41.2493	2.90975	0.473882	6.14023	8.24e-10	6.56e-08	Rnf150	intron (NM_177378, intron 1 of 6)	53749
chr7.65813847.65814083	7.64398	2.35112	7.34959	25.8959	42.1396	42.9124	16.8727	-2.66116	0.433643	-6.13674	8.42e-10	6.7e-08	1810008I18Rik	Intergenic	9909
chr16.44502934.44503557	23.6726	20.2407	23.7272	5.67432	6.46353	6.69401	44.1058	1.83413	0.298884	6.13658	8.43e-10	6.7e-08	Mir3081	intron (NM_172506, intron 4 of 18)	55038
chr4.102762090.102762423	47.9817	54.4981	46.4146	10.6011	16.1008	15.2249	31.5466	1.8078	0.294632	6.13581	8.47e-10	6.73e-08	Sgip1	intron (NM_001285860, intron 1 of 22)	2153
chr3.122111306.122112038	26.8065	22.5521	26.6149	1.93221	2.62018	3.22094	39.3404	3.26989	0.532972	6.1352	8.5e-10	6.75e-08	Abca4	intron (NM_007378, intron 15 of 49)	67148
chr11.66567341.66567804	3.00335	6.00447	3.00319	24.9279	23.1796	23.8756	24.3014	-2.60866	0.425282	-6.13395	8.57e-10	6.8e-08	Shisa6	Intergenic	-41440
chr10.20547931.20548444	2.44008	3.61359	3.04994	16.992	12.7043	12.3665	37.4205	-2.22259	0.36243	-6.13246	8.65e-10	6.85e-08	Pde7b	intron (NM_013875, intron 2 of 12)	176989
chr6.48801954.48802278	29.1575	30.2896	28.4056	6.53681	6.50047	6.14684	28.1316	2.19186	0.357462	6.13172	8.69e-10	6.88e-08	Gimap3	Intergenic	-31257
chr19.43036404.43036925	45.384	31.3122	40.71	0.904412	0.367929	0.347914	28.6957	6.22523	1.0155	6.13019	8.78e-10	6.93e-08	Hps1	intron (NM_001081257, intron 3 of 11)	-256616
chr4.59150803.59151256	29.1603	22.9105	26.8568	2.59969	6.76861	6.4004	21.0607	2.28602	0.372908	6.13025	8.77e-10	6.93e-08	Ugcg	Intergenic	-38425
chr10.18943251.18943911	28.4614	36.2485	29.514	68.5657	70.8963	67.0396	142.156	-1.14025	0.186045	-6.12888	8.85e-10	6.98e-08	Tnfaip3	Intergenic	68327
chr15.9070651.9071815	46.1727	47.0324	45.1536	76.1849	76.8237	77.1653	333.568	-0.739468	0.120654	-6.12882	8.85e-10	6.98e-08	Nadk2	promoter-TSS (NM_001286255)	-91
chr10.18194767.18195074	10.8589	11.4579	13.0073	34.488	45.5205	45.4028	37.0368	-1.8444	0.301059	-6.12639	8.99e-10	7.08e-08	Ect2l	intron (NM_001195036, intron 3 of 20)	15958
chr12.90738886.90739140	14.7553	11.6542	15.0278	56.4672	62.5134	59.8249	42.567	-2.11102	0.344593	-6.12612	9e-10	7.09e-08	Dio2	promoter-TSS (NM_010050)	-581
chr5.122994410.122994851	46.662	46.2245	47.6842	16.0216	19.119	19.3116	64.3815	1.35519	0.22122	6.12599	9.01e-10	7.09e-08	A930024E05Rik	intron (NR_045820, intron 2 of 2)	5305
chr16.11054489.11054731	55.6275	44.3326	55.1945	16.5139	14.2266	13.4527	22.7387	1.8192	0.297031	6.12461	9.09e-10	7.14e-08	Snn	Intergenic	-11696
chr6.4978957.4979243	7.28339	10.3547	8.49684	25.4969	33.4598	32.2724	39.1336	-1.83704	0.299949	-6.1245	9.1e-10	7.14e-08	Ppp1r9a	intron (NM_181595, intron 2 of 15)	75789
chr2.108686019.108686385	17.8466	30.3659	16.6117	4.50235	2.61661	2.96912	23.2594	2.69984	0.44086	6.12403	9.12e-10	7.15e-08	Mettl15	Intergenic	592090
chr15.5263005.5263391	1.80046	0.959888	1.80036	15.8588	21.3399	21.1176	24.1354	-3.66576	0.598671	-6.12316	9.17e-10	7.17e-08	Ptger4	Intergenic	-19046
chr18.5591261.5592922	20.0397	19.7808	21.5898	11.3623	11.2092	11.3644	154.086	0.84981	0.138785	6.1232	9.17e-10	7.17e-08	Zeb1	promoter-TSS (NM_011546)	-478
chr7.3674900.3675486	37.7471	33.8569	37.0923	18.0959	15.705	15.7788	62.6847	1.13656	0.18561	6.1234	9.16e-10	7.17e-08	Tmc4	intron (NM_181820, intron 3 of 14)	2462
chr10.120219773.120220397	55.5193	55.2757	57.1328	27.5708	23.0471	23.2462	101.233	1.1859	0.193724	6.12159	9.26e-10	7.24e-08	Llph	intron (NM_026617, intron 3 of 6)	-7188
chr8.81491243.81491684	29.3214	30.6762	29.1622	1.60216	3.91071	4.10885	23.0259	3.17558	0.518854	6.12038	9.34e-10	7.29e-08	Inpp4b	intron (NM_001297596, intron 2 of 24)	148904
chr14.76487401.76487835	1.28143	1.28095	1.6017	21.7059	11.9209	12.9424	16.2282	-3.48008	0.56884	-6.11785	9.48e-10	7.4e-08	Tsc22d1	promoter-TSS (NM_001177751)	-733
chr14.70308663.70309007	4.44322	8.07558	5.04885	31.4735	27.278	26.8469	27.0512	-2.30845	0.377451	-6.1159	9.6e-10	7.48e-08	Ppp3cc	intron (NM_001135152, intron 8 of 9)	-19389
chr10.43679477.43679693	1.92657	1.71187	2.40809	17.4047	37.1727	35.1506	12.7162	-3.9112	0.639624	-6.11485	9.66e-10	7.52e-08	1700027J07Rik	Intergenic	-66569
chr3.10241361.10242095	39.0575	33.1044	39.8138	8.67128	4.18088	3.95344	67.1262	2.75203	0.450269	6.11196	9.84e-10	7.66e-08	Fabp4	Intergenic	-33121
chr10.93083282.93083850	12.0007	13.71	12.245	35.2625	32.0661	31.2793	71.8596	-1.38349	0.226377	-6.11145	9.87e-10	7.66e-08	Cdk17	Intergenic	-77414
chr17.85874035.85874583	39.3445	32.4788	35.8523	15.0488	4.54785	4.63125	52.1091	2.19196	0.358666	6.11144	9.87e-10	7.66e-08	Six2	Intergenic	-186079
chr7.19664677.19665854	75.1195	64.1727	72.8976	49.0939	43.5312	44.0924	290.97	0.635145	0.103923	6.11171	9.86e-10	7.66e-08	Clptm1	intron (NM_019649, intron 1 of 13)	242
chr13.31626099.31626808	6.08454	6.54008	6.37862	17.9532	16.2304	15.6032	65.5161	-1.39345	0.228021	-6.11106	9.9e-10	7.67e-08	Foxf2	exon (NM_010225, exon 1 of 2)	644
chr4.62332563.62332882	36.5808	23.7977	33.7484	4.42597	5.40166	5.10782	15.067	2.6462	0.433168	6.10894	1e-09	7.77e-08	Fkbp15	intron (NM_001045528, intron 11 of 27)	27835
chr2.19011440.19011871	21.613	13.3284	21.7732	0	1.77833	1.68159	14.7272	3.94711	0.646166	6.10851	1.01e-09	7.78e-08	4930426L09Rik	Intergenic	13423
chr1.162038967.162039273	7.26283	8.47015	7.9433	28.4492	36.2848	36.0856	29.6948	-2.10828	0.345277	-6.10607	1.02e-09	7.89e-08	2810442N19Rik	intron (NM_172646, intron 16 of 19)	34112
chr9.96713258.96713516	5.91858	6.45423	5.38024	29.1647	32.6278	32.9565	30.819	-2.42668	0.397521	-6.10455	1.03e-09	7.96e-08	Zbtb38	intron (NM_175537, intron 2 of 2)	18301
chr8.24938646.24939041	7.74198	6.09747	9.2371	43.5146	43.6498	43.5684	29.4794	-2.5052	0.410402	-6.10425	1.03e-09	7.97e-08	Adam32	intron (NM_001293693, intron 1 of 19)	9948
chr5.103437840.103438092	28.6423	18.3536	30.9816	2.79903	1.51825	1.43566	17.1684	3.806	0.623606	6.10322	1.04e-09	8.02e-08	Ptpn13	intron (NM_011204, intron 1 of 47)	12772
chr13.81238855.81239271	10.3598	11.1354	10.0251	42.4553	47.8997	49.6491	42.7169	-2.1589	0.353843	-6.10129	1.05e-09	8.11e-08	9330111N05Rik	intron (NM_054053, intron 85 of 89)	274995
chr12.117946979.117947621	33.5927	27.153	30.882	1.10133	1.19477	1.12977	35.4591	4.73413	0.776322	6.09815	1.07e-09	8.26e-08	Cdca7l	intron (NM_010060, intron 65 of 81)	103314
chr10.127170785.127171308	114.889	119.454	114.683	45.949	42.1504	41.937	139.427	1.42167	0.233175	6.09702	1.08e-09	8.31e-08	B4galnt1	exon (NM_008080, exon 10 of 11)	5322
chr2.11218118.11218483	33.887	24.3591	31.8864	5.80455	3.67326	3.96965	23.7913	2.76169	0.45309	6.09524	1.09e-09	8.4e-08	Prkcq	intron (NM_008859, intron 1 of 17)	45946
chr9.81863375.81864338	36.8627	31.7913	35.0539	18.365	10.7585	10.9268	122.991	1.38579	0.227367	6.09493	1.09e-09	8.41e-08	Mei4	promoter-TSS (NM_175213)	-133
chr13.95657076.95657551	40.1086	38.2402	39.1551	1.98363	0.806971	0.763073	29.4186	5.08575	0.834919	6.09131	1.12e-09	8.59e-08	F2r	intron (NM_027711, intron 28 of 35)	-38905
chr19.15837562.15838053	24.0757	22.2735	24.4284	2.87868	1.95182	1.84564	27.8971	3.42195	0.561843	6.09058	1.12e-09	8.62e-08	Psat1	Intergenic	86828
chr18.60973305.60973683	29.4154	36.2655	26.1967	4.35979	4.05402	3.83348	24.5029	2.90723	0.477374	6.09005	1.13e-09	8.64e-08	Camk2a	intron (NM_001286809, intron 2 of 5)	9962
chr6.147799028.147799586	1.74506	3.32269	1.24641	21.536	28.5168	28.59	39.6766	-3.65942	0.600975	-6.08913	1.14e-09	8.68e-08	1700049E15Rik	Intergenic	108954
chr9.105576530.105576869	30.7402	26.7682	28.177	4.16562	3.38928	4.27321	12.3256	2.85523	0.468978	6.08821	1.14e-09	8.73e-08	Atp2c1	Intergenic	-55460
chr6.48745879.48746752	29.4975	25.7143	28.4994	14.0443	10.7676	11.2208	96.6479	1.22346	0.200967	6.08785	1.14e-09	8.74e-08	Gimap5	promoter-TSS (NM_175035)	-66
chr13.92773996.92774231	1.18098	5.50919	0.738073	39.0085	31.7386	30.7816	17.9517	-3.83855	0.630629	-6.08686	1.15e-09	8.79e-08	Thbs4	intron (NM_011582, intron 7 of 21)	20688
chr1.74206743.74206983	44.5244	30.8279	41.1974	6.85627	7.17234	8.28931	14.5895	2.37634	0.390433	6.08643	1.15e-09	8.8e-08	Cxcr1	Intergenic	-12238
chr10.118810985.118811402	29.0046	24.8836	29.1698	9.60018	7.35155	6.95163	31.0018	1.81066	0.297525	6.08576	1.16e-09	8.82e-08	Dyrk2	Intergenic	57722
chr12.12942352.12942761	39.4274	43.0369	39.0855	13.8177	13.1162	12.4027	77.3258	1.6256	0.267115	6.08577	1.16e-09	8.82e-08	Mycn	promoter-TSS (NM_008709)	-698
chr1.94582054.94582433	19.0697	11.7308	21.0856	0	3.03251	2.86755	30.005	3.04667	0.500657	6.08535	1.16e-09	8.83e-08	4930440C22Rik	Intergenic	-215203
chr12.72361703.72362500	42.61	39.5683	42.7824	21.8895	12.5151	12.2895	130.745	1.4338	0.235617	6.08529	1.16e-09	8.83e-08	Rtn1	intron (NM_153457, intron 1 of 8)	47166
chr19.16448729.16449250	37.642	27.3982	37.7068	12.2096	12.8775	12.5249	43.9506	1.44697	0.237798	6.08487	1.17e-09	8.85e-08	Gna14	intron (NM_008137, intron 1 of 6)	13229
chr10.118440738.118440978	56.6674	37.7642	54.207	2.9384	3.1877	3.0143	14.5849	4.01614	0.660409	6.08129	1.19e-09	9.04e-08	Ifng	promoter-TSS (NM_008337)	-171
chr15.78878988.78879488	26.7029	37.0735	29.5524	87.1647	101.205	99.6868	159.389	-1.63442	0.268873	-6.07877	1.21e-09	9.17e-08	Gga1	intron (NM_145929, intron 1 of 16)	2006
chr6.50416814.50417225	44.6479	37.4182	39.3185	9.16705	3.26314	3.08563	26.4661	3.0049	0.494322	6.07883	1.21e-09	9.17e-08	Osbpl3	intron (NM_001163645, intron 2 of 21)	-34168
chr4.140987605.140987838	69.0823	67.469	68.4831	16.1403	20.5191	19.4029	40.6147	1.85785	0.305708	6.07721	1.22e-09	9.25e-08	Atp13a2	intron (NM_001164366, intron 1 of 28)	855
chr13.90515762.90516356	5.62107	3.12165	5.56222	15.869	14.8483	15.2615	74.1325	-1.66521	0.274031	-6.07673	1.23e-09	9.27e-08	Atp6ap1l	Intergenic	389264
chr16.44062970.44063610	42.3937	42.5952	42.1197	23.9366	19.4756	19.2661	78.6729	1.02491	0.168681	6.07603	1.23e-09	9.3e-08	Gramd1c	Intergenic	-35169
chr1.40002130.40002622	6.78404	5.27452	5.65307	16.7582	22.2056	22.1028	26.9095	-1.78778	0.294251	-6.07569	1.23e-09	9.31e-08	Il1r2	intron (NM_001252202, intron 16 of 29)	-82516
chr10.117637110.117637367	47.5321	31.6763	53.3358	11.8941	5.21091	4.92744	17.527	2.62851	0.432827	6.0729	1.26e-09	9.47e-08	Cpm	intron (NM_027468, intron 2 of 8)	7758
chr10.67297248.67297500	0	0.734144	0	32.6554	44.7885	45.2234	14.5322	-7.45945	1.22843	-6.07233	1.26e-09	9.49e-08	Nrbf2	Intergenic	-12096
chr11.26755634.26755940	3.63142	0.605011	3.97165	20.7602	32.5312	31.9447	13.0206	-3.35378	0.552295	-6.07245	1.26e-09	9.49e-08	Gm12070	Intergenic	-29346
chr12.87070137.87070416	44.7929	30.5142	44.1684	7.58737	4.80148	4.54028	11.701	2.83987	0.467726	6.07164	1.27e-09	9.52e-08	Ngb	intron (NM_172583, intron 10 of 24)	32264
chr16.45204975.45205401	46.3431	27.839	42.0166	14.3732	11.2447	11.9089	33.0582	1.64052	0.270199	6.07151	1.27e-09	9.52e-08	Btla	Intergenic	-19155
chr4.117477943.117478542	80.1295	75.8431	81.8671	52.3248	46.0942	46.6136	177.919	0.714631	0.117707	6.07126	1.27e-09	9.52e-08	Rnf220	intron (NM_025739, intron 2 of 14)	18591
chr5.108405409.108406201	41.8242	46.376	39.7573	16.9671	17.9223	17.6344	106.692	1.27805	0.210508	6.07124	1.27e-09	9.52e-08	Pde6b	intron (NM_008806, intron 3 of 21)	17303
chrX.61722569.61722872	5.04247	1.83294	6.30276	41.9302	29.0616	29.8703	18.5075	-2.91853	0.480779	-6.07043	1.28e-09	9.56e-08	Ldoc1	Intergenic	13077
chr15.51834029.51834449	11.9164	15.8826	13.2397	50.4623	64.7801	64.7071	52.3792	-2.14414	0.35327	-6.0694	1.28e-09	9.61e-08	Eif3h	intron (NM_080635, intron 2 of 7)	31184
chr17.43548279.43548588	0.899068	1.19831	1.12378	15.9906	17.3473	16.9894	14.5329	-3.99423	0.658097	-6.06937	1.28e-09	9.61e-08	Ankrd66	Intergenic	-4796
chr17.13305892.13306343	6.78279	17.2589	6.55122	93.4806	143.619	147.459	160.328	-3.66035	0.603156	-6.06866	1.29e-09	9.64e-08	Tcp10c	Intergenic	-48472
chr18.82877915.82878155	10.9865	6.16559	10.8414	37.2197	39.0494	39.1858	19.0212	-2.03238	0.335026	-6.06635	1.31e-09	9.77e-08	4930445N18Rik	Intergenic	22148
chr14.16559341.16559645	28.7849	13.3975	25.6995	3.8697	2.51881	2.38179	33.8662	2.98854	0.492675	6.06595	1.31e-09	9.79e-08	Rarb	intron (NM_001289761, intron 2 of 8)	15988
chr18.11129354.11129872	21.7491	21.4726	19.1302	12.735	2.22034	2.44948	64.7321	1.93484	0.319016	6.06505	1.32e-09	9.82e-08	1010001N08Rik	Intergenic	-77072
chr18.68831811.68832291	0.869162	1.5446	1.08639	10.3058	13.5759	13.215	23.5905	-3.44912	0.56868	-6.06514	1.32e-09	9.82e-08	Mir6356	Intergenic	92750
chr6.4000771.4001032	1.06378	0.708925	1.32966	24.3259	41.7839	41.5904	24.7671	-5.11946	0.844085	-6.0651	1.32e-09	9.82e-08	Gng11	Intergenic	-3082
chr10.86310594.86310980	1.44037	1.91978	1.80036	23.7881	21.3399	20.6483	22.2368	-3.68896	0.608453	-6.06285	1.34e-09	9.94e-08	Timp3	intron (NM_011595, intron 1 of 4)	10340
chr5.146973439.146973682	1.71339	2.28367	2.14162	21.2833	33.8465	34.9825	12.5275	-3.90441	0.644055	-6.06223	1.34e-09	9.97e-08	Mtif3	Intergenic	-9784
chr10.85731244.85731505	3.72324	1.41785	3.32415	32.4346	26.3898	25.6474	16.494	-3.28603	0.542076	-6.06193	1.34e-09	9.98e-08	Btbd11	Intergenic	132950
chr13.6252127.6252469	30.8776	29.2416	29.4541	1.37639	2.23976	2.11792	11.9634	3.93994	0.650098	6.06054	1.36e-09	1.01e-07	Pitrm1	Intergenic	-295861
chr10.120226856.120227917	40.1533	51.594	40.512	21.338	18.8081	18.811	133.666	1.16349	0.19199	6.06013	1.36e-09	1.01e-07	Llph	promoter-TSS (NM_025431)	-16
chr10.98792108.98792692	9.29037	11.43	9.82584	28.2455	26.9211	25.7671	55.132	-1.41615	0.233761	-6.0581	1.38e-09	1.02e-07	Atp2b1	Intergenic	-122932
chr10.118854373.118854991	48.8532	48.61	48.6818	11.4403	9.92875	9.97542	38.3023	2.22	0.366468	6.05783	1.38e-09	1.02e-07	Dyrk2	Intergenic	14301
chr9.115551605.115551899	8.03066	8.8147	7.0855	32.8072	39.0629	37.5535	29.5319	-2.20293	0.363768	-6.05586	1.4e-09	1.03e-07	4930428G15Rik	Intergenic	215582
chr6.71757070.71757904	18.692	19.1299	17.94	30.8139	43.2421	42.6297	116.263	-1.07832	0.178073	-6.05549	1.4e-09	1.03e-07	Reep1	intron (NM_178608, intron 2 of 6)	49709
chr10.80071041.80071611	18.5482	26.0229	20.7436	49.608	62.5622	61.7033	116.027	-1.42615	0.235572	-6.05399	1.41e-09	1.04e-07	Gpx4	intron (NM_183426, intron 5 of 31)	17269
chr13.113534676.113535144	3.86273	3.16824	4.82816	40.2647	71.2544	69.7016	49.9325	-3.94108	0.651006	-6.05383	1.41e-09	1.04e-07	4921509O07Rik	Intergenic	-32040
chr15.9015742.9016419	2.05539	4.93111	2.31219	16.0153	32.0099	32.6793	39.9652	-3.14315	0.519456	-6.05085	1.44e-09	1.06e-07	Ranbp3l	intron (NM_198024, intron 8 of 13)	47955
chr3.138133845.138134236	3.55499	2.36911	4.4435	18.0652	18.128	18.0685	18.2035	-2.38476	0.394144	-6.05049	1.44e-09	1.06e-07	Mttp	5' UTR (NM_001163457, exon 3 of 20)	-2738
chr5.115722208.115722600	30.4951	23.1582	26.5932	3.60384	2.4435	2.31058	26.4022	3.28093	0.542543	6.04732	1.47e-09	1.08e-07	Ccdc64	intron (NM_001080808, intron 2 of 8)	9160
chr10.117452214.117452529	56.4478	57.6024	54.0195	17.181	12.1556	11.4944	35.7284	2.05145	0.339319	6.04576	1.49e-09	1.09e-07	Cpsf6	Intergenic	-75387
chr4.44672425.44673159	18.3911	16.9312	17.3	4.17506	3.91958	3.70635	35.9608	2.15717	0.356857	6.04492	1.49e-09	1.1e-07	5730488B01Rik	intron (NM_008782, intron 5 of 9)	-30056
chr10.116017819.116018456	0.218426	1.74676	0	9.98964	8.1279	7.68574	25.5651	-3.82323	0.632624	-6.04344	1.51e-09	1.1e-07	Ptprr	promoter-TSS (NM_011217)	-417
chr15.73662683.73663052	4.51964	5.01995	5.64925	28.709	30.6257	29.4505	30.5096	-2.55917	0.423468	-6.04337	1.51e-09	1.1e-07	Slc45a4	Intergenic	-38149
chr16.10852234.10852561	35.2638	30.0126	34.5184	5.75735	2.92773	2.76846	16.5044	3.15488	0.522026	6.04354	1.51e-09	1.1e-07	Rmi2	Intergenic	17336
chr19.53824830.53825050	3.15284	0	3.15267	44.8605	23.4642	24.6531	22.6709	-3.81274	0.630871	-6.04362	1.51e-09	1.1e-07	Pdcd4	intron (NM_001170847, intron 5 of 13)	-67284
chr10.117952909.117953355	33.6698	26.5934	35.4605	4.22464	6.8746	6.90692	29.5089	2.38809	0.395295	6.04127	1.53e-09	1.12e-07	4933411E08Rik	Intergenic	27564
chr10.95773522.95773917	8.09388	11.7259	9.67696	45.8989	35.8898	35.7719	46.2361	-2.00533	0.332046	-6.03931	1.55e-09	1.13e-07	Eea1	Intergenic	-166934
chr15.4026112.4027597	29.0715	28.1232	27.7806	57.8215	61.9087	62.8184	321.781	-1.10822	0.183498	-6.03942	1.55e-09	1.13e-07	Oxct1	non-coding (NR_028266, exon 1 of 2)	131
chr14.44789633.44790038	5.1486	1.82993	6.00639	16.8608	27.437	26.3918	26.2977	-2.43843	0.403769	-6.03916	1.55e-09	1.13e-07	Gm8267	Intergenic	-64745
chr4.114908219.114909709	46.1715	51.6978	46.0288	27.2306	31.6878	31.4257	238.389	0.659726	0.109259	6.03817	1.56e-09	1.14e-07	Foxd2	promoter-TSS (NR_030721)	536
chr7.25618968.25619743	49.385	50.2642	46.2399	26.7687	27.7199	27.1481	120.221	0.831607	0.13774	6.03752	1.57e-09	1.14e-07	Atp5sl	promoter-TSS (NM_001290487)	-22
chr17.89173513.89173931	41.5739	37.2363	40.7402	9.57727	4.12538	3.90096	33.8574	2.79279	0.462605	6.03709	1.57e-09	1.14e-07	Fshr	intron (NM_013523, intron 1 of 9)	26924
chr3.96293198.96294326	33.4503	29.9419	34.7136	17.7718	16.1609	15.7643	124.696	0.981401	0.16257	6.0368	1.57e-09	1.14e-07	Fcgr1	intron (NM_010186, intron 2 of 5)	675
chr1.62760061.62760509	3.72443	1.65468	4.26735	6.83445	21.8152	23.8643	47.9244	-2.45523	0.406788	-6.03565	1.58e-09	1.15e-07	4930487H11Rik	intron (NM_001077405, intron 7 of 15)	34432
chr14.115250491.115250987	31.9649	29.1501	28.7388	1.89981	1.15931	1.09625	48.0336	4.4542	0.738047	6.03511	1.59e-09	1.15e-07	Gpc5	intron (NM_175500, intron 2 of 7)	158512
chr10.58224295.58224763	3.26847	2.77221	3.71397	45.2977	42.9983	43.7571	55.0871	-3.76233	0.623522	-6.034	1.6e-09	1.16e-07	Dux	Intergenic	8294
chr3.8245773.8246478	13.0276	11.5758	13.0762	31.429	46.5186	45.7887	85.841	-1.72358	0.285683	-6.03319	1.61e-09	1.16e-07	Gm6194	Intergenic	217198
chr15.100084014.100084257	5.14016	8.37345	5.71099	42.5667	36.2079	37.9597	22.4252	-2.62216	0.434675	-6.03246	1.61e-09	1.17e-07	Dip2b	intron (NR_037311, intron 3 of 3)	45469
chr7.113855886.113856422	0.519015	0.345881	0.324367	12.7477	17.1673	16.5716	27.9293	-5.26722	0.873345	-6.03108	1.63e-09	1.18e-07	Spon1	intron (NM_145584, intron 3 of 15)	90118
chr10.127093116.127093395	51.7606	51.7414	48.523	11.8026	10.9748	10.3778	22.6219	2.19698	0.364337	6.03007	1.64e-09	1.18e-07	Agap2	TTS (NM_001033263)	14346
chr13.97071315.97072097	19.7554	16.605	19.5764	8.44118	6.86802	7.19023	48.4206	1.32261	0.219393	6.0285	1.65e-09	1.2e-07	Fam169a	promoter-TSS (NM_001100458)	37
chr9.43305892.43306152	9.0768	4.98149	8.6759	27.1324	41.2081	42.4455	20.9326	-2.2819	0.378536	-6.02823	1.66e-09	1.2e-07	Trim29	Intergenic	-4743
chr5.120128618.120128877	45.5586	35.7189	45.5562	2.72367	2.95476	2.79402	17.7505	3.89691	0.646552	6.02721	1.67e-09	1.2e-07	Gm10390	intron (NM_028762, intron 11 of 23)	10515
chr18.32139221.32139826	3.67936	5.51698	4.31152	17.1391	17.748	17.3819	25.4388	-1.97407	0.327667	-6.02463	1.69e-09	1.22e-07	Proc	intron (NM_001042767, intron 1 of 8)	102
chr13.110568504.110569468	3.17702	6.73662	3.79056	34.9797	33.6352	33.1229	112.428	-2.90252	0.481914	-6.0229	1.71e-09	1.23e-07	Plk2	Intergenic	173676
chr4.57673310.57673853	30.2279	22.193	28.177	12.1497	7.7671	8.67995	63.0899	1.51499	0.25158	6.02191	1.72e-09	1.24e-07	Palm2	intron (NM_172868, intron 3 of 5)	105208
chr4.129334760.129335751	73.3303	76.5796	74.2746	45.9253	48.5956	48.149	253.181	0.644391	0.107014	6.02159	1.73e-09	1.24e-07	Rbbp4	promoter-TSS (NM_025970)	283
chr1.191182379.191183708	20.2223	22.3445	21.2166	41.3534	44.6213	45.0614	217.992	-1.04611	0.173735	-6.02128	1.73e-09	1.24e-07	Atf3	intron (NM_007498, intron 1 of 3)	800
chr16.45952176.45952754	24.5497	16.3604	24.0671	2.85382	1.99025	1.88198	30.7556	3.28512	0.545735	6.01963	1.75e-09	1.25e-07	Plcxd2	Intergenic	58122
chr10.4556902.4557355	1.2278	1.63646	1.53467	19.2377	31.7278	30.0019	39.403	-4.22151	0.701438	-6.01836	1.76e-09	1.26e-07	Ccdc170	intron (NM_001195672, intron 9 of 10)	47288
chr18.75070106.75070318	2.61701	6.97609	3.27109	28.8138	62.2164	61.3897	15.2938	-3.60985	0.599815	-6.01827	1.76e-09	1.26e-07	Dym	intron (NM_027727, intron 6 of 16)	51438
chr15.99029678.99030860	55.9543	66.2566	57.571	106.951	106.176	105.467	447.646	-0.830801	0.138053	-6.018	1.77e-09	1.26e-07	Tuba1c	promoter-TSS (NM_009448)	-1
chrX.70476767.70477326	1.4931	3.31676	1.86627	12.6456	10.9748	11.3507	33.7449	-2.43063	0.403924	-6.01754	1.77e-09	1.27e-07	BC023829	promoter-TSS (NM_001033328)	-102
chr10.118431158.118431396	39.0662	31.0859	40.8133	6.91364	4.82157	5.31916	12.8097	2.71471	0.451172	6.01701	1.78e-09	1.27e-07	Ifng	Intergenic	-9778
chr10.128424629.128424983	46.321	51.7974	40.725	7.97921	16.2304	15.3474	26.5553	1.78232	0.296228	6.01672	1.78e-09	1.27e-07	Rnf41	intron (NR_104288, intron 2 of 6)	13176
chr4.45487680.45488211	75.7026	57.9559	73.0138	27.9535	32.8522	33.4547	114.881	1.12413	0.186849	6.01625	1.79e-09	1.27e-07	Shb	intron (NM_001033306, intron 2 of 5)	42859
chr14.53904469.53904992	24.733	13.1151	21.2745	3.60384	2.19915	2.07952	37.6992	2.93212	0.487433	6.01544	1.79e-09	1.28e-07	A430107P09Rik	Intergenic	238833
chr10.69211466.69212239	14.2236	17.038	14.628	59.1654	40.4466	40.3581	136.464	-1.61057	0.267825	-6.01351	1.82e-09	1.29e-07	Rhobtb1	promoter-TSS (NM_001081347)	-844
chr16.94354465.94354782	56.531	46.7266	58.6095	21.5267	10.8713	11.4221	37.1749	1.90846	0.3174	6.0128	1.82e-09	1.3e-07	Pigp	Intergenic	15704
chr14.57911973.57912567	7.26054	16.2326	7.90421	59.9055	50.6778	50.9732	86.303	-2.37345	0.394747	-6.01259	1.83e-09	1.3e-07	Zdhhc20	Intergenic	-21852
chr15.74538381.74538695	6.63598	17.6894	7.1886	30.7242	57.3129	57.0778	28.9192	-2.23918	0.3726	-6.00962	1.86e-09	1.32e-07	Bai1	intron (NM_174991, intron 3 of 30)	22318
chr10.30786402.30786905	4.97698	4.42234	4.83848	19.671	24.3885	24.5031	35.0405	-2.2736	0.378423	-6.0081	1.88e-09	1.33e-07	Ncoa7	intron (NM_172495, intron 1 of 15)	16550
chr2.4509837.4510119	2.46211	9.84479	2.46198	25.8572	33.2541	32.0868	21.3677	-2.68781	0.447463	-6.00678	1.89e-09	1.34e-07	Frmd4a	intron (NM_001177843, intron 5 of 23)	-49797
chr1.133418084.133418542	14.2695	18.6143	14.0411	2.57137	3.34744	3.16534	33.2554	2.34374	0.390223	6.00616	1.9e-09	1.35e-07	Sox13	intron (NM_011439, intron 1 of 13)	6016
chr10.96656212.96656615	5.17409	6.89622	5.17382	29.2143	33.2776	32.8159	37.1005	-2.4806	0.413077	-6.00519	1.91e-09	1.35e-07	Btg1	Intergenic	39407
chr4.10049464.10049835	16.8575	12.4824	18.2614	0.634547	1.54886	1.46461	27.5895	3.6585	0.609441	6.00304	1.94e-09	1.37e-07	4930448K20Rik	Intergenic	-132295
chr4.100242180.100242626	18.3937	11.2191	18.3148	4.75272	1.28899	1.21887	28.4134	2.81286	0.468819	5.99989	1.97e-09	1.4e-07	Ror1	intron (NM_013845, intron 1 of 8)	146512
chr4.123026127.123026925	34.1848	32.5449	34.2266	17.1352	16.8262	16.3655	107.305	1.00159	0.166984	5.99811	2e-09	1.41e-07	Trit1	intron (NM_025873, intron 1 of 10)	9788
chr10.127258441.127258791	49.231	40.746	46.1517	16.8128	8.75484	8.27858	34.7516	2.03364	0.339078	5.99756	2e-09	1.41e-07	Kif5a	intron (NM_001039000, intron 1 of 28)	4722
chr10.117449733.117450143	71.5426	58.7493	72.4713	20.1017	21.0284	20.3263	48.9058	1.717	0.286316	5.99687	2.01e-09	1.42e-07	Cpsf6	Intergenic	-72947
chr4.125124772.125125177	59.7238	56.728	59.6349	20.3493	24.5987	24.6025	88.4838	1.32841	0.221564	5.99559	2.03e-09	1.43e-07	Zc3h12a	intron (NM_153159, intron 2 of 5)	2897
chr9.56533843.56534366	41.7535	41.1176	40.2222	9.91056	13.1949	13.1703	50.6756	1.74875	0.291694	5.99515	2.03e-09	1.43e-07	Hmg20a	Intergenic	115221
chr9.25541456.25541734	1.99793	0	1.87296	19.4594	18.5864	18.8772	21.0292	-3.80632	0.634976	-5.99443	2.04e-09	1.44e-07	Eepd1	intron (NM_026189, intron 2 of 7)	59985
chr13.21549569.21549839	0	0.685381	0	25.2601	44.6484	43.5599	15.6982	-7.44818	1.24254	-5.9943	2.04e-09	1.44e-07	Olfr1535	Intergenic	6320
chr5.115717622.115718062	18.3279	13.8988	16.5891	0.535264	0.435508	0.823634	27.4401	4.74496	0.791765	5.99289	2.06e-09	1.45e-07	Ccdc64	intron (NM_001080808, intron 2 of 8)	13672
chr11.68691205.68692241	14.379	13.9707	14.7814	2.95918	3.51892	3.67776	86.0935	2.07348	0.346032	5.99216	2.07e-09	1.45e-07	Myh10	promoter-TSS (NM_175260)	-545
chr19.3404121.3404356	4.13343	3.93513	3.69037	43.0094	45.5734	45.4028	27.9671	-3.51313	0.586309	-5.99194	2.07e-09	1.45e-07	Gal	intron (NM_001039657, intron 7 of 8)	10218
chr8.26239527.26240076	24.3239	16.5476	26.2861	42.9185	56.5702	58.1156	77.3129	-1.23633	0.206386	-5.99037	2.09e-09	1.47e-07	Thap1	Intergenic	81682
chr1.132834188.132834447	1.60795	1.42876	0.669943	9.9868	39.1505	39.8148	10.5055	-4.58294	0.765166	-5.98948	2.11e-09	1.47e-07	Lrrn2	Intergenic	-46039
chr4.48549665.48550029	3.05437	3.05323	2.86332	13.581	32.0976	30.3515	35.1362	-3.0986	0.517343	-5.98945	2.11e-09	1.47e-07	Msantd3	intron (NM_028137, intron 1 of 2)	9367
chr10.119049098.119049383	38.9806	36.3683	38.9785	0.825355	6.71536	6.35004	18.185	2.9812	0.4978	5.98875	2.11e-09	1.48e-07	1700064J06Rik	Intergenic	-43713
chr9.121419639.121420089	30.8992	26.7694	29.739	7.85094	8.94289	9.66446	39.2344	1.71223	0.28601	5.9866	2.14e-09	1.5e-07	Trak1	intron (NM_175114, intron 2 of 15)	52903
chr15.86362578.86363058	9.27106	6.17841	10.8639	27.4821	26.3532	27.1851	48.3119	-1.61907	0.270459	-5.98638	2.15e-09	1.5e-07	Tbc1d22a	intron (NM_145476, intron 9 of 12)	148438
chr18.7004759.7004958	8.36133	11.1443	9.58019	35.4077	46.0942	46.3109	26.9786	-2.162	0.36116	-5.98627	2.15e-09	1.5e-07	Mkx	promoter-TSS (NM_177595)	-81
chr19.5053898.5054196	7.45715	9.31798	8.15583	34.7367	28.2629	28.5476	32.9948	-1.8852	0.31499	-5.98495	2.16e-09	1.51e-07	Rin1	intron (NM_145495, intron 9 of 9)	3215
chr11.76901663.76901981	0.436851	4.65801	0	26.639	24.0827	22.7726	20.0827	-3.94591	0.659635	-5.98196	2.2e-09	1.54e-07	Tmigd1	Intergenic	-2691
chr17.12513548.12513998	27.8093	20.18	25.8768	2.09358	2.55511	2.41611	32.9824	3.37458	0.564214	5.98103	2.22e-09	1.54e-07	Slc22a3	Intergenic	-6017
chr8.81374884.81375445	17.3575	11.8978	17.3565	5.88029	2.05045	1.93891	35.5162	2.30606	0.385784	5.97759	2.26e-09	1.57e-07	Inpp4b	intron (NM_001297596, intron 1 of 24)	32450
chr10.4065729.4066111	3.27467	6.30443	3.63833	22.8039	38.111	36.9861	30.4305	-2.91663	0.487982	-5.97693	2.27e-09	1.58e-07	Mthfd1l	intron (NM_001170785, intron 20 of 27)	92878
chr10.127001921.127002326	48.7401	47.5783	44.6189	15.698	14.6646	15.2088	30.94	1.62627	0.27213	5.97607	2.29e-09	1.59e-07	Avil	intron (NM_009635, intron 1 of 19)	1470
chr5.148790469.148790708	37.7421	34.8259	38.4659	11.8026	7.20222	6.81042	18.6807	2.13256	0.356855	5.97599	2.29e-09	1.59e-07	2210417A02Rik	Intergenic	48728
chr18.75839255.75839907	11.7375	14.5064	10.1364	27.8346	27.353	27.8118	64.2244	-1.20063	0.200927	-5.97545	2.29e-09	1.59e-07	Zbtb7c	intron (NM_145356, intron 1 of 4)	19256
chr4.114664021.114664780	47.6743	48.3897	45.3799	5.90129	3.03251	3.58443	71.2889	3.50623	0.586773	5.97545	2.29e-09	1.59e-07	Gm12830	Intergenic	-157429
chr13.51480618.51480955	44.1155	39.5656	45.35	0.698377	1.13644	1.07462	22.2677	5.44484	0.911493	5.97354	2.32e-09	1.6e-07	S1pr3	intron (NM_009167, intron 3 of 11)	72176
chr9.86104768.86105173	3.4324	1.82993	3.43222	12.2096	23.6526	24.6025	16.6869	-2.79727	0.468267	-5.97366	2.32e-09	1.6e-07	Tpbg	Intergenic	262015
chr12.87470158.87470729	6.09072	11.0404	6.39491	26.824	28.2045	28.2577	58.879	-1.84488	0.308852	-5.97335	2.32e-09	1.61e-07	Snw1	intron (NM_025507, intron 1 of 13)	1948
chr12.65674941.65675150	1.3272	11.4981	1.65891	55.0787	43.8992	42.376	16.9594	-3.3525	0.56129	-5.97286	2.33e-09	1.61e-07	Wdr20rt	Intergenic	449539
chr2.61137407.61138030	17.8661	12.5016	17.586	5.67432	3.38566	3.49252	41.8346	1.96277	0.328691	5.97149	2.35e-09	1.62e-07	Gm13582	Intergenic	-162455
chr16.51352159.51352459	44.4456	27.1511	42.823	1.56845	1.91421	1.81008	19.8519	4.42087	0.74038	5.97108	2.36e-09	1.62e-07	5330426P16Rik	Intergenic	-619545
chr14.79549295.79549810	3.78097	5.39937	4.38839	36.5971	37.593	35.8999	60.361	-3.03153	0.507745	-5.97057	2.36e-09	1.63e-07	Elf1	intron (NM_007920, intron 2 of 8)	33726
chr10.128977362.128978036	82.7875	60.8121	80.2543	18.1847	14.2266	14.798	78.3882	2.24367	0.375924	5.9684	2.4e-09	1.65e-07	Olfr9	Intergenic	-12456
chr13.107059404.107059875	24.5053	28.333	22.5112	57.0124	61.4427	61.5631	97.4383	-1.26517	0.211992	-5.96801	2.4e-09	1.65e-07	3830408C21Rik	Intergenic	37065
chr4.95966832.95967761	54.2438	49.1308	52.8175	21.067	29.1187	29.0969	145.908	0.964705	0.161644	5.96808	2.4e-09	1.65e-07	9530080O11Rik	promoter-TSS (NR_045777)	-156
chr4.118465595.118465972	38.7099	43.2407	37.7862	17.4853	12.7023	12.4918	41.9404	1.49844	0.251087	5.96779	2.4e-09	1.65e-07	Mpl	Intergenic	-8272
chr15.80054103.80054348	11.8962	11.3255	14.8695	35.5037	58.5546	57.5841	24.0559	-2.01025	0.33689	-5.96709	2.42e-09	1.66e-07	Snord83b	Intergenic	24342
chr5.122639343.122639863	40.6565	44.9194	43.1284	28.0906	16.22	15.3376	86.7467	1.13177	0.189743	5.96472	2.45e-09	1.68e-07	P2rx7	Intergenic	-4489
chr15.86064662.86064881	12.0353	16.041	15.0433	50.4292	68.9667	70.168	39.3121	-2.15577	0.361544	-5.96267	2.48e-09	1.7e-07	Gramd4	intron (NM_001205353, intron 1 of 18)	6043
chr2.92987791.92988392	18.519	19.1292	16.782	4.70535	5.74263	5.73192	36.1591	1.73466	0.290998	5.96108	2.51e-09	1.71e-07	4631405J19Rik	intron (NM_001177536, intron 5 of 6)	-41362
chr1.24699369.24699657	3.85759	4.49885	3.01359	24.5036	21.9306	24.5081	22.4766	-2.64845	0.444339	-5.96043	2.52e-09	1.72e-07	Lmbrd1	intron (NM_026719, intron 3 of 15)	20988
chr11.5214638.5215016	32.7247	23.5236	30.7926	6.22827	4.05402	3.83348	34.5821	2.6439	0.443607	5.96	2.52e-09	1.72e-07	Mir3079	intron (NM_032396, intron 4 of 8)	-39777
chr15.29911489.29911778	6.24697	10.2476	6.60703	39.0706	39.0741	37.5747	21.2249	-2.34433	0.393382	-5.95942	2.53e-09	1.73e-07	Ctnnd2	Intergenic	-260960
chr12.74803811.74804589	46.1537	50.0707	50.9811	100.905	107.741	108.174	296.447	-1.11197	0.18664	-5.95783	2.56e-09	1.74e-07	Kcnh5	Intergenic	373380
chr3.102211331.102211674	38.4848	23.2173	32.9129	2.74479	1.11662	1.05588	11.7623	4.31343	0.724251	5.9557	2.59e-09	1.77e-07	Vangl1	Intergenic	-6824
chr2.13537887.13538607	5.79843	8.24359	4.83177	28.1559	33.8301	34.5087	79.7953	-2.36425	0.396987	-5.95547	2.59e-09	1.77e-07	Trdmt1	intron (NM_010067, intron 1 of 10)	6678
chr5.133842055.133842664	23.759	23.4457	23.4151	5.80455	6.29702	7.14536	30.3622	1.86334	0.312891	5.95524	2.6e-09	1.77e-07	Gatsl2	Intergenic	-257502
chr9.16703100.16703357	59.4152	27.3568	54.0109	0	1.48883	1.40784	9.66886	5.51404	0.926167	5.95361	2.62e-09	1.78e-07	Fat3	Intergenic	-324984
chr13.89384557.89385082	7.41817	14.8308	7.94762	60.1348	49.6579	50.0639	58.7956	-2.4143	0.405554	-5.95309	2.63e-09	1.79e-07	Hapln1	Intergenic	-155955
chr13.83075506.83075990	9.76926	11.489	10.7743	25.3086	29.6999	28.8331	44.5934	-1.40617	0.236221	-5.95279	2.64e-09	1.79e-07	Mef2c	Intergenic	-428389
chr1.79806938.79807361	24.9788	23.2173	23.8272	2.78363	3.17079	2.9983	27.4224	2.9992	0.503896	5.95203	2.65e-09	1.8e-07	Mrpl44	intron (NM_009255, intron 4 of 8)	31074
chr18.54978714.54979079	11.8033	15.2245	10.9461	31.6025	35.1584	34.2382	43.3488	-1.42949	0.240213	-5.95095	2.67e-09	1.81e-07	Zfp608	intron (NM_175751, intron 2 of 9)	11279
chr15.37418736.37419189	8.59462	4.50027	6.90602	21.8374	35.1121	36.8023	55.8341	-2.22515	0.374	-5.94958	2.69e-09	1.82e-07	4930447A16Rik	intron (NM_134094, intron 4 of 6)	-6551
chr4.108327814.108328574	72.3331	76.8825	70.4981	43.7362	47.9517	46.5364	206.769	0.659292	0.110835	5.94843	2.71e-09	1.83e-07	Coa7	promoter-TSS (NM_027250)	-49
chr8.126615854.126616182	6.3536	8.46831	7.94158	20.807	50.7877	51.3369	27.2752	-2.45769	0.413166	-5.94842	2.71e-09	1.83e-07	Irf2bp2	Intergenic	-22546
chr12.72649011.72649283	1.02092	0.68036	1.27608	30.263	17.5878	16.6311	13.9449	-4.41616	0.742526	-5.94748	2.72e-09	1.84e-07	Dhrs7	Intergenic	15693
chr4.86648471.86648718	6.74301	8.23839	7.72596	34.2655	58.0824	58.5843	17.0652	-2.75045	0.462641	-5.9451	2.76e-09	1.87e-07	Plin2	Intergenic	21480
chr4.88982442.88983070	45.6395	46.3608	43.754	8.63146	1.22136	1.15492	45.9944	3.67036	0.617452	5.94437	2.78e-09	1.87e-07	Gm12603	Intergenic	-67653
chr5.88587571.88587830	34.8389	28.5751	33.4972	5.44734	4.43214	4.88953	16.1151	2.71862	0.457458	5.94288	2.8e-09	1.89e-07	Rufy3	intron (NM_027530, intron 1 of 12)	4195
chr6.37028328.37028649	34.1897	29.995	32.4569	0	0	0	15.5434	8.12092	1.36688	5.94123	2.83e-09	1.91e-07	Ptn	intron (NM_001081206, intron 15 of 33)	-217126
chr7.130692478.130693169	17.9229	15.8361	17.1165	1.70557	4.71822	4.98644	40.5643	2.11398	0.35583	5.94098	2.83e-09	1.91e-07	Tacc2	5' UTR (NM_021314, exon 1 of 18)	244
chr12.99239754.99240410	3.39374	3.10977	3.97683	11.4972	12.5701	12.1627	40.7307	-1.7986	0.302753	-5.94081	2.84e-09	1.91e-07	4930474N09Rik	intron (NM_183186, intron 4 of 5)	-77122
chr4.98020816.98021163	30.8344	28.8215	30.5325	3.39155	5.51894	5.74059	19.5929	2.59536	0.436877	5.94072	2.84e-09	1.91e-07	Nfia	intron (NM_001122953, intron 6 of 9)	243353
chr5.99359223.99359663	27.8079	20.2164	24.4886	1.60579	1.74203	2.05908	23.1766	3.73155	0.628147	5.94057	2.84e-09	1.91e-07	Rasgef1b	intron (NR_030692, intron 3 of 3)	-106574
chr8.70276490.70276805	29.5469	26.4501	24.2536	5.22899	5.47004	6.89663	27.0139	2.1759	0.366309	5.94005	2.85e-09	1.91e-07	Homer3	Intergenic	-6350
chr19.45527999.45528714	48.2684	39.4305	44.0329	11.8685	11.266	10.9068	80.9743	1.94945	0.328211	5.93961	2.86e-09	1.91e-07	Poll	intron (NM_001286465, intron 14 of 14)	32416
chr7.90146199.90146688	24.7427	20.0901	23.4617	8.67128	6.27132	6.3008	31.4994	1.70206	0.28656	5.93961	2.86e-09	1.91e-07	Picalm	intron (NM_001252524, intron 1 of 18)	16303
chr10.121564481.121565063	39.6793	42.6911	34.359	12.5516	12.8479	13.0835	36.0869	1.59505	0.268558	5.93931	2.86e-09	1.92e-07	Tbk1	intron (NM_019786, intron 7 of 20)	22156
chr4.54516045.54516303	1.61416	2.15141	1.34506	23.6963	33.3694	32.2553	20.4075	-4.14655	0.6982	-5.93891	2.87e-09	1.92e-07	Zfp462	Intergenic	-431767
chr3.41024196.41024624	7.14644	6.9273	7.7145	24.7607	28.6522	27.5169	22.8778	-1.90188	0.320342	-5.93704	2.9e-09	1.94e-07	Pgrmc2	Intergenic	58668
chr2.61578398.61578752	5.49571	8.89451	3.9253	27.9272	21.6405	20.9748	44.8206	-1.95789	0.329908	-5.93464	2.94e-09	1.97e-07	Tank	promoter-TSS (NM_011529)	-31
chr4.59000653.59001207	52.7291	49.8649	54.9233	29.3469	23.5316	24.8693	93.8365	1.02199	0.172216	5.93433	2.95e-09	1.97e-07	Dnajc25	Intergenic	-2387
chr11.109572107.109572320	37.1181	58.1517	34.9998	1.10304	1.79495	1.6973	8.1755	4.79651	0.808397	5.93336	2.97e-09	1.98e-07	Arsg	intron (NM_028710, intron 13 of 13)	28499
chr13.47355210.47355679	4.74402	7.90376	4.81789	22.0984	19.6146	19.7068	27.0978	-1.8362	0.309653	-5.92985	3.03e-09	2.02e-07	Rnf144b	Intergenic	161355
chr10.128645615.128646078	28.5319	28.0209	26.6534	6.61351	9.52018	9.39369	25.5256	1.68378	0.283957	5.92969	3.04e-09	2.02e-07	Ikzf4	promoter-TSS (NM_011772)	77
chr17.50070899.50071246	42.4474	29.8889	45.5485	7.4614	10.486	11.4812	33.2543	1.9826	0.334387	5.92907	3.05e-09	2.03e-07	Rftn1	intron (NM_181397, intron 4 of 9)	119436
chr2.135988493.135988812	1.74194	2.32173	1.08866	22.8675	37.8117	39.1599	31.8932	-4.29056	0.723708	-5.92858	3.06e-09	2.03e-07	Lamp5	intron (NM_013829, intron 30 of 36)	-69275
chr12.36046037.36046596	42.5532	30.8458	39.1917	7.58737	5.83037	6.16181	38.1741	2.52578	0.426196	5.92632	3.1e-09	2.06e-07	Tspan13	Intergenic	-3842
chr1.154274798.154275179	4.01286	8.75207	4.10384	21.0098	25.1386	25.1974	20.7294	-2.12084	0.35799	-5.92431	3.14e-09	2.08e-07	4930452N14Rik	Intergenic	-18050
chr15.31356790.31357323	23.2259	21.2173	23.4857	41.1101	52.8702	51.0144	73.6768	-1.10353	0.18628	-5.92405	3.14e-09	2.08e-07	Ankrd33b	intron (NM_027496, intron 1 of 3)	10605
chr16.55894723.55895705	55.1468	56.6851	53.3365	39.3819	32.6286	32.3316	197.363	0.665805	0.112391	5.92398	3.14e-09	2.08e-07	Nxpe3	5' UTR (NM_001134457, exon 1 of 6)	346
chr16.77028756.77029037	29.6501	21.7353	25.9425	5.02237	4.76743	5.15209	18.2102	2.37343	0.400641	5.92407	3.14e-09	2.08e-07	Usp25	intron (NM_013918, intron 1 of 23)	14824
chr9.102791836.102792444	4.80536	7.92971	4.5763	16.2794	16.7145	16.6999	40.9353	-1.55	0.26163	-5.92439	3.13e-09	2.08e-07	Ryk	Intergenic	-42849
chr12.76793690.76794206	34.7715	20.1187	30.9962	5.02237	4.82934	4.56663	27.1453	2.57349	0.434448	5.9236	3.15e-09	2.08e-07	Gpx2	intron (NM_030677, intron 1 of 1)	1586
chr18.57957583.57957990	16.7363	14.1125	17.077	3.47135	2.8244	2.67075	23.6534	2.43241	0.410627	5.92365	3.15e-09	2.08e-07	Slc12a2	Intergenic	79138
chr16.26447660.26447980	10.8532	10.9939	10.31	35.2974	46.0703	47.5244	27.3395	-2.01318	0.339893	-5.92298	3.16e-09	2.09e-07	Cldn16	Intergenic	-15344
chr14.61320717.61321086	5.64955	8.53392	6.59079	27.433	40.4882	39.7581	27.6169	-2.39542	0.404625	-5.9201	3.22e-09	2.12e-07	Arl11	Intergenic	11152
chr10.122678544.122679678	60.4079	69.8769	59.8522	38.2674	33.6738	33.9221	225.598	0.842711	0.142353	5.91987	3.22e-09	2.13e-07	Ppm1h	promoter-TSS (NM_001110218)	-4
chr4.108428278.108428688	40.6878	39.3169	40.2618	14.3584	18.6919	18.1169	63.6487	1.21589	0.205398	5.91967	3.23e-09	2.13e-07	Gpx7	Intergenic	-21787
chr4.129140880.129141135	55.5245	50.7878	56.4741	9.22076	11.2535	11.3507	23.9169	2.34214	0.395663	5.91953	3.23e-09	2.13e-07	Fndc5	intron (NM_027402, intron 4 of 5)	3944
chr7.123116885.123117228	32.0032	16.738	31.3939	2.05859	1.11662	1.05588	12.9342	4.27754	0.722622	5.91948	3.23e-09	2.13e-07	Tnrc6a	Intergenic	-6842
chr5.99278353.99278832	17.1291	11.9956	16.6928	0.983548	2.80086	3.40521	21.0498	2.61822	0.442328	5.91918	3.24e-09	2.13e-07	Rasgef1b	Intergenic	-25642
chr1.133595872.133596150	4.99482	7.98874	4.37024	17.7673	59.8894	59.2352	32.4439	-3.00578	0.507854	-5.91859	3.25e-09	2.13e-07	Snrpe	Intergenic	14256
chr4.114986355.114987405	40.441	45.2417	40.1074	24.9303	25.5835	25.4014	157.313	0.719872	0.121657	5.91721	3.27e-09	2.15e-07	Cmpk1	intron (NM_025647, intron 1 of 5)	755
chr17.56819598.56820373	36.8143	34.9456	32.5475	17.0346	14.8499	15.2123	104.265	1.1485	0.194143	5.91576	3.3e-09	2.17e-07	Rfx2	intron (NM_027787, intron 1 of 17)	11198
chr16.7558735.7559544	26.3227	20.8669	23.0097	11.3654	5.69064	5.60529	44.4996	1.65789	0.280264	5.91546	3.31e-09	2.17e-07	Rbfox1	Intergenic	489040
chr17.6678102.6678443	11.4092	13.0343	12.7328	30.3692	63.4582	63.7233	43.776	-2.10067	0.355127	-5.91526	3.31e-09	2.17e-07	Sytl3	intron (NM_031395, intron 2 of 14)	4673
chr16.44349907.44350183	60.8737	35.5384	60.9963	6.81737	8.32025	7.86764	25.1777	2.76388	0.467317	5.91435	3.33e-09	2.18e-07	Spice1	intron (NM_144550, intron 1 of 17)	2619
chr16.45158155.45159456	58.4394	57.2051	59.5334	39.1606	39.3854	39.4746	281.914	0.56439	0.0955054	5.90951	3.43e-09	2.24e-07	Slc35a5	promoter-TSS (NM_026402)	341
chr12.100328902.100329343	4.09869	3.782	3.54676	18.6919	18.25	17.6681	24.3095	-2.25525	0.381711	-5.90825	3.46e-09	2.26e-07	Gm10432	intron (NM_001033213, intron 18 of 19)	52576
chr15.25803414.25803732	9.17388	13.974	11.4667	54.758	50.5736	50.669	36.6736	-2.18568	0.369957	-5.90793	3.46e-09	2.26e-07	Fam134b	intron (NM_019472, intron 34 of 40)	-39682
chr10.121475676.121477024	80.8861	101.337	84.7039	49.3451	48.4063	47.7924	349.475	0.870847	0.147425	5.90705	3.48e-09	2.27e-07	Rassf3	intron (NM_138956, intron 1 of 4)	372
chr4.43694477.43695020	30.2279	21.1687	26.8963	11.7158	7.7671	8.34611	41.6737	1.51285	0.256124	5.90672	3.49e-09	2.28e-07	Olfr70	TTS (NM_019485)	5952
chr4.149662043.149662608	34.7158	31.8315	33.2368	15.4309	12.2158	12.5139	66.4707	1.31972	0.223457	5.90594	3.51e-09	2.29e-07	Pik3cd	intron (NM_001029837, intron 3 of 23)	1100
chr15.36560164.36560433	2.58066	0	3.22565	59.45	39.1232	37.6675	28.451	-4.52159	0.76568	-5.90533	3.52e-09	2.29e-07	Snx31	Intergenic	-4746
chr2.52525962.52526274	24.0422	13.0551	22.2601	0	3.06804	2.90114	17.2262	3.22718	0.546519	5.90497	3.53e-09	2.3e-07	Cacnb4	intron (NM_001285426, intron 2 of 13)	32477
chr16.10676708.10677080	43.3385	34.3591	41.0947	15.1883	12.8726	12.6592	36.6283	1.55159	0.262908	5.90164	3.6e-09	2.34e-07	Socs1	intron (NM_177562, intron 18 of 22)	108646
chr6.146685962.146686318	10.5395	8.84468	12.1978	36.3665	40.3486	40.1885	34.3531	-1.89353	0.320903	-5.90062	3.62e-09	2.35e-07	4930479D17Rik	Intergenic	28908
chr4.33549450.33549947	2.51847	1.11891	2.79816	18.96	11.5698	10.9404	23.6952	-2.65409	0.449879	-5.89956	3.64e-09	2.37e-07	Mir8118	Intergenic	111692
chr2.91835585.91836076	38.8043	30.2014	38.5898	1.91912	0.780728	0.738257	34.7234	5.00458	0.848777	5.89622	3.72e-09	2.41e-07	Chrm4	intron (NM_172669, intron 11 of 17)	-86375
chr2.114144937.114145794	15.4298	10.8239	13.8049	2.75118	1.56692	1.69335	25.3233	2.75701	0.467723	5.89454	3.76e-09	2.44e-07	Mir7002	intron (NM_009702, intron 14 of 34)	5237
chr16.93010890.93011333	32.0141	21.7531	27.0693	6.91142	2.16283	2.04517	12.88	2.91447	0.494583	5.89278	3.8e-09	2.46e-07	Runx1	Intergenic	-184941
chr18.7692888.7693477	12.046	10.3888	12.1044	24.8054	30.5993	31.705	64.0284	-1.34289	0.227929	-5.89168	3.82e-09	2.47e-07	Mpp7	Intergenic	-66235
chr7.115550412.115550833	30.7111	26.4083	31.3699	2.23746	1.82047	1.72143	25.5162	3.94241	0.669192	5.89131	3.83e-09	2.48e-07	Sox6	intron (NM_001277328, intron 7 of 13)	250950
chr14.54616185.54616474	5.2859	7.68572	6.00639	43.9544	48.3459	47.5947	31.213	-2.89709	0.491813	-5.89063	3.85e-09	2.49e-07	Mir686	TTS (NR_030457)	463
chr17.59179101.59179430	18.5807	18.011	16.8907	5.00715	0	0	15.97	3.62451	0.615518	5.88856	3.9e-09	2.51e-07	Nudt12	Intergenic	-165945
chr4.119232375.119233762	56.425	54.0622	55.3427	35.7138	38.4672	37.5522	280.711	0.562967	0.0956011	5.88871	3.89e-09	2.51e-07	Lepre1	promoter-TSS (NM_019783)	-94
chr6.34901808.34902157	30.6582	21.2272	28.3673	6.74433	4.93867	4.67	22.1923	2.31309	0.392807	5.88861	3.89e-09	2.51e-07	Wdr91	intron (NM_001013366, intron 6 of 14)	8874
chr15.78876203.78876541	34.9417	29.5866	32.3707	68.2391	70.2517	69.6444	76.8214	-1.10359	0.187477	-5.88654	3.94e-09	2.54e-07	Gga1	promoter-TSS (NM_145929)	-835
chr18.12061604.12061861	26.4668	23.7572	27.0055	3.65971	0.744415	0.70392	10.4169	4.02791	0.684279	5.88636	3.95e-09	2.54e-07	Tmem241	intron (NR_110356, intron 11 of 15)	59804
chr2.127079974.127080598	2.8986	5.05208	3.62305	19.6395	27.6565	27.6049	45.1588	-2.7145	0.461158	-5.88627	3.95e-09	2.54e-07	Blvra	intron (NM_026678, intron 1 of 7)	9459
chr12.35685228.35685587	1.1613	2.5797	1.45154	24.9166	29.3424	30.773	31.218	-4.06797	0.691176	-5.88558	3.97e-09	2.55e-07	9130015A21Rik	intron (NR_045050, intron 3 of 4)	931
chr4.96569514.96569864	19.8512	27.5168	19.3539	1.34502	2.73589	2.58706	19.3424	3.28387	0.55797	5.88538	3.97e-09	2.55e-07	Cyp2j6	intron (NM_028979, intron 8 of 8)	-16022
chr5.122677963.122678601	37.0743	33.1364	35.7093	15.5151	12.6236	13.3579	79.2432	1.35494	0.230223	5.88533	3.97e-09	2.55e-07	P2rx7	intron (NM_001038845, intron 12 of 12)	27742
chr10.120270887.120271152	67.0583	55.1629	66.138	26.6224	17.3286	18.4342	34.7335	1.60857	0.273334	5.88501	3.98e-09	2.55e-07	Llph	Intergenic	43954
chr3.116014955.116015276	35.4881	28.2645	35.1616	4.39848	1.78937	2.25604	11.0092	3.58397	0.609014	5.88488	3.98e-09	2.55e-07	Extl2	intron (NM_001163514, intron 2 of 4)	6827
chr3.50583541.50583971	3.23331	6.03326	3.23314	18.0736	21.835	21.49	24.8731	-2.32873	0.395726	-5.8847	3.99e-09	2.56e-07	Slc7a11	Intergenic	-140114
chr10.60257467.60257666	11.1484	10.2156	13.0639	57.8326	44.1736	45.4028	20.2705	-2.09684	0.356386	-5.88362	4.01e-09	2.57e-07	Psap	Intergenic	-20035
chr11.114443403.114443798	9.50152	8.91169	9.67696	38.1497	40.2548	39.4408	51.8586	-2.07343	0.352459	-5.88275	4.04e-09	2.58e-07	4932435O22Rik	intron (NR_027643, intron 1 of 2)	5249
chr3.20130425.20131047	5.8158	5.66457	5.59182	13.2613	21.5797	21.8633	44.6789	-1.74872	0.297286	-5.88227	4.05e-09	2.59e-07	Gyg	intron (NM_013755, intron 5 of 6)	24272
chr12.100615163.100615688	28.348	22.5993	27.4855	13.0142	5.47697	5.5243	49.571	1.74864	0.297308	5.88158	4.06e-09	2.6e-07	Ttc7b	intron (NM_153587, intron 5 of 17)	-94541
chr10.117494470.117494854	22.4417	18.3326	19.4545	4.29185	2.99313	3.30202	12.9715	2.52429	0.429439	5.87813	4.15e-09	2.65e-07	Cpsf6	Intergenic	-117663
chr6.128102575.128102881	31.321	30.8555	31.2058	2.30669	6.256	5.91568	15.1861	2.64674	0.450342	5.87717	4.17e-09	2.66e-07	Tspan9	intron (NM_175414, intron 1 of 8)	40822
chr16.4032309.4032686	36.8666	36.3615	35.0214	11.865	8.12949	8.1677	24.5291	1.95514	0.332694	5.87668	4.19e-09	2.67e-07	Dnase1	Intergenic	-4626
chr10.128036797.128037124	90.0713	97.9656	90.81	38.1425	39.8172	40.4196	72.5878	1.22873	0.209172	5.87425	4.25e-09	2.7e-07	Naca	intron (NM_001282976, intron 2 of 7)	1602
chr6.140593869.140594196	1.27459	3.96393	1.59316	17.9917	22.8363	22.1477	16.2644	-3.26318	0.555501	-5.87429	4.25e-09	2.7e-07	Aebp2	3' UTR (NM_144920, exon 31 of 31)	-28661
chr9.123509726.123510507	35.6408	26.8394	35.1934	4.52784	4.6664	4.64479	48.9026	2.81318	0.478971	5.87338	4.27e-09	2.72e-07	Sacm1l	intron (NM_013860, intron 2 of 7)	-19871
chr10.120140740.120141652	58.917	63.269	62.1954	35.6792	29.6608	29.8376	147.653	0.953773	0.16241	5.87264	4.29e-09	2.72e-07	Helb	TTS (NM_028679)	-28374
chr10.125725280.125725857	49.9076	48.202	52.135	20.8281	8.30706	8.16937	58.7339	2.03058	0.345764	5.87274	4.29e-09	2.72e-07	Lrig3	Intergenic	-240724
chr19.28531259.28531676	1.66693	0.8887	1.25013	12.4238	19.7573	20.4204	13.8659	-3.77265	0.642593	-5.87097	4.33e-09	2.75e-07	D930032P07Rik	exon (NM_175459, exon 4 of 11)	-146741
chr10.117281895.117282490	70.1454	73.5474	74.2333	34.0611	28.68	28.9481	100.514	1.24841	0.212648	5.87077	4.34e-09	2.75e-07	Lyz2	intron (NM_017372, intron 1 of 3)	266
chr2.25356207.25356563	5.85528	6.2433	6.8308	22.4811	25.2851	25.4358	34.6035	-1.9661	0.334953	-5.86978	4.36e-09	2.77e-07	Dpp7	promoter-TSS (NM_031843)	-61
chr6.108922657.108922914	24.8463	19.4377	25.6552	1.82986	1.48883	1.40784	13.1494	3.90159	0.664727	5.86947	4.37e-09	2.77e-07	Edem1	Intergenic	94135
chr2.30551548.30551951	17.247	23.9069	18.1084	44.99	50.8672	49.4486	39.5764	-1.3113	0.22346	-5.86817	4.41e-09	2.79e-07	Cstad	Intergenic	-43242
chr11.119875440.119876211	11.1918	15.1574	11.0558	32.4112	30.6001	31.5232	100.719	-1.34792	0.229744	-5.86706	4.44e-09	2.81e-07	Chmp6	intron (NM_028898, intron 24 of 33)	-38272
chr13.51472723.51473012	29.7933	24.3381	30.6326	1.62794	0.662273	0.626246	12.4252	4.92206	0.839144	5.86557	4.48e-09	2.83e-07	S1pr3	exon (NM_009167, exon 5 of 12)	64221
chr14.7174217.7175092	20.0443	18.6586	19.2876	1.88626	2.85019	3.10978	72.6365	2.86667	0.488758	5.86522	4.49e-09	2.83e-07	Gm3696	Intergenic	-68958
chr18.32542332.32542668	19.0218	23.1484	19.6411	2.8018	1.13982	1.07781	12.5192	3.67797	0.62707	5.86532	4.48e-09	2.83e-07	Gypc	intron (NM_001048207, intron 1 of 2)	17545
chr6.90319573.90320010	3.18163	2.1203	3.18147	31.7969	35.5178	35.2442	39.8421	-3.59434	0.612819	-5.86525	4.48e-09	2.83e-07	Chst13	intron (NM_027928, intron 1 of 2)	5430
chrX.99853219.99853701	2.59669	1.92276	3.24569	8.79695	15.5079	15.4163	28.1803	-2.37305	0.404659	-5.86431	4.51e-09	2.84e-07	Tmem28	Intergenic	32308
chr2.49811734.49812413	14.9602	16.935	15.1131	28.1179	37.847	38.1918	93.096	-1.16437	0.198556	-5.86418	4.51e-09	2.84e-07	Lypd6b	intron (NM_027990, intron 1 of 9)	24514
chr4.106970791.106971188	47.9691	42.0011	43.3275	16.0135	12.5466	12.7767	49.7357	1.69509	0.289076	5.86383	4.52e-09	2.85e-07	Ssbp3	intron (NM_198438, intron 4 of 16)	59480
chr19.29380530.29380923	8.13497	5.657	8.84189	23.9646	24.373	24.8909	27.0182	-1.69005	0.288274	-5.86266	4.56e-09	2.86e-07	Cd274	intron (NM_021893, intron 4 of 6)	13269
chr6.39063580.39063918	19.3207	15.3412	18.4976	2.78527	1.69964	1.60718	16.9948	3.16057	0.539139	5.86225	4.57e-09	2.87e-07	1700025N23Rik	TTS (NR_040523)	3849
chr10.61201610.61202250	10.218	10.4315	9.23916	30.1969	39.5504	39.9488	61.1687	-1.88368	0.321346	-5.86186	4.58e-09	2.87e-07	Tbata	intron (NM_001081127, intron 19 of 21)	26511
chr12.16853616.16853841	1.23324	0.821851	1.54146	27.1564	24.6448	23.3041	10.2111	-4.37623	0.746594	-5.86159	4.58e-09	2.88e-07	Rock2	Intergenic	-41206
chr17.78086969.78087367	26.5439	20.0169	23.1374	1.77482	0	0	20.406	5.49868	0.938227	5.86071	4.61e-09	2.89e-07	Crim1	Intergenic	-113084
chr12.79865220.79865473	4.38915	3.65627	4.80038	33.4561	24.9526	25.0252	14.5836	-2.69221	0.459396	-5.86032	4.62e-09	2.89e-07	Zfp36l1	Intergenic	247669
chr18.80628858.80629357	34.8389	26.7463	29.9599	11.3305	6.53001	7.62767	58.1784	1.86201	0.317742	5.86015	4.62e-09	2.89e-07	Nfatc1	intron (NM_198429, intron 9 of 9)	79027
chr6.29388673.29389106	34.6783	29.9578	30.5025	6.52677	9.73572	10.4615	24.1149	1.81055	0.308956	5.86021	4.62e-09	2.89e-07	Opn1sw	Intergenic	-8341
chr11.102455731.102456508	5.19449	8.83331	5.37333	20.6318	19.0084	18.9081	87.0373	-1.61179	0.275086	-5.85921	4.65e-09	2.91e-07	Fam171a2	exon (NM_010575, exon 28 of 30)	-8236
chr7.29067794.29068095	0.461442	1.23006	0.576772	10.1612	25.4383	24.6558	15.4439	-4.80868	0.820777	-5.85869	4.67e-09	2.91e-07	Mir1963	intron (NM_009109, intron 57 of 105)	15747
chr14.58253635.58254048	39.0465	25.124	37.0249	0.570173	0.463911	0.438675	16.3308	6.11093	1.0431	5.85843	4.67e-09	2.92e-07	Fgf9	Intergenic	181166
chr15.58988755.58989186	2.25808	5.58935	2.41924	18.5781	20.8953	23.1218	18.9582	-2.64814	0.452024	-5.85839	4.67e-09	2.92e-07	Ndufb9	intron (NM_001146180, intron 3 of 13)	55252
chr4.136653004.136653378	53.8842	52.9973	46.9139	15.7368	9.21884	8.71734	43.8178	2.20683	0.376709	5.8582	4.68e-09	2.92e-07	Lactbl1	TTS (NM_010142)	30601
chr6.90940318.90940668	31.3649	24.8709	30.2715	2.01753	1.64153	1.55223	14.1852	4.06081	0.693192	5.85814	4.68e-09	2.92e-07	Iqsec1	Intergenic	-130363
chr9.80266189.80266866	27.3367	21.916	26.2049	3.82974	2.54946	2.41077	44.3585	3.11228	0.53141	5.85665	4.72e-09	2.94e-07	Myo6	intron (NM_001039546, intron 16 of 32)	101272
chr16.30533560.30534020	57.1328	45.528	61.2104	17.9215	23.3304	22.4552	78.7025	1.35103	0.2307	5.85619	4.74e-09	2.95e-07	Tmem44	intron (NM_172614, intron 8 of 9)	16753
chr2.80080380.80080790	1.69532	1.35575	1.69523	24.1221	30.8416	30.9314	36.0137	-4.17923	0.713892	-5.85415	4.79e-09	2.98e-07	Pde1a	intron (NM_001159582, intron 2 of 15)	48365
chr17.29070614.29070912	2.33036	8.07558	2.9128	32.3683	53.3141	51.6286	22.7679	-3.40322	0.581452	-5.85297	4.83e-09	3e-07	Trp53cor1	intron (NR_036469, intron 1 of 1)	8364
chr15.36705366.36705916	12.8986	12.1354	14.5418	52.2655	35.205	36.9155	86.9591	-1.65088	0.282089	-5.85236	4.85e-09	3.01e-07	Ywhaz	Intergenic	85252
chr4.124801913.124803204	58.676	57.5041	58.5112	36.9059	33.1495	32.049	249.086	0.773723	0.132236	5.85109	4.88e-09	3.03e-07	Mtf1	promoter-TSS (NM_008636)	-463
chr6.86778918.86779501	7.87454	13.0398	8.35135	27.4855	30.2559	30.1649	46.5527	-1.60682	0.274806	-5.84711	5e-09	3.1e-07	Anxa4	intron (NM_013471, intron 1 of 12)	14501
chr10.121625817.121626826	109.001	132.04	112.099	56.3252	55.1457	56.1017	317.127	1.07154	0.183283	5.84639	5.02e-09	3.11e-07	Xpot	promoter-TSS (NM_001081056)	-168
chr6.4973361.4973729	1.51063	2.51678	1.88819	17.9118	26.5448	25.5929	38.7377	-3.59552	0.615266	-5.84385	5.1e-09	3.16e-07	Ppp1r9a	intron (NM_181595, intron 2 of 15)	70222
chr4.98465475.98466110	27.3891	23.6554	27.1137	10.3922	10.5693	11.1365	56.1455	1.27868	0.218816	5.84363	5.11e-09	3.16e-07	Inadl	intron (NM_001005784, intron 16 of 19)	69836
chr17.5224958.5225263	33.7004	29.7424	35.2924	3.08564	2.51058	2.9675	22.5185	3.52671	0.603676	5.84206	5.16e-09	3.19e-07	Ldhal6b	intron (NM_001085355, intron 4 of 19)	193638
chr8.61286875.61287164	0	0	0	11.3956	16.5568	16.9086	16.936	-7.17362	1.22851	-5.83926	5.24e-09	3.24e-07	1700001D01Rik	intron (NR_045475, intron 1 of 4)	1875
chr10.24651135.24651541	2.39678	4.56359	2.56784	17.9794	22.1788	20.5261	16.7018	-2.70349	0.463012	-5.83891	5.25e-09	3.24e-07	Ctgf	intron (NM_008813, intron 19 of 24)	55977
chr10.124941601.124941910	47.2011	52.7257	51.1318	12.9448	1.85864	2.34337	20.1469	3.20217	0.548429	5.83881	5.26e-09	3.24e-07	Slc16a7	Intergenic	386760
chr6.114817993.114818866	31.5703	28.6896	29.6952	14.3143	13.8441	13.2988	69.3197	1.11662	0.191261	5.8382	5.28e-09	3.25e-07	Vgll4	intron (NM_001253717, intron 19 of 19)	103628
chr10.84360334.84360715	24.8068	13.6143	22.3431	1.85381	1.50832	1.42627	21.0678	3.67762	0.630028	5.83723	5.31e-09	3.27e-07	Nuak1	Intergenic	79935
chr11.17051432.17052365	20.1424	14.1193	17.5304	5.5601	5.96329	5.63889	45.5785	1.59148	0.272666	5.83673	5.32e-09	3.28e-07	Cnrip1	promoter-TSS (NM_029861)	-319
chr4.106315685.106316916	36.988	39.4995	38.0323	23.3752	22.4485	22.554	164.888	0.738963	0.126678	5.83341	5.43e-09	3.34e-07	Usp24	promoter-TSS (NM_183225)	-21
chr15.73078307.73078785	2.9093	3.87763	3.27279	27.5968	17.6422	17.4407	28.1128	-2.64586	0.453663	-5.83222	5.47e-09	3.36e-07	Chrac1	Intergenic	-11764
chr2.60504742.60505041	33.9099	31.5755	33.0952	7.08155	8.96276	10.2913	25.8175	1.88319	0.322891	5.83227	5.47e-09	3.36e-07	Pla2r1	intron (NM_008867, intron 6 of 29)	48429
chr5.77223401.77224120	27.8711	25.797	24.4343	9.83548	6.13522	6.05371	51.7183	1.84056	0.315631	5.83135	5.5e-09	3.37e-07	Spink2	Intergenic	-12069
chr14.54397879.54398244	1.14226	1.52245	0.951832	17.4136	14.6931	15.3824	20.3386	-3.72786	0.639448	-5.82981	5.55e-09	3.4e-07	Slc7a7	intron (NM_001253679, intron 3 of 10)	11410
chr1.156581310.156581672	1.1517	0	1.43955	16.257	20.6345	19.512	13.6701	-4.4038	0.755579	-5.82838	5.6e-09	3.43e-07	Abl2	intron (NM_009595, intron 1 of 11)	22710
chr14.54259024.54259640	19.424	16.8579	20.044	38.6405	39.2212	39.4423	91.6323	-1.06117	0.182077	-5.82811	5.61e-09	3.43e-07	Abhd4	promoter-TSS (NM_134076)	-2
chr4.102516929.102517637	76.4588	72.3043	75.1773	44.2805	45.5091	45.5949	166.347	0.720717	0.1237	5.82633	5.67e-09	3.47e-07	Pde4b	intron (NM_019840, intron 5 of 14)	-52884
chr4.4089923.4090353	1.61665	3.44758	1.61657	30.1226	26.7368	26.9678	29.0126	-3.67301	0.630582	-5.82479	5.72e-09	3.5e-07	Sdr16c6	Intergenic	-12588
chr2.84019936.84020335	55.0455	60.8293	54.4329	24.1953	16.8052	16.799	59.9698	1.56695	0.269036	5.82433	5.73e-09	3.51e-07	Zswim2	Intergenic	-78934
chr5.147721443.147721771	59.7238	52.5035	58.2382	15.0671	14.0104	15.4563	50.3391	1.93238	0.331786	5.82419	5.74e-09	3.51e-07	Flt1	intron (NM_010228, intron 1 of 29)	4398
chr17.29416270.29416623	5.51124	2.09874	5.90459	22.0048	23.3292	23.5992	28.8497	-2.33309	0.400598	-5.82403	5.74e-09	3.51e-07	Fgd2	Intergenic	55543
chr7.111737963.111738235	32.6694	23.1322	29.9879	0	2.11054	1.99573	8.84064	4.29588	0.737632	5.82388	5.75e-09	3.51e-07	Galnt18	intron (NM_173739, intron 1 of 10)	41917
chr5.65748886.65749237	37.6102	28.4939	38.103	8.04721	3.81936	3.61159	32.4946	2.78199	0.477763	5.82294	5.78e-09	3.52e-07	N4bp2	Intergenic	-14468
chr12.16865911.16866147	2.35199	3.91853	1.46992	21.912	23.5009	22.9888	14.7023	-3.17122	0.544657	-5.82243	5.8e-09	3.53e-07	Rock2	Intergenic	-28953
chr15.62177675.62178228	26.6637	23.1335	23.8955	52.8346	58.2418	57.3682	101.52	-1.19604	0.205456	-5.82139	5.84e-09	3.55e-07	H2afy3	intron (NR_003368, intron 5 of 8)	41540
chr7.6331141.6331589	27.6228	19.8562	27.9317	7.36018	8.98272	9.30303	43.6525	1.54523	0.265443	5.82133	5.84e-09	3.55e-07	Zfp583	promoter-TSS (NM_001033249)	-866
chr15.89497701.89498085	47.7791	53.5505	47.9575	7.97057	8.48054	8.96263	44.3017	2.54689	0.437531	5.82105	5.85e-09	3.55e-07	Shank3	Intergenic	-1965
chr11.83534672.83535086	5.03695	3.5805	4.61696	17.6328	21.7513	22.3185	44.4597	-2.21959	0.381334	-5.82058	5.86e-09	3.56e-07	Ccl5	Intergenic	-4368
chr4.155126540.155126955	54.2683	44.6486	52.3393	23.2647	22.1607	23.5745	71.9488	1.13104	0.194326	5.82033	5.87e-09	3.56e-07	Morn1	intron (NM_001081100, intron 10 of 13)	40163
chr6.99901264.99901946	17.751	13.5972	15.3018	3.4561	3.93679	3.98853	36.2224	2.02735	0.348332	5.82017	5.88e-09	3.57e-07	Prok2	Intergenic	-174989
chr14.62018831.62019173	0.406284	1.08302	0.507829	12.3875	25.1973	24.8855	19.3861	-5.03309	0.864795	-5.81998	5.89e-09	3.57e-07	Dleu7	Intergenic	273971
chr2.158734024.158734723	19.3107	19.6352	20.1557	4.38381	6.58489	7.00501	35.4242	1.69262	0.290928	5.81799	5.96e-09	3.61e-07	Fam83d	intron (NM_153089, intron 2 of 10)	-33896
chr10.101271896.101272253	5.44966	6.74469	6.81172	24.3964	25.2145	25.3647	23.2099	-1.99781	0.343482	-5.81633	6.02e-09	3.64e-07	Mgat4c	Intergenic	-409436
chr5.37051253.37051726	17.9339	13.323	14.3317	0.995998	4.45707	4.21461	31.2617	2.18054	0.374932	5.81582	6.03e-09	3.65e-07	Jakmip1	intron (NM_178394, intron 1 of 12)	507
chr11.113511924.113512423	2.78711	6.3151	2.78696	19.8283	27.6565	26.8785	25.2052	-2.67412	0.459851	-5.81519	6.06e-09	3.66e-07	Slc39a11	intron (NM_027216, intron 4 of 9)	53557
chr3.19829817.19830090	21.3611	21.0142	19.7071	0	0	0	8.78951	7.2502	1.24682	5.81497	6.06e-09	3.66e-07	4632415L05Rik	Intergenic	-64923
chr14.79290671.79290977	9.07854	6.05011	9.07806	40.7516	42.5408	43.776	42.6187	-2.38988	0.411063	-5.81389	6.1e-09	3.68e-07	Rgcc	intron (NM_025427, intron 3 of 4)	10820
chr2.172977426.172977755	27.4488	20.8252	25.336	5.00715	4.07398	3.85236	22.3571	2.52089	0.433653	5.81316	6.13e-09	3.7e-07	Spo11	Intergenic	-2254
chr13.75794282.75794550	11.9152	17.9524	12.3031	84.2414	67.1136	68.1886	65.7523	-2.38873	0.410956	-5.81262	6.15e-09	3.71e-07	Glrx	Intergenic	-45476
chr8.110895699.110896067	3.02126	7.55034	3.77637	27.5074	27.0653	25.5929	21.8887	-2.51611	0.432939	-5.8117	6.18e-09	3.73e-07	Fuk	intron (NM_172283, intron 5 of 23)	6628
chr2.65189262.65189834	41.3446	32.7392	41.3424	21.4218	15.4184	15.5305	66.6237	1.15365	0.198516	5.81135	6.2e-09	3.73e-07	Cobll1	intron (NM_177025, intron 1 of 13)	49062
chr13.51208058.51208258	3.46656	5.54443	3.46637	28.1853	42.0428	40.6592	15.0352	-3.18154	0.547692	-5.80899	6.29e-09	3.78e-07	Nxnl2	Intergenic	37129
chr10.68431360.68431786	33.9414	36.1037	31.0025	7.18658	6.74681	7.65574	31.6195	2.22104	0.382386	5.80838	6.31e-09	3.79e-07	4930545H06Rik	intron (NM_028491, intron 7 of 7)	-110358
chr10.118867958.118868377	52.4242	56.606	54.7439	22.4811	16.9195	18.1611	51.8071	1.51166	0.260255	5.80837	6.31e-09	3.79e-07	Dyrk2	intron (NM_001014390, intron 2 of 2)	825
chr1.153332059.153333577	19.174	13.9395	19.0354	6.52677	8.3449	8.36918	120.092	1.15492	0.198881	5.80709	6.36e-09	3.82e-07	Lamc1	exon (NM_010683, exon 1 of 28)	596
chr11.118318596.118319161	7.63255	13.4545	8.30919	31.696	31.5574	31.7659	61.8983	-1.71042	0.294548	-5.80694	6.36e-09	3.82e-07	BC100451	intron (NM_011594, intron 2 of 4)	23639
chr11.54200980.54201855	21.1579	19.9308	19.0888	7.81449	4.16567	4.56101	68.603	1.88159	0.32406	5.80631	6.39e-09	3.83e-07	4933405E24Rik	intron (NR_045506, intron 2 of 2)	11817
chr13.96506407.96506690	29.4413	37.2785	30.6664	10.8052	4.73385	5.75529	23.6623	2.22499	0.38329	5.80499	6.44e-09	3.86e-07	Ankdd1b	intron (NM_012048, intron 4 of 14)	-35393
chr4.62496847.62497200	5.51124	6.29621	5.90459	18.6707	34.7226	33.8597	28.3211	-2.32126	0.399933	-5.80412	6.47e-09	3.87e-07	Hdhd3	exon (NM_138653, exon 7 of 7)	5170
chr3.132871230.132872085	29.9549	14.104	29.9127	1.65457	3.36552	3.3946	48.0291	3.11215	0.536338	5.80258	6.53e-09	3.91e-07	LOC101243624	intron (NR_102297, intron 1 of 3)	7173
chr10.58231820.58232346	1.58659	3.87689	1.98313	34.9374	44.0971	43.0767	53.828	-4.05521	0.698937	-5.80197	6.55e-09	3.92e-07	Dux	exon (NM_001081954, exon 1 of 1)	716
chr5.50029689.50030005	26.8161	15.82	24.1771	2.23393	2.42346	2.29162	15.8617	3.26231	0.562368	5.80102	6.59e-09	3.94e-07	Gpr125	intron (NM_133911, intron 1 of 18)	29116
chr17.31281928.31282515	13.272	17.3735	14.8117	40.5463	39.1958	40.461	62.3145	-1.41366	0.243715	-5.80047	6.61e-09	3.95e-07	Rsph1	Intergenic	-4892
chr14.30695526.30695971	18.7474	19.5733	18.7464	50.28	44.7851	44.792	81.1704	-1.29644	0.223583	-5.79846	6.69e-09	3.99e-07	Sfmbt1	Intergenic	-19067
chr15.74519583.74520023	11.692	16.847	11.8493	26.7632	51.8255	51.8889	51.8843	-1.7142	0.295699	-5.79711	6.75e-09	4.02e-07	Bai1	intron (NM_174991, intron 1 of 30)	3528
chr13.46410337.46410556	3.16717	4.22133	3.95876	21.4592	29.6819	31.3692	12.4574	-2.89359	0.499209	-5.79635	6.78e-09	4.04e-07	Rbm24	Intergenic	-7856
chr4.123305776.123306238	47.2545	42.5232	48.5311	19.8834	20.7407	21.9659	56.7032	1.13628	0.196059	5.7956	6.81e-09	4.05e-07	Oxct2a	Intergenic	17739
chr4.62593693.62594245	42.0839	47.6941	36.8529	11.0983	10.4191	9.85233	53.3782	2.01175	0.347163	5.79483	6.84e-09	4.07e-07	Rgs3	intron (NM_019492, intron 3 of 19)	-25605
chr18.34348331.34348709	59.9339	49.0075	56.5298	0.622827	4.05402	3.83348	29.4705	4.23989	0.731724	5.79438	6.86e-09	4.08e-07	Srp19	intron (NM_007874, intron 4 of 4)	17409
chr10.128794402.128794757	63.8061	63.6519	62.6284	21.2181	22.1192	21.9362	37.1468	1.53607	0.265111	5.79406	6.87e-09	4.08e-07	Mmp19	exon (NM_021412, exon 3 of 9)	3627
chr4.133412862.133413653	38.182	34.4742	39.1477	5.66285	7.03247	7.10852	75.6539	2.48744	0.429308	5.79406	6.87e-09	4.08e-07	Mir5122	intron (NM_016981, intron 2 of 11)	43235
chr11.51915504.51916449	17.3826	18.8487	17.6763	40.4232	32.0775	34.3641	152.577	-0.989187	0.170745	-5.79337	6.9e-09	4.09e-07	Cdkn2aipnl	Intergenic	-51880
chr15.93115633.93116067	3.20358	1.28095	2.40256	8.13971	22.5173	22.5448	20.6186	-2.93709	0.507083	-5.79213	6.95e-09	4.12e-07	Gxylt1	Intergenic	159229
chr11.3101958.3102222	53.1129	33.6432	58.5	120.253	167.418	165.163	133.506	-1.64606	0.284195	-5.792	6.96e-09	4.12e-07	Pisd-ps1	Intergenic	-21957
chr6.68704323.68704710	58.9029	39.254	54.7696	9.1257	1.48499	1.40421	24.3064	3.724	0.64303	5.79133	6.98e-09	4.14e-07	Rprl1	Intergenic	622667
chr16.96127195.96128436	45.5542	42.7707	45.7201	22.6169	15.4637	15.3536	202.265	1.33038	0.229746	5.79063	7.01e-09	4.15e-07	Hmgn1	intron (NM_008251, intron 3 of 5)	425
chr13.57043522.57043859	0.412295	0	0.515341	32.1254	22.1607	22.5671	15.9589	-6.31089	1.09	-5.78983	7.05e-09	4.17e-07	Trpc7	Intergenic	-148143
chr11.60268515.60268942	39.7229	26.906	39.0696	6.06675	6.28231	5.94056	27.851	2.52641	0.436372	5.78959	7.06e-09	4.17e-07	Srebf1	intron (NM_001039092, intron 4 of 13)	-48149
chr11.43358564.43359310	30.5948	25.3619	29.3807	10.112	7.71322	8.02299	67.231	1.72761	0.298421	5.78916	7.07e-09	4.18e-07	Mir146	Intergenic	15790
chr17.34398609.34399238	35.6131	31.8409	35.6665	22.4811	11.5845	12.3957	82.0615	1.17665	0.203253	5.78909	7.08e-09	4.18e-07	BC051142	promoter-TSS (NM_001163855)	-8
chr10.83533253.83533641	3.22416	5.25224	2.68666	18.2045	19.749	19.6084	22.6568	-2.39184	0.413342	-5.78659	7.18e-09	4.24e-07	Aldh1l2	intron (NM_153543, intron 1 of 22)	755
chr16.10927033.10927477	4.38422	6.26084	5.08856	24.4008	25.464	25.3031	33.6405	-2.27353	0.392952	-5.78577	7.22e-09	4.25e-07	Litaf	Intergenic	65943
chr5.5056245.5056848	12.6897	12.9156	12.1122	0	0	0	16.2774	7.6714	1.32622	5.78441	7.28e-09	4.29e-07	Fzd1	intron (NM_011074, intron 8 of 14)	-298147
chr18.5609804.5610455	18.3813	13.3891	16.8308	7.96493	2.35655	2.5069	34.5347	1.98642	0.34342	5.78424	7.28e-09	4.29e-07	Gm10125	intron (NM_011546, intron 1 of 7)	-17790
chr4.149360565.149360975	5.08597	8.13452	5.93332	28.1424	76.1695	75.119	31.4502	-3.24319	0.560805	-5.78309	7.33e-09	4.31e-07	Kif1b	intron (NM_022022, intron 11 of 26)	-53005
chr12.100508658.100509009	56.6132	52.2389	55.9174	9.38841	15.8231	15.9942	33.9614	1.9793	0.342275	5.78277	7.35e-09	4.32e-07	Ttc7b	intron (NM_001033213, intron 1 of 19)	11959
chr10.118250895.118251411	32.6151	34.1299	35.0392	5.47895	6.31529	6.6743	31.2446	2.4518	0.42407	5.78158	7.4e-09	4.35e-07	Iltifb	Intergenic	43993
chr4.45248709.45249051	35.753	34.6567	30.9776	0.688197	0	0	9.65913	7.32007	1.26612	5.7815	7.4e-09	4.35e-07	Frmpd1os	intron (NM_001081172, intron 4 of 15)	-4843
chr13.41662745.41663137	13.12	12.7606	13.2966	22.2237	47.8926	46.2115	51.7011	-1.59049	0.275169	-5.78005	7.47e-09	4.38e-07	Gm5082	Intergenic	12178
chr8.123807006.123807391	48.7383	35.1267	47.8333	2.44613	5.97075	5.64595	42.0788	3.19897	0.55347	5.77985	7.48e-09	4.38e-07	Rab4a	intron (NM_009003, intron 1 of 7)	1184
chr4.117182108.117182988	41.2847	37.1055	39.5426	19.0234	20.4921	20.4081	121.184	0.970535	0.167937	5.77915	7.51e-09	4.4e-07	Kif2c	intron (NM_134471, intron 1 of 19)	389
chr5.105443192.105443790	20.7056	13.3335	19.774	5.51706	3.20633	3.03191	34.9122	2.22238	0.384578	5.77876	7.53e-09	4.41e-07	Lrrc8b	intron (NM_001033550, intron 1 of 4)	27558
chr10.121689619.121689907	70.4011	71.9816	73.5315	29.4043	27.9117	27.6502	40.9946	1.3423	0.232322	5.77774	7.57e-09	4.43e-07	D930020B18Rik	intron (NM_177335, intron 11 of 12)	48057
chr13.57022828.57023124	0.469211	0	0	57.2246	18.1066	18.9561	22.6395	-7.28844	1.26156	-5.77734	7.59e-09	4.43e-07	Trpc7	Intergenic	-127393
chr14.70054237.70054501	8.93979	7.70989	7.88764	29.3951	37.6871	38.3782	41.9784	-2.10874	0.365002	-5.77734	7.59e-09	4.43e-07	Egr3	intron (NM_028560, intron 6 of 6)	-23084
chr9.94950632.94951005	33.1622	24.8313	33.9987	10.0985	8.21644	8.25506	39.3244	1.80031	0.311623	5.77719	7.6e-09	4.44e-07	Mir7656	intron (NM_177909, intron 8 of 15)	199031
chr8.90348355.90348620	2.09557	2.09479	1.9645	19.5231	23.1049	22.5307	15.6083	-3.41226	0.590677	-5.77686	7.61e-09	4.44e-07	Tox3	promoter-TSS (NM_172913)	-259
chr12.85468389.85469035	36.4005	37.0328	34.1909	68.5899	70.9461	69.613	171.244	-0.963696	0.166848	-5.77591	7.65e-09	4.46e-07	Fos	Intergenic	-5375
chr2.116974992.116976232	31.442	26.7906	30.3175	21.4938	15.4762	15.0733	157.76	0.781828	0.135402	5.77414	7.73e-09	4.51e-07	D330050G23Rik	Intergenic	75016
chr14.58382616.58383238	29.3027	22.6583	27.6795	1.89447	0.924844	1.16604	21.7273	4.33806	0.751313	5.77398	7.74e-09	4.51e-07	Fgf9	Intergenic	310065
chrX.16619489.16619895	21.2286	15.9726	18.8308	1.73994	3.30323	3.12354	27.6007	2.74793	0.475947	5.77361	7.76e-09	4.52e-07	Maoa	promoter-TSS (NM_173740)	19
chr6.61179935.61181210	10.3752	8.58821	9.55562	1.84993	2.85982	2.84657	65.412	1.89508	0.328386	5.77088	7.89e-09	4.59e-07	Ccser1	promoter-TSS (NM_001164316)	-208
chr7.39449229.39450009	4.28237	5.94553	4.01451	20.8547	37.379	38.6011	63.6374	-2.77692	0.481219	-5.7706	7.9e-09	4.59e-07	Zfp939	promoter-TSS (NM_001243021)	-46
chr15.67118358.67118989	31.3109	35.8545	32.5219	56.7719	69.2872	68.1042	125.684	-0.973476	0.168708	-5.77018	7.92e-09	4.6e-07	St3gal1	intron (NM_009177, intron 3 of 8)	58314
chr2.52697551.52698362	1.02972	4.34609	1.28708	18.3143	32.6406	35.1145	62.0413	-3.71668	0.644279	-5.76875	7.99e-09	4.64e-07	Cacnb4	intron (NM_019667, intron 13 of 13)	-21301
chr16.50600698.50601097	36.2324	29.7181	35.708	11.2124	7.68237	7.71848	27.5472	1.94681	0.337541	5.76763	8.04e-09	4.66e-07	Ccdc54	intron (NR_040566, intron 3 of 4)	-9740
chr5.8797934.8798785	26.0065	25.7243	25.3509	18.0086	9.24229	9.37899	95.0374	1.10206	0.191096	5.76706	8.07e-09	4.68e-07	Abcb1b	promoter-TSS (NM_011075)	-58
chr14.104547202.104547618	4.01023	6.23582	2.92397	19.2464	24.871	26.1311	24.2086	-2.43693	0.422599	-5.76654	8.09e-09	4.69e-07	Rnf219	Intergenic	-24722
chr6.43265332.43265693	16.5533	15.3927	14.4352	1.95623	2.65275	2.50844	22.8347	2.68581	0.46581	5.76589	8.12e-09	4.7e-07	Arhgef5	promoter-TSS (NM_133674)	-193
chr1.170235333.170235579	38.3651	20.3034	38.7862	5.73405	0.777568	0.735268	16.1859	3.86419	0.670267	5.76515	8.16e-09	4.72e-07	Sh2d1b2	intron (NM_001033499, intron 1 of 3)	2599
chr4.107011890.107012303	24.5724	22.4322	25.2442	5.70173	5.10302	5.26409	17.6837	2.16878	0.376201	5.76495	8.17e-09	4.72e-07	Mrpl37	intron (NM_198438, intron 5 of 16)	54843
chr16.38385468.38386034	23.103	22.2755	22.426	7.07738	9.14568	8.96846	35.831	1.41148	0.244882	5.76393	8.22e-09	4.75e-07	Popdc2	Intergenic	23389
chr8.46588004.46588233	33.9301	23.4192	32.5651	2.05262	0.83504	0.789614	8.81845	4.67746	0.811619	5.76312	8.26e-09	4.77e-07	Primpol	intron (NM_001001184, intron 9 of 14)	29085
chr5.103854196.103854581	32.4922	32.2396	30.2342	8.56145	4.97563	5.64595	34.6298	2.32392	0.40327	5.76268	8.28e-09	4.78e-07	Klhl8	3' UTR (NM_001080798, exon 20 of 20)	56865
chr8.72347565.72347888	3.44088	5.1594	4.30087	21.8566	25.4893	25.2238	29.9034	-2.51819	0.437086	-5.76133	8.35e-09	4.81e-07	Klf2	intron (NM_007944, intron 22 of 23)	28635
chr15.36471333.36471576	2.28452	1.52245	1.42775	14.5114	30.698	30.5166	13.1258	-3.84458	0.667345	-5.76101	8.36e-09	4.82e-07	Ankrd46	Intergenic	25345
chr4.129624818.129625590	62.7371	54.3038	64.221	39.3928	36.0266	36.6512	169.067	0.694231	0.120518	5.76038	8.39e-09	4.83e-07	Ccdc28b	TTS (NM_001005506)	-1257
chr10.119453900.119454473	27.9197	25.2397	28.5251	7.81355	10.0379	9.80827	30.2123	1.54814	0.268777	5.75993	8.41e-09	4.84e-07	Grip1	promoter-TSS (NM_001277293)	5
chr17.69320485.69320868	21.4114	21.2825	19.0515	7.99133	3.50108	3.31062	27.3973	2.11149	0.36663	5.7592	8.45e-09	4.86e-07	2410021H03Rik	Intergenic	-43495
chr13.47193662.47194160	7.26101	8.56108	6.63231	27.9099	25.4026	26.5684	55.422	-1.83798	0.319174	-5.75854	8.48e-09	4.87e-07	Rnf144b	promoter-TSS (NM_001170643)	-62
chr14.7105111.7105950	22.0646	18.1316	21.5658	3.65318	2.28642	2.37824	77.0633	2.90261	0.504057	5.7585	8.49e-09	4.87e-07	Gm3696	intron (NM_001024712, intron 1 of 6)	144
chr17.29865992.29866284	35.6712	36.7673	32.1024	15.3071	6.55492	6.19834	21.546	1.9428	0.337366	5.75874	8.47e-09	4.87e-07	Mdga1	intron (NM_001081160, intron 1 of 15)	21738
chr2.32992070.32992609	15.742	23.3893	16.1283	32.3478	51.2158	50.1113	71.7038	-1.29704	0.225241	-5.75842	8.49e-09	4.87e-07	Slc2a8	intron (NM_178888, intron 25 of 28)	-10248
chr1.88309749.88310282	29.7501	20.1738	28.7047	7.51475	8.27221	7.82221	34.6814	1.7318	0.300879	5.75582	8.62e-09	4.93e-07	Trpm8	intron (NM_134252, intron 2 of 26)	3409
chr11.33274197.33274939	18.0056	13.4992	18.9892	7.62481	5.9453	5.86631	54.172	1.39234	0.241888	5.75612	8.61e-09	4.93e-07	Tlx3	intron (NR_110973, intron 23 of 28)	-70846
chr13.31293067.31293340	1.52579	0	1.90714	10.338	23.1312	23.8613	17.3075	-4.03131	0.700351	-5.75612	8.61e-09	4.93e-07	4930401O12Rik	Intergenic	-52110
chr15.13371455.13371683	1.21708	3.24434	0.760634	36.0777	20.1285	21.4127	12.6389	-3.93319	0.683328	-5.75594	8.62e-09	4.93e-07	Cdh6	Intergenic	-197927
chr9.31995692.31996000	17.5886	13.8252	17.4749	1.52784	1.2431	1.17548	23.1977	3.64961	0.634059	5.75596	8.62e-09	4.93e-07	Barx2	Intergenic	-82584
chr9.32712377.32712712	2.07374	8.29189	2.59204	30.209	41.7271	42.1598	32.2464	-3.17845	0.55222	-5.75576	8.63e-09	4.93e-07	Ets1	intron (NM_001038642, intron 1 of 6)	16503
chr18.32538312.32538704	37.2324	32.6105	36.7872	3.60384	2.4435	2.77269	29.5065	3.60293	0.626046	5.75506	8.66e-09	4.95e-07	Gypc	intron (NM_001048207, intron 1 of 2)	21536
chr1.129324852.129325062	1.98136	0.880276	1.65105	31.3244	24.5763	24.9608	11.0185	-4.1255	0.717056	-5.75339	8.75e-09	4.99e-07	Thsd7b	intron (NM_172485, intron 1 of 27)	51657
chr15.42520341.42520676	2.90324	7.7391	2.59204	21.076	21.1494	21.0799	20.8652	-2.30585	0.400886	-5.75189	8.82e-09	5.03e-07	Angpt1	intron (NM_001286062, intron 2 of 8)	156447
chr2.160070410.160070929	8.30774	13.9304	10.3841	51.7498	59.4645	60.4207	67.3316	-2.40609	0.418338	-5.75153	8.84e-09	5.04e-07	9130015L21Rik	Intergenic	53982
chr2.12174775.12175353	1.4441	4.49108	1.80503	24.4613	33.8343	32.9347	52.6029	-3.58535	0.623542	-5.74997	8.93e-09	5.08e-07	E030013I19Rik	intron (NM_001001309, intron 22 of 29)	-126324
chr15.82905884.82906458	22.5392	19.7044	23.3257	45.5682	46.4282	45.7976	78.2381	-1.07439	0.1869	-5.74847	9.01e-09	5.13e-07	Tcf20	TTS (NR_045068)	5893
chr5.32730140.32730379	2.32259	3.86955	2.17732	33.4406	50.4155	52.2132	28.017	-4.04623	0.704012	-5.7474	9.06e-09	5.15e-07	Pisd	Intergenic	55337
chr4.155683651.155684024	11.1783	20.8583	12.1091	41.6562	52.3798	50.9871	34.0747	-1.73795	0.3024	-5.74718	9.07e-09	5.16e-07	B930041F14Rik	Intergenic	-10469
chrX.93905589.93905849	44.8501	34.1588	45.3816	6.33088	4.41515	4.8708	20.8777	3.00273	0.522489	5.74697	9.09e-09	5.16e-07	AU015836	Intergenic	-62943
chr10.123263810.123264086	46.7873	36.2089	49.6774	13.6347	11.0937	12.4571	28.971	1.8381	0.319851	5.74673	9.1e-09	5.16e-07	Fam19a2	promoter-TSS (NM_182807)	-123
chr2.151970923.151971189	26.0965	31.9999	25.4428	61.8862	61.8618	61.2173	68.5707	-1.1591	0.201699	-5.74667	9.1e-09	5.16e-07	Fam110a	intron (NM_146127, intron 1 of 1)	2336
chr1.180109013.180109427	26.8637	26.4062	29.3807	14.22	6.47911	7.4395	30.6365	1.58947	0.2766	5.74644	9.11e-09	5.17e-07	Adck3	exon (NM_001033285, exon 17 of 37)	84260
chr14.30553151.30553437	2.4278	3.23586	3.03459	29.6093	47.5129	44.9282	43.1492	-3.82889	0.666316	-5.74635	9.12e-09	5.17e-07	Tkt	intron (NM_009388, intron 1 of 13)	4178
chr9.69713140.69713441	5.53731	9.84044	5.76772	28.9202	36.8855	37.2844	31.1122	-2.31289	0.402523	-5.746	9.14e-09	5.17e-07	Foxb1	Intergenic	47645
chr12.81035957.81036194	7.61186	7.80413	5.85497	35.7053	33.0858	34.3383	14.1335	-2.27834	0.396578	-5.74501	9.19e-09	5.2e-07	Smoc1	intron (NM_022316, intron 1 of 12)	9254
chr12.104391085.104391440	25.0527	22.9564	25.9321	1.32613	1.07898	1.02029	18.5135	4.44102	0.773037	5.7449	9.2e-09	5.2e-07	Serpina3m	intron (NM_009253, intron 2 of 4)	4097
chr8.33666173.33666523	5.16132	3.70418	5.4588	28.918	61.2838	61.5719	30.5548	-3.41121	0.593832	-5.74441	9.22e-09	5.21e-07	Gsr	intron (NM_010344, intron 1 of 12)	13254
chr5.139161523.139162048	33.6467	20.4806	33.7774	3.14137	4.01645	4.48849	28.4202	2.90028	0.50502	5.74289	9.31e-09	5.26e-07	Heatr2	exon (NM_001081265, exon 5 of 13)	11589
chr3.31060793.31062046	54.2309	54.6551	52.7834	28.8005	29.8657	29.3996	252.638	0.871067	0.151681	5.74276	9.31e-09	5.26e-07	Mir7008	Intergenic	21961
chr10.39208711.39209084	1.11783	0.496626	0.931472	15.1477	17.4599	15.5389	17.2491	-4.21125	0.733394	-5.74214	9.35e-09	5.27e-07	Wisp3	Intergenic	-45162
chr1.95528743.95528994	2.21199	2.94823	2.76485	20.6077	29.7234	28.8272	17.4328	-3.34691	0.582914	-5.74169	9.37e-09	5.28e-07	St8sia4	Intergenic	138714
chr13.99353062.99353528	36.1071	30.2272	38.0448	64.6994	60.4555	60.6667	118.881	-0.830557	0.144661	-5.74142	9.39e-09	5.29e-07	Mrps27	intron (NM_173757, intron 2 of 10)	8503
chr10.118804396.118805091	61.8691	74.4554	62.8168	30.1848	28.1466	27.3983	113.067	1.21303	0.211337	5.7398	9.48e-09	5.34e-07	Dyrk2	Intergenic	64121
chr8.68416646.68417001	21.5297	27.1303	21.5285	2.65226	2.69746	2.55072	13.0816	3.14619	0.548227	5.73885	9.53e-09	5.36e-07	1700125H03Rik	intron (NM_001252623, intron 5 of 10)	48420
chr5.117510940.117511226	33.9892	24.5925	30.9528	9.04727	4.68437	4.42954	24.9137	2.34069	0.407904	5.73834	9.56e-09	5.38e-07	Ksr2	intron (NM_001114545, intron 3 of 19)	97020
chr4.59783277.59784158	67.3078	59.3857	65.7638	39.6096	39.849	39.9462	213.426	0.68521	0.119441	5.73678	9.65e-09	5.42e-07	Inip	intron (NM_001013577, intron 1 of 4)	372
chr10.120616441.120617191	57.5236	57.6259	58.2164	11.0011	18.6689	18.3788	86.0588	1.83797	0.320449	5.73561	9.72e-09	5.46e-07	Hmga2	Intergenic	-139923
chr12.88255930.88256290	4.24629	7.20315	4.34257	25.5014	22.3448	21.6324	20.2148	-2.15865	0.376372	-5.73542	9.73e-09	5.46e-07	Gm5662	Intergenic	18408
chr4.8523518.8523771	3.84051	3.65627	4.80038	23.2334	23.4403	22.8802	17.1501	-2.50856	0.437401	-5.73515	9.74e-09	5.46e-07	Rab2a	Intergenic	-12007
chr5.114882335.114883385	7.82301	8.48282	8.78384	27.85	35.6342	36.6333	84.9039	-2.00449	0.349517	-5.73503	9.75e-09	5.46e-07	Oasl2	intron (NM_026263, intron 11 of 11)	-14455
chr9.22150114.22150318	6.79783	2.71812	6.79747	34.5441	32.7906	31.0068	12.0032	-2.56603	0.447515	-5.73396	9.81e-09	5.49e-07	Pigyl	intron (NR_030448, intron 3 of 4)	-6580
chr16.85139423.85139677	4.37194	4.37031	4.78156	35.1763	25.6079	27.0636	16.4711	-2.6998	0.470855	-5.73383	9.82e-09	5.5e-07	App	intron (NM_001198826, intron 1 of 16)	34156
chr15.97422135.97422938	15.5995	12.937	15.1654	52.8474	49.2092	48.5652	121.05	-1.78781	0.311811	-5.73364	9.83e-09	5.5e-07	Amigo2	Intergenic	-175131
chr3.85887172.85887959	3.89064	4.24275	4.42095	13.4801	13.1614	13.1369	47.0802	-1.67373	0.291924	-5.73344	9.84e-09	5.5e-07	Glt28d2	promoter-TSS (NM_177130)	75
chr17.50574147.50574529	5.82164	3.87965	5.91229	22.8039	23.0672	23.709	22.4019	-2.15016	0.375036	-5.7332	9.86e-09	5.51e-07	Plcl2	intron (NM_013880, intron 1 of 5)	64823
chr7.112917906.112918863	11.0553	13.3778	11.6366	21.9296	39.6949	39.4313	69.6515	-1.50069	0.261766	-5.73295	9.87e-09	5.51e-07	Rassf10	Intergenic	-35886
chr4.58401946.58402533	4.97698	4.42234	3.85104	16.8608	17.3115	16.6786	26.0933	-1.93775	0.338112	-5.7311	9.98e-09	5.57e-07	Mir3095	Intergenic	38752
chr3.114889754.114890121	50.3649	37.8543	48.2796	1.92433	1.5657	1.48053	33.374	4.78346	0.834702	5.73075	1e-08	5.58e-07	Olfm3	intron (NR_030469, intron 2 of 2)	-14142
chr9.104355790.104356052	0	0	0	12.5655	26.2895	24.8593	12.8061	-7.53478	1.31484	-5.73056	1e-08	5.58e-07	Acpp	Intergenic	-18197
chr6.148111329.148111761	1.60919	4.71853	2.01138	19.0804	32.823	33.1346	23.894	-3.38648	0.591002	-5.73006	1e-08	5.59e-07	Far2	intron (NM_178797, intron 1 of 12)	64021
chr14.75195549.75195932	11.9759	20.3151	11.3402	39.9566	52.016	54.3888	65.2262	-1.76568	0.308192	-5.72917	1.01e-08	5.62e-07	Cpb2	intron (NM_008879, intron 2 of 16)	-46543
chr4.98091343.98091659	32.0913	27.5385	31.8699	13.4036	7.27038	7.44778	26.0455	1.73612	0.303158	5.72679	1.02e-08	5.69e-07	Tm2d1	intron (NM_001122953, intron 9 of 9)	291754
chr5.75974562.75975062	19.749	22.2441	21.5559	6.12509	6.51698	6.52496	28.3515	1.7176	0.29996	5.72612	1.03e-08	5.71e-07	Kdr	intron (NM_010612, intron 1 of 29)	3727
chr10.122047285.122048024	36.9104	50.1995	38.3678	17.5444	15.3128	17.4249	83.4231	1.31455	0.229616	5.72498	1.03e-08	5.75e-07	Srgap1	promoter-TSS (NM_001242411)	-117
chr8.33892400.33892615	32.2582	38.6955	29.8373	8.74265	5.33498	5.04476	15.2567	2.4233	0.423329	5.7244	1.04e-08	5.76e-07	Rbpms	intron (NM_001286168, intron 1 of 7)	37349
chr4.127243538.127244304	52.5082	52.7913	50.6432	31.3915	27.7947	29.8344	123.014	0.806922	0.140973	5.72396	1.04e-08	5.77e-07	Smim12	promoter-TSS (NM_030252)	-40
chr15.91753886.91754220	4.15987	3.8811	3.11974	37.3455	21.7858	21.6849	18.0487	-2.84531	0.497099	-5.72383	1.04e-08	5.77e-07	Lrrk2	intron (NM_025730, intron 31 of 50)	80797
chr15.86032738.86034538	24.1416	25.267	23.7921	46.5288	47.5616	48.4028	282.266	-0.966151	0.168812	-5.72324	1.05e-08	5.79e-07	Celsr1	exon (NM_009886, exon 1 of 35)	891
chr4.59625697.59626896	38.3228	41.6363	38.4659	23.6052	23.5273	23.3068	160.714	0.743403	0.129892	5.72326	1.05e-08	5.79e-07	E130308A19Rik	promoter-TSS (NM_001015681)	-407
chr9.110440052.110440518	20.59	26.25	21.6333	6.06556	6.16892	5.83334	24.4671	1.91446	0.334534	5.72277	1.05e-08	5.8e-07	Ngp	intron (NM_177771, intron 4 of 9)	20425
chr8.119972535.119972951	46.1177	42.3145	44.2773	13.5857	15.6595	16.1142	38.6331	1.53854	0.268857	5.7225	1.05e-08	5.8e-07	Crispld2	Intergenic	-19718
chr7.79318391.79318640	42.9215	59.4363	43.8947	12.2747	13.06	13.076	19.7887	1.91773	0.335144	5.72211	1.05e-08	5.81e-07	Abhd2	intron (NM_018811, intron 3 of 10)	45242
chr10.117577129.117577502	36.8882	26.3212	32.1358	2.52462	4.62175	4.37032	20.1377	3.02472	0.528686	5.7212	1.06e-08	5.84e-07	Cpm	Intergenic	-52230
chr8.72741406.72741816	35.6018	30.7304	35.5999	15.507	9.81324	10.1632	26.6249	1.54127	0.26941	5.72091	1.06e-08	5.85e-07	Sin3b	intron (NM_009188, intron 7 of 18)	18370
chr15.31367258.31367945	11.9506	11.3387	12.4056	27.4479	25.4032	26.397	69.5716	-1.15336	0.201611	-5.72072	1.06e-08	5.85e-07	Ankrd33b	5' UTR (NM_001164441, exon 1 of 4)	205
chr16.13419780.13420266	81.5531	76.2786	79.4027	37.3223	41.8034	42.1398	96.3214	0.959877	0.167803	5.72026	1.06e-08	5.86e-07	Mir193b	Intergenic	-29543
chr6.9889847.9890244	298.319	330.409	344.432	196.907	166.483	167.009	467.83	0.873491	0.152702	5.72022	1.06e-08	5.86e-07	Nxph1	Intergenic	940023
chr7.24907079.24907593	61.9659	54.8198	61.895	10.5421	11.5608	12.3425	77.6351	2.36728	0.4139	5.71944	1.07e-08	5.88e-07	Arhgef1	intron (NM_001130152, intron 1 of 28)	2941
chr8.68606668.68607137	25.2026	24.8968	26.3131	8.53803	6.53819	6.18251	29.3989	1.85535	0.32445	5.71845	1.08e-08	5.91e-07	Csgalnact1	intron (NM_001252623, intron 3 of 10)	128262
chr11.121981955.121982627	18.4289	24.2867	17.3409	36.1268	47.9435	47.2243	126.56	-1.1442	0.200138	-5.71705	1.08e-08	5.96e-07	Ptchd3	Intergenic	151891
chr19.43200843.43201239	29.4858	16.3749	25.8865	2.97294	1.45133	1.82984	12.687	3.54556	0.620193	5.71687	1.09e-08	5.96e-07	Hpse2	intron (NM_001081257, intron 3 of 11)	187298
chr17.28942153.28942431	20.4788	19.9719	19.9782	54.148	71.592	70.3011	33.4538	-1.70682	0.298711	-5.71395	1.1e-08	6.06e-07	Pxt1	promoter-TSS (NM_153390)	-42
chr4.97673776.97674302	16.9236	12.3356	13.2209	0.895831	1.09332	1.03384	19.5398	3.80122	0.665344	5.71316	1.11e-08	6.09e-07	E130114P18Rik	intron (NM_001122952, intron 1 of 10)	-89480
chr10.122933084.122933392	58.6286	60.7106	55.2432	4.58353	4.97241	5.28965	31.7128	3.54761	0.620988	5.71285	1.11e-08	6.09e-07	Mirlet7i	intron (NM_001110218, intron 9 of 9)	52482
chr10.39686844.39687115	4.09869	13.6572	4.48271	38.1848	28.244	29.3783	22.8779	-2.14986	0.376358	-5.71227	1.11e-08	6.11e-07	E130307A14Rik	intron (NR_038037, intron 1 of 2)	45023
chr3.102203724.102204764	22.3558	21.7676	21.2503	7.70966	1.29146	1.22121	44.6802	2.72289	0.47667	5.71232	1.11e-08	6.11e-07	Vangl1	promoter-TSS (NM_001165951)	-7
chr15.25927182.25927429	0.561918	2.99578	0.70236	23.7955	20.1352	19.0399	13.5639	-3.97263	0.695522	-5.71173	1.12e-08	6.12e-07	Fam134b	intron (NM_001034851, intron 3 of 8)	-6235
chr18.13825050.13825380	25.2608	14.0286	20.5233	1.42629	2.9012	2.74337	14.5609	3.04941	0.53391	5.71148	1.12e-08	6.13e-07	Zfp521	intron (NM_145492, intron 4 of 7)	147498
chr14.54712142.54712586	5.01054	9.18257	4.69713	31.2967	41.8646	42.8521	45.3245	-2.6359	0.461693	-5.7092	1.14e-08	6.2e-07	Cebpe	promoter-TSS (NM_207131)	-219
chr7.28796369.28797003	15.8009	18.4276	16.4585	34.5713	35.9922	35.1782	88.7913	-1.072	0.187768	-5.70914	1.14e-08	6.2e-07	Rinl	exon (NM_177158, exon 9 of 12)	7859
chr10.128327770.128327969	54.3487	30.6468	57.4811	7.08155	8.64266	9.08056	13.6143	2.50902	0.439533	5.70837	1.14e-08	6.23e-07	Cnpy2	TTS (NM_019953)	5399
chr1.132880953.132881698	0.747215	1.99183	0.700477	4.1135	11.3279	11.1986	19.2763	-3.0171	0.528557	-5.70819	1.14e-08	6.23e-07	Lrrn2	intron (NM_010732, intron 1 of 1)	744
chr4.101283903.101284313	40.0096	33.8939	38.9904	9.76369	14.0189	13.2563	31.4924	1.59149	0.278825	5.70786	1.14e-08	6.24e-07	Jak1	Intergenic	-18866
chr14.79290022.79290225	4.09869	2.73145	2.56155	33.5563	51.7807	50.7443	29.3923	-3.84634	0.674017	-5.70659	1.15e-08	6.28e-07	Rgcc	intron (NM_025427, intron 4 of 4)	11509
chr9.119823749.119824086	35.045	30.7732	35.0432	4.88864	4.54578	4.29849	26.5492	2.87665	0.504192	5.70546	1.16e-08	6.32e-07	Scn11a	intron (NM_011887, intron 1 of 26)	1530
chr9.49796640.49797002	9.59749	11.2569	11.5164	29.2626	39.1526	40.0245	26.8389	-1.76269	0.308965	-5.70515	1.16e-08	6.33e-07	Ncam1	intron (NM_010875, intron 1 of 15)	2218
chr19.7182383.7182829	3.74109	3.32418	3.50709	11.0897	16.3272	15.8453	26.4422	-2.04662	0.35874	-5.70502	1.16e-08	6.33e-07	Otub1	intron (NM_134147, intron 3 of 10)	23775
chr14.66964167.66964729	1.98019	2.30936	2.16571	17.6095	22.5149	21.9353	33.9851	-3.27708	0.574443	-5.7048	1.16e-08	6.33e-07	Bnip3l	Intergenic	44547
chr7.46877031.46877528	25.4646	23.124	27.282	10.902	7.71322	8.02299	32.1151	1.52289	0.266952	5.70474	1.17e-08	6.33e-07	Ldhc	intron (NM_013580, intron 7 of 7)	15904
chr15.79733718.79734074	7.41668	10.9258	8.29454	78.6838	63.4818	64.6068	74.7125	-2.96389	0.519611	-5.70405	1.17e-08	6.35e-07	Sun2	intron (NM_194342, intron 7 of 16)	8634
chr10.9985259.9985791	1.04582	3.13629	1.30721	21.7008	24.1425	24.8736	40.6632	-3.7205	0.652364	-5.70311	1.18e-08	6.38e-07	Stxbp5	Intergenic	-84587
chr16.18376341.18377040	18.1162	15.1244	17.9162	3.03495	1.92059	3.11334	24.867	2.66481	0.467312	5.70244	1.18e-08	6.41e-07	Arvcf	intron (NM_033474, intron 2 of 18)	-4224
chr2.10166544.10167416	32.8834	31.701	31.5249	15.9531	16.9399	17.0586	92.3619	0.936978	0.16434	5.70145	1.19e-08	6.44e-07	Itih5	intron (NM_172471, intron 2 of 13)	13365
chr18.21299682.21300752	33.31	39.5409	33.9913	53.7783	59.3572	60.3675	224.28	-0.710523	0.124624	-5.70133	1.19e-08	6.44e-07	Garem	promoter-TSS (NM_001033445)	-283
chr15.73176644.73177525	14.694	15.5835	15.9966	33.9893	36.8005	37.0635	124.947	-1.22889	0.215563	-5.70083	1.19e-08	6.45e-07	Ago2	intron (NM_153178, intron 1 of 18)	8197
chr17.58919073.58919360	43.5486	32.2462	44.7559	13.9336	7.33559	6.93654	29.8278	2.12535	0.37288	5.69982	1.2e-08	6.48e-07	2610034M16Rik	intron (NM_027001, intron 8 of 12)	72172
chr4.49245208.49245607	36.9292	26.0034	36.5789	4.72103	2.88089	2.72417	32.2233	3.28506	0.576339	5.69988	1.2e-08	6.48e-07	Acnat2	intron (NM_178756, intron 2 of 7)	162702
chr9.102717548.102718210	8.82795	12.6067	8.14441	21.0061	37.369	37.5275	63.0998	-1.71543	0.300974	-5.69961	1.2e-08	6.49e-07	Amotl2	promoter-TSS (NM_019764)	-103
chr1.56972156.56973556	29.6417	29.8295	30.0877	18.8706	15.0796	15.1667	152.299	0.869728	0.15261	5.69902	1.21e-08	6.51e-07	9130024F11Rik	non-coding (NR_024325, exon 1 of 1)	869
chr10.120271913.120272585	23.6056	18.491	22.5173	4.91043	5.70755	5.93677	33.6157	1.95429	0.342979	5.69798	1.21e-08	6.54e-07	Llph	Intergenic	44966
chr3.50406781.50407244	18.6208	22.817	19.5208	41.716	44.7034	43.8372	82.2141	-1.10958	0.194793	-5.69621	1.22e-08	6.61e-07	Slc7a11	intron (NM_011990, intron 6 of 11)	36633
chr10.58231456.58231680	1.85807	2.47651	0	39.8665	43.5334	46.8154	24.4363	-4.90811	0.862007	-5.69382	1.24e-08	6.7e-07	Dux	exon (NM_001081954, exon 1 of 1)	1181
chr4.42804979.42805202	26.1292	21.5589	27.2165	5.26901	2.57222	2.43229	16.4329	2.91716	0.512448	5.69261	1.25e-08	6.74e-07	Gm1987	Intergenic	-31105
chr3.15849957.15850257	9.25951	12.3414	10.4164	36.0743	44.0269	42.2352	22.2166	-1.95161	0.342847	-5.69235	1.25e-08	6.75e-07	LOC100038947	Intergenic	-1619
chr4.59806621.59806873	51.7764	53.5925	41.9972	19.5932	17.4599	17.2279	34.2167	1.44361	0.253623	5.69195	1.26e-08	6.76e-07	Snx30	intron (NM_172468, intron 1 of 8)	1097
chr6.142793580.142793779	1.39356	3.71477	1.74185	18.8841	35.531	33.5981	11.7635	-3.74717	0.658503	-5.69044	1.27e-08	6.81e-07	Gm766	intron (NM_001145390, intron 3 of 5)	10785
chr12.112125795.112126141	10.8432	13.917	11.0434	42.8566	53.1345	53.3843	51.8181	-2.07317	0.364335	-5.69028	1.27e-08	6.82e-07	Mir203	intron (NM_001081169, intron 13 of 14)	-4924
chr16.14378646.14379081	53.0574	46.4346	47.5414	27.0701	22.0251	23.3262	69.1979	1.02888	0.180825	5.68994	1.27e-08	6.83e-07	Abcc1	intron (NM_008576, intron 1 of 30)	17266
chr11.109485508.109485753	7.36432	18.1208	8.49684	49.8971	53.0895	57.5841	29.5301	-2.26887	0.398791	-5.68937	1.28e-08	6.84e-07	Slc16a6	intron (NM_028710, intron 2 of 13)	-12033
chr12.105025684.105025902	36.907	32.2286	36.5869	5.3893	2.63095	2.48783	8.7983	3.3708	0.59255	5.68864	1.28e-08	6.87e-07	Mir3069	Intergenic	5363
chr14.34363792.34364089	1.40291	4.98626	1.16903	14.2581	19.9793	20.7207	16.0481	-2.93975	0.516778	-5.68861	1.28e-08	6.87e-07	Fam25c	Intergenic	-8535
chr14.101879058.101879257	33.4453	32.5042	33.0952	1.18026	1.92059	1.81611	13.7759	4.30175	0.756462	5.68667	1.3e-08	6.94e-07	Lmo7	intron (NM_201529, intron 6 of 30)	149253
chr4.116074905.116076712	64.5136	69.2409	63.5853	44.3902	43.0221	42.5903	406.644	0.597978	0.10517	5.68582	1.3e-08	6.97e-07	Uqcrh	promoter-TSS (NM_153521)	-14
chr4.83485654.83486904	60.9333	54.1922	59.1757	35.0964	31.012	31.067	256.924	0.841861	0.148082	5.68511	1.31e-08	7e-07	Psip1	5' UTR (NM_133948, exon 2 of 16)	549
chr17.11550564.11551250	33.4697	23.2511	32.9608	11.3387	5.31168	5.81579	45.5862	2.01608	0.354687	5.6841	1.32e-08	7.03e-07	D17Ertd648e	intron (NM_016694, intron 6 of 11)	332405
chr9.42555029.42555778	35.1176	31.204	32.5146	2.83262	2.30471	2.17934	42.2372	3.75723	0.661065	5.68361	1.32e-08	7.05e-07	Tbcel	intron (NM_175481, intron 14 of 20)	-83060
chr17.6745961.6746426	12.5599	16.3418	11.9612	41.537	50.6937	48.7155	79.2501	-1.79718	0.316211	-5.68348	1.32e-08	7.05e-07	Ezr	intron (NM_009510, intron 7 of 12)	36678
chr4.149562192.149562826	28.7489	31.2976	26.6078	16.3563	9.07366	8.86606	48.0043	1.35982	0.239278	5.683	1.32e-08	7.06e-07	Ctnnbip1	intron (NM_023465, intron 4 of 4)	17312
chr6.115838268.115838595	0.424865	1.69883	0.531053	16.5524	16.3953	17.1645	29.5342	-4.31792	0.759893	-5.68227	1.33e-08	7.09e-07	Efcab12	promoter-TSS (NM_001110506)	-54
chr13.108774950.108775462	22.5468	23.5341	20.3725	41.8727	45.6749	46.0224	86.2174	-1.01572	0.17876	-5.68202	1.33e-08	7.1e-07	Pde4d	intron (NM_011056, intron 1 of 16)	121023
chr2.27939439.27939733	5.6687	5.66659	7.0855	25.6056	34.5056	35.091	17.9607	-2.38443	0.419691	-5.68138	1.34e-08	7.12e-07	Col5a1	intron (NM_015734, intron 4 of 65)	53145
chr6.127993908.127994215	24.4325	18.6944	20.9249	0.766401	3.11784	2.94824	11.7822	3.17091	0.558174	5.68086	1.34e-08	7.14e-07	Tspan11	intron (NM_175414, intron 3 of 8)	106445
chr1.92224977.92225820	16.6764	17.6055	16.5105	34.4009	48.0148	47.3394	147.725	-1.36271	0.239971	-5.67865	1.36e-08	7.22e-07	Hdac4	Intergenic	-77040
chr9.69109519.69109994	11.7106	8.19434	10.6121	0	1.61394	1.52615	39.1688	3.18911	0.56172	5.6774	1.37e-08	7.27e-07	Rora	intron (NM_013646, intron 1 of 10)	-180063
chr16.11461515.11462082	53.2397	41.2025	55.1996	22.8571	19.9498	19.504	93.9024	1.26548	0.222914	5.67698	1.37e-08	7.29e-07	Snx29	intron (NM_001290148, intron 6 of 13)	56098
chr3.89578793.89579089	0.469211	1.87614	0.586482	25.4332	49.7931	48.9189	24.1801	-5.463	0.96235	-5.67673	1.37e-08	7.29e-07	Kcnn3	intron (NM_080466, intron 2 of 7)	58764
chr15.36231247.36231676	10.6947	9.50289	10.9372	52.6999	52.258	51.9493	59.1122	-2.33684	0.411672	-5.67647	1.38e-08	7.3e-07	Mir8097	intron (NM_012031, intron 16 of 18)	8716
chr5.112242348.112242854	50.5748	38.4665	50.5034	8.84611	10.6068	10.0298	52.0961	2.23409	0.393572	5.67644	1.38e-08	7.3e-07	Cryba4	Intergenic	9902
chr10.118564469.118565129	37.3161	36.5295	38.4736	7.14226	7.84508	7.41831	38.5625	2.31953	0.4087	5.6754	1.38e-08	7.34e-07	Tmevpg1	Intergenic	-8212
chr7.41330672.41330970	47.0733	37.8931	46.0222	16.5789	6.42338	6.68135	18.516	2.1793	0.384008	5.67515	1.39e-08	7.34e-07	Gm5592	Intergenic	46483
chr10.85587773.85588112	0.819739	0	0	18.051	20.3357	21.9002	31.2265	-5.98398	1.05475	-5.67338	1.4e-08	7.41e-07	Btbd11	intron (NM_028709, intron 3 of 16)	-10482
chr6.68680446.68681050	57.8153	52.4979	57.5819	9.7542	0.95236	0.900552	37.3272	3.89748	0.687119	5.6722	1.41e-08	7.46e-07	Rprl1	Intergenic	646335
chr10.120898769.120899236	40.7943	40.8783	39.4522	17.6534	15.5946	15.1343	47.5997	1.32533	0.233671	5.67178	1.41e-08	7.46e-07	Msrb3	promoter-TSS (NM_177092)	83
chr15.74778356.74778587	6.60738	4.80358	7.50799	32.5588	27.3188	26.6154	17.8587	-2.1825	0.384787	-5.67196	1.41e-08	7.46e-07	D730001G18Rik	intron (NR_027836, intron 1 of 2)	385
chr3.9844831.9845275	16.9106	15.4434	16.0485	3.71317	2.15797	2.44869	16.2437	2.56465	0.45217	5.67187	1.41e-08	7.46e-07	Pag1	Intergenic	-11355
chr3.17859978.17860248	30.3394	25.3591	30.2093	1.74208	0.708706	0.670152	8.99536	4.84248	0.853744	5.67205	1.41e-08	7.46e-07	Mir124a-2	Intergenic	64449
chr11.32629833.32630100	10.9197	12.475	9.74918	36.1124	35.8319	34.5604	32.1072	-1.69196	0.298427	-5.66959	1.43e-08	7.55e-07	Fbxw11	Intergenic	-12593
chr10.124349266.124349688	95.2098	111.092	96.3578	40.179	33.599	34.3473	54.5769	1.48413	0.26189	5.66699	1.45e-08	7.66e-07	4930503E24Rik	Intergenic	-119605
chr2.103975981.103976260	3.98159	5.97016	4.35463	21.9191	26.7511	27.2417	25.8426	-2.43592	0.429954	-5.66553	1.47e-08	7.72e-07	Lmo2	exon (NM_001142336, exon 3 of 4)	5815
chr2.160230767.160231256	1.422	5.68587	1.7774	21.1965	23.1255	22.9794	21.2332	-2.96316	0.523244	-5.66306	1.49e-08	7.83e-07	Gm826	Intergenic	96436
chr9.53174644.53174953	28.3206	25.7637	25.285	4.56874	1.23909	1.17169	11.0707	3.58084	0.632308	5.66314	1.49e-08	7.83e-07	Ddx10	intron (NM_029936, intron 13 of 17)	73323
chr3.19706862.19707258	29.8368	24.3284	29.3965	3.56753	2.41888	2.2873	22.7979	3.35069	0.591756	5.66228	1.49e-08	7.86e-07	Crh	Intergenic	-11635
chr4.130902227.130902834	67.1566	66.597	65.033	33.0006	32.5363	32.5586	133.019	1.01474	0.179214	5.66219	1.49e-08	7.86e-07	Laptm5	Intergenic	-10906
chr3.8746536.8747079	9.99057	11.2672	11.8472	22.9977	26.8318	26.7075	49.5113	-1.22825	0.216948	-5.6615	1.5e-08	7.88e-07	Hey1	Intergenic	-79839
chr12.85385374.85386096	29.8757	27.2313	30.3559	63.0124	55.5192	54.7597	150.832	-0.98733	0.174405	-5.66113	1.5e-08	7.9e-07	Tmed10	Intergenic	-10818
chr7.125315403.125315640	1.17106	1.56083	1.46374	22.8117	23.4022	27.4706	8.65786	-4.1597	0.734818	-5.66086	1.51e-08	7.9e-07	4933440M02Rik	Intergenic	34266
chr17.8839721.8839970	3.90196	8.17249	3.48371	24.5494	25.3518	24.6991	23.4344	-2.30154	0.406588	-5.66061	1.51e-08	7.91e-07	Pde10a	intron (NM_011866, intron 1 of 21)	38089
chr2.52314874.52315359	32.1149	21.0198	30.8229	6.79984	7.1133	6.72634	38.5227	2.02126	0.357089	5.66037	1.51e-08	7.92e-07	Neb	intron (NM_010889, intron 10 of 156)	23747
chr19.58978691.58979088	12.9552	12.6003	14.8802	29.0616	38.1223	38.33	41.553	-1.3991	0.247207	-5.65963	1.52e-08	7.95e-07	Eno4	intron (NM_175172, intron 14 of 14)	35475
chr15.25751393.25751827	4.80536	3.41588	5.60596	24.9618	26.4909	26.7198	22.7824	-2.5003	0.441795	-5.65943	1.52e-08	7.95e-07	Fam134b	intron (NM_019472, intron 19 of 40)	-91600
chr16.17069447.17070474	30.501	26.3792	29.8216	14.2366	15.5067	15.5465	103.775	0.930393	0.164418	5.65869	1.53e-08	7.98e-07	Ypel1	promoter-TSS (NM_001291047)	-528
chr11.5592391.5592829	1.58719	0.846188	1.98389	13.9803	11.3748	10.756	19.9495	-3.01275	0.532674	-5.6559	1.55e-08	8.11e-07	Ankrd36	intron (NM_023816, intron 7 of 26)	22816
chr5.33938477.33938846	21.4683	25.6018	25.4216	58.0559	51.3888	52.0292	67.1983	-1.16417	0.205869	-5.65489	1.56e-08	8.15e-07	Nelfa	Intergenic	-2417
chr13.37121580.37122099	4.28786	10.0013	3.68469	30.8683	30.6556	30.7342	52.1224	-2.37962	0.420826	-5.65464	1.56e-08	8.16e-07	F13a1	Intergenic	-71555
chr15.86202538.86203234	47.7848	39.7059	49.7315	83.3123	85.4209	84.4219	222.756	-0.886986	0.156871	-5.65425	1.57e-08	8.17e-07	Tbc1d22a	Intergenic	-11668
chr1.74167055.74167499	6.57633	7.51301	6.65427	28.114	24.6008	23.6707	28.482	-1.88604	0.33363	-5.65311	1.58e-08	8.22e-07	Cxcr2	Intergenic	13328
chr10.19104650.19105586	28.704	22.3996	28.4422	16.375	11.8884	10.854	103.86	1.03999	0.184005	5.65196	1.59e-08	8.27e-07	Gm20139	Intergenic	-36960
chr13.89739217.89739815	20.9382	22.946	22.6819	41.7721	44.568	44.569	88.1227	-0.986545	0.174556	-5.65175	1.59e-08	8.28e-07	Vcan	intron (NM_172955, intron 1 of 5)	3033
chr10.118521027.118521290	44.8683	42.2133	42.8865	9.83548	12.3674	12.3826	17.9884	1.89535	0.335388	5.65122	1.59e-08	8.3e-07	Tmevpg1	intron (NR_104123, intron 2 of 4)	35353
chr1.153953830.153954146	6.1545	6.44518	6.59376	21.5946	26.6581	27.4995	24.6682	-1.9966	0.353334	-5.65075	1.6e-08	8.31e-07	Glul	Intergenic	54018
chr17.86185647.86186102	20.7811	19.9587	19.8632	5.17657	6.73892	6.37233	28.5021	1.71208	0.303026	5.64995	1.6e-08	8.35e-07	Prkce	intron (NM_011104, intron 1 of 14)	18010
chr13.99764768.99765098	0	0.561143	0	17.1155	32.4934	31.2744	18.1218	-7.24725	1.28298	-5.64878	1.62e-08	8.4e-07	Cartpt	Intergenic	135745
chr16.84702663.84703502	30.8573	27.1974	29.8603	16.2988	14.4044	14.2695	86.867	0.970692	0.171862	5.64809	1.62e-08	8.43e-07	Mir155	Intergenic	-11167
chr14.117778491.117779317	5.39224	8.98371	6.52932	26.5451	32.513	32.062	89.6233	-2.13668	0.37832	-5.64782	1.62e-08	8.43e-07	Mir6239	intron (NM_001079844, intron 4 of 9)	175012
chr4.80002647.80003276	157.494	158.32	184.968	93.6712	86.2742	87.0581	362.544	0.90366	0.160006	5.64766	1.63e-08	8.43e-07	Tyrp1	Intergenic	-831309
chr4.137954981.137955418	25.1349	25.4436	24.2587	5.92823	2.63095	2.90246	28.4131	2.73748	0.484711	5.64766	1.63e-08	8.43e-07	Eif4g3	intron (NM_199307, intron 15 of 19)	-38201
chr11.3133441.3133671	50.6748	30.5544	49.0132	212.549	192.059	191.046	152.074	-2.19553	0.388824	-5.64659	1.64e-08	8.48e-07	Pisd-ps1	intron (NM_030207, intron 29 of 32)	9538
chr4.44755936.44757184	64.8243	61.4171	63.5937	44.2242	41.2105	41.5859	279.163	0.577813	0.102346	5.64571	1.65e-08	8.52e-07	Zcchc7	promoter-TSS (NM_138590)	-303
chr4.88864631.88865482	63.7895	62.1308	60.924	38.2337	37.8708	39.0081	189.866	0.693993	0.122944	5.64478	1.65e-08	8.56e-07	Ifna1	Intergenic	14730
chr17.57290105.57291158	55.0018	64.1449	51.3962	36.5051	37.355	36.7013	241.522	0.617377	0.109379	5.64436	1.66e-08	8.58e-07	Vav1	intron (NM_011691, intron 1 of 26)	11339
chr12.12546423.12546711	31.8251	25.7077	28.9304	0	1.32913	1.25683	15.7569	4.97173	0.881023	5.64313	1.67e-08	8.63e-07	4921511I17Rik	Intergenic	-154096
chr5.24365589.24365848	23.5833	25.7176	26.1278	4.53945	0.738689	0.698505	19.9358	3.77149	0.668386	5.64269	1.67e-08	8.65e-07	Nos3	intron (NM_008713, intron 1 of 25)	901
chr2.58324253.58324976	23.675	16.1623	21.4123	6.19472	7.4277	7.52533	56.4319	1.52594	0.270454	5.64215	1.68e-08	8.67e-07	Acvr1c	intron (NM_001111030, intron 1 of 8)	311
chr13.102862419.102862675	28.1965	23.8497	25.755	10.1034	2.24194	2.11998	19.4575	2.52577	0.447673	5.64199	1.68e-08	8.68e-07	Cd180	intron (NM_175171, intron 4 of 28)	168991
chr4.107988931.107989508	83.4205	78.4086	82.2709	56.3583	45.1904	44.9315	156.826	0.741794	0.131507	5.6407	1.69e-08	8.74e-07	Slc1a7	intron (NM_146255, intron 2 of 10)	20803
chr5.143757956.143758482	2.64432	9.16356	2.64418	27.3229	16.7642	16.1968	45.5047	-2.09204	0.370917	-5.64017	1.7e-08	8.76e-07	D130017N08Rik	promoter-TSS (NR_015486)	-105
chr2.25338302.25338790	16.5289	10.2555	19.5914	38.6178	45.5601	43.8244	59.3969	-1.46695	0.260144	-5.63898	1.71e-08	8.81e-07	Man1b1	intron (NM_001029983, intron 4 of 12)	5863
chr19.17032263.17032882	59.1137	41.6413	56.1888	6.85311	3.71727	3.80798	62.6353	3.45535	0.612815	5.63849	1.72e-08	8.83e-07	Prune2	intron (NM_181348, intron 6 of 19)	76398
chr18.7001451.7001770	7.40326	2.90216	7.62061	24.3428	21.0065	22.1339	26.0842	-1.88269	0.333989	-5.63699	1.73e-08	8.91e-07	Mkx	intron (NM_177595, intron 2 of 6)	3215
chr5.125794206.125794701	40.4581	31.4557	38.981	10.47	7.74432	8.42149	38.4603	2.06179	0.365791	5.63651	1.74e-08	8.93e-07	Tmem132b	Intergenic	262043
chr16.21693960.21695185	28.9851	26.3609	28.5573	12.7075	16.1355	16.1465	107.153	0.88611	0.157214	5.63635	1.74e-08	8.93e-07	2510009E07Rik	intron (NM_001001881, intron 1 of 1)	482
chr7.115531200.115531589	15.7222	10.0013	16.5253	1.21052	0.984919	0.93134	19.2276	3.77296	0.66947	5.63574	1.74e-08	8.95e-07	Sox6	intron (NM_001277328, intron 10 of 13)	270234
chr4.109676086.109677409	46.943	47.6971	47.23	32.0916	30.1724	30.5886	207.2	0.608126	0.107913	5.63532	1.75e-08	8.97e-07	Faf1	promoter-TSS (NM_007983)	-291
chr17.83985255.83985778	49.7319	49.2703	52.1891	24.7764	26.7563	26.3406	81.0812	0.9485	0.168339	5.63446	1.76e-08	9.01e-07	4933433H22Rik	Intergenic	-93176
chr9.83324379.83324738	17.0323	10.3188	15.967	2.62279	1.60049	1.51343	24.2479	2.96071	0.525785	5.63102	1.79e-08	9.19e-07	Gm2087	Intergenic	-107003
chr11.68864731.68865220	35.5499	33.7361	34.4816	10.5982	9.01502	8.52461	38.6168	1.88555	0.334893	5.6303	1.8e-08	9.21e-07	Ndel1	Intergenic	-11760
chr2.22587343.22588339	463.354	496.855	538.105	297.136	234.825	231.887	1629.59	0.969465	0.172187	5.63032	1.8e-08	9.21e-07	Gad2	Intergenic	-34283
chr6.51270415.51271485	5.46492	4.68248	5.04178	7.05289	25.1058	25.2662	90.5851	-1.93322	0.343365	-5.63023	1.8e-08	9.21e-07	Mir148a	promoter-TSS (NR_029719)	-752
chr15.75887588.75888056	28.2277	26.138	29.7118	42.7812	61.8357	61.9569	83.1773	-1.00113	0.177849	-5.62908	1.81e-08	9.27e-07	Mroh6	intron (NM_001282443, intron 3 of 13)	1014
chr1.133471168.133471413	30.5902	18.1208	30.447	2.87868	1.56146	2.21477	11.7413	3.59386	0.638483	5.62875	1.82e-08	9.28e-07	Sox13	Intergenic	-47087
chr18.13972362.13973079	31.4423	17.5908	30.8099	11.5067	10.4322	10.6235	113.141	1.299	0.230779	5.62877	1.81e-08	9.28e-07	Zfp521	promoter-TSS (NM_145492)	1
chr1.56992285.56992709	17.0506	13.985	17.6235	4.44332	2.25952	2.1366	17.6562	2.50292	0.444828	5.62671	1.84e-08	9.38e-07	9130024F11Rik	Intergenic	21027
chr17.11780842.11781381	22.1937	19.9497	20.6442	3.05993	1.77833	1.68159	35.7896	3.28897	0.584523	5.62677	1.84e-08	9.38e-07	D17Ertd648e	intron (NM_016694, intron 7 of 11)	102175
chr8.13037073.13037394	5.19338	12.6902	5.95043	38.8532	59.6457	58.6571	50.7294	-2.74435	0.487823	-5.62572	1.85e-08	9.42e-07	F10	promoter-TSS (NM_007972)	-83
chr11.24139536.24139780	24.4583	25.0178	26.3055	6.74433	4.70349	4.44762	29.327	2.27264	0.404016	5.62513	1.85e-08	9.45e-07	Bcl11a	intron (NM_016707, intron 2 of 4)	58961
chr10.117876456.117876999	77.1067	83.992	78.1272	34.2795	23.6543	22.3676	69.5348	1.57904	0.280782	5.6237	1.87e-08	9.52e-07	Rap1b	Intergenic	-30693
chr16.57280268.57280559	3.81796	1.90827	4.17567	25.0603	17.1012	16.7928	21.5764	-2.54262	0.452166	-5.62321	1.87e-08	9.54e-07	Tmem30c	intron (NM_027651, intron 3 of 7)	12439
chr17.40806685.40806959	25.3374	18.9115	25.336	1.71674	0.698397	0.660405	13.5488	4.56498	0.811817	5.62316	1.87e-08	9.54e-07	Rhag	Intergenic	-4332
chr5.36089094.36089780	41.1778	41.906	39.0459	30.9238	17.0533	17.4474	122.266	0.923827	0.164318	5.62218	1.89e-08	9.59e-07	Psapl1	intron (NM_030889, intron 3 of 26)	-114646
chr14.38117389.38117721	44.3594	41.833	43.9386	7.7975	8.07456	7.63531	20.7933	2.46414	0.438301	5.62203	1.89e-08	9.59e-07	Nrg3os	Intergenic	-780725
chr4.89524679.89525267	28.155	24.5969	27.2072	10.4199	11.7388	11.7169	44.8645	1.23075	0.218919	5.62195	1.89e-08	9.59e-07	Dmrta1	Intergenic	-163333
chr5.57719610.57719822	30.0956	26.1603	26.1687	3.32467	3.60675	4.26318	29.9149	2.86643	0.509873	5.62185	1.89e-08	9.59e-07	Pcdh7	exon (NM_018764, exon 1 of 2)	1687
chr16.4576878.4577256	50.7416	36.7556	48.2571	23.0446	17.2296	17.2507	44.6071	1.25346	0.222975	5.62151	1.89e-08	9.61e-07	Tfap4	Intergenic	-17360
chr13.60743447.60743650	39.6207	33.6878	40.9848	6.94269	5.6488	5.34151	15.9726	2.68137	0.47703	5.62097	1.9e-08	9.63e-07	BC051665	intron (NM_001285917, intron 19 of 26)	42829
chr19.46454994.46455920	36.2294	40.2734	36.8288	11.9681	20.304	21.1586	114.826	1.06257	0.18904	5.62088	1.9e-08	9.63e-07	Trim8	intron (NM_015752, intron 8 of 11)	-46295
chr6.108249117.108249316	34.1421	29.7181	33.0952	5.90129	1.92059	3.63223	9.91002	3.12128	0.555364	5.62024	1.91e-08	9.66e-07	Itpr1	intron (NM_010585, intron 4 of 61)	36106
chr10.128861198.128861439	39.7336	33.7706	31.6701	3.90168	7.1427	6.75414	13.3111	2.5353	0.451149	5.61965	1.91e-08	9.69e-07	Gdf11	intron (NM_025364, intron 9 of 10)	30399
chr16.29689417.29689870	38.0619	33.5474	38.7505	17.6779	15.2294	14.8009	59.036	1.21523	0.216255	5.61944	1.92e-08	9.69e-07	Opa1	Intergenic	110279
chr17.83278286.83278544	57.5716	47.331	57.1651	9.11396	14.8308	15.4264	34.3576	2.0191	0.359338	5.61895	1.92e-08	9.72e-07	Pkdcc	Intergenic	63135
chr1.188387966.188388283	20.5966	18.6906	18.6236	2.9692	1.81188	1.71331	11.6905	3.18752	0.567396	5.6178	1.93e-08	9.78e-07	Ush2a	intron (NM_021408, intron 10 of 70)	125275
chr7.65802901.65803175	1.0135	1.35082	1.2668	11.1588	32.1263	33.0202	14.5929	-4.42561	0.787817	-5.61756	1.94e-08	9.78e-07	1810008I18Rik	Intergenic	-1017
chr5.37109381.37109815	14.7365	14.0905	12.4132	1.08529	0	0.417497	20.6508	4.89101	0.870682	5.61745	1.94e-08	9.78e-07	Jakmip1	intron (NM_178394, intron 8 of 12)	58662
chr15.80832761.80833100	3.27895	3.27773	4.09848	25.688	27.1142	27.2417	26.7883	-2.91864	0.519584	-5.61725	1.94e-08	9.79e-07	Tnrc6b	intron (NM_177124, intron 1 of 21)	34319
chr5.122537976.122538650	18.9936	19.8121	18.3217	7.69353	6.82877	7.5335	37.8024	1.36976	0.243888	5.61637	1.95e-08	9.83e-07	Atp2a2	Intergenic	-36014
chr13.100875152.100875454	23.4559	22.6809	22.4199	4.67429	1.90158	2.39751	11.7904	2.9753	0.529843	5.61544	1.96e-08	9.88e-07	Slc30a5	Intergenic	-41880
chr10.119452766.119453099	62.5848	66.7323	63.1031	6.36067	10.9255	10.3312	40.3546	2.78421	0.495852	5.615	1.97e-08	9.9e-07	Grip1	Intergenic	-1105
chr11.109479748.109480827	14.9678	11.5227	14.1929	30.8178	27.3862	27.4099	139.112	-1.07039	0.190626	-5.61509	1.96e-08	9.9e-07	Slc16a6	intron (NM_028710, intron 1 of 13)	-6454
chr10.117526632.117526903	39.4499	27.3145	39.0636	2.60351	3.5305	3.33844	14.1443	3.46542	0.617389	5.61301	1.99e-08	1e-06	Cpm	Intergenic	-102727
chr15.99497488.99498324	9.32367	8.43256	10.6134	31.8684	29.3711	29.2921	79.838	-1.6776	0.298923	-5.61215	2e-08	1e-06	Bcdin3d	3' UTR (NM_028224, exon 12 of 12)	-22910
chr16.20316829.20317190	3.8496	6.67016	3.8494	24.1268	32.3636	32.1081	30.293	-2.64788	0.47185	-5.6117	2e-08	1.01e-06	Cyp2ab1	intron (NM_183158, intron 2 of 8)	8422
chr19.21126776.21127270	1.40763	4.50275	1.75945	11.9218	17.4599	17.6108	19.9553	-2.67042	0.475925	-5.61101	2.01e-08	1.01e-06	Zfand5	Intergenic	-145341
chr7.68283721.68284236	12.4232	12.9585	12.8276	47.5763	55.8312	56.6655	76.8333	-2.07357	0.36955	-5.61107	2.01e-08	1.01e-06	Gm16157	intron (NM_001013811, intron 1 of 8)	-7441
chr8.54420706.54421198	43.2483	27.8796	38.8649	6.22448	5.84359	5.5257	34.5975	2.64227	0.471003	5.60988	2.02e-08	1.02e-06	Spcs3	Intergenic	109100
chr4.59261033.59261570	68.9007	56.9644	64.7529	38.6107	36.0557	35.4446	106.585	0.794408	0.141635	5.60884	2.04e-08	1.02e-06	LOC101055769	intron (NR_105031, intron 2 of 3)	1256
chr15.99484827.99485104	4.51151	5.34499	3.13283	27.1714	20.7258	21.5582	17.2568	-2.41788	0.431117	-5.6084	2.04e-08	1.02e-06	Bcdin3d	Intergenic	-10232
chr13.113485390.113485891	3.33121	4.06996	4.16379	36.2071	43.2324	43.0513	47.2891	-3.41452	0.608941	-5.6073	2.06e-08	1.03e-06	4921509O07Rik	intron (NR_045501, intron 2 of 6)	17121
chr14.26878683.26879228	36.7531	24.8331	32.8591	8.21425	7.03514	6.98505	43.0513	2.08841	0.372445	5.60731	2.06e-08	1.03e-06	Asb14	Intergenic	-15658
chr5.24915069.24915477	47.0197	31.3348	45.1434	16.16	14.5571	14.6532	43.0971	1.44827	0.258303	5.60687	2.06e-08	1.03e-06	Prkag2	intron (NM_145401, intron 4 of 15)	-6766
chr17.36101723.36101922	0	6.50084	0	34.2275	31.6898	31.782	10.8828	-4.03854	0.720365	-5.60624	2.07e-08	1.03e-06	C920025E04Rik	Intergenic	9856
chr7.83222102.83222683	4.30997	7.97845	5.08789	22.3073	34.3199	34.0131	33.9203	-2.40251	0.428623	-5.60518	2.08e-08	1.04e-06	4933430H16Rik	Intergenic	-250843
chr14.73168687.73168919	1.19619	1.59432	1.49515	21.275	25.5529	26.5012	20.6268	-4.12353	0.735728	-5.6047	2.09e-08	1.04e-06	Rcbtb2	intron (NM_001170694, intron 10 of 14)	26014
chr10.76425698.76426018	0.43413	2.3145	0.542633	22.0609	27.5225	28.2884	18.1516	-4.63734	0.827628	-5.60317	2.1e-08	1.05e-06	Pcnt	intron (NM_008787, intron 10 of 41)	17039
chr10.100958465.100958698	2.38215	0.793753	1.48876	28.2455	18.8776	19.4029	13.6103	-3.7709	0.673007	-5.60306	2.11e-08	1.05e-06	1700017N19Rik	Intergenic	366205
chr7.29499061.29499454	33.9547	26.8708	33.1571	4.79292	9.26174	8.7579	20.3393	2.01607	0.359821	5.60297	2.11e-08	1.05e-06	Sipa1l3	intron (NM_001081028, intron 2 of 22)	6115
chr1.161076349.161076610	8.51026	6.38032	8.64278	26.1278	30.7881	30.4996	23.5238	-1.89434	0.338158	-5.60194	2.12e-08	1.06e-06	Cenpl	intron (NM_001159930, intron 2 of 4)	5589
chr10.122736794.122737299	44.6158	32.3023	45.0954	12.5956	11.0073	11.8442	65.7889	1.782	0.318145	5.60122	2.13e-08	1.06e-06	Mir8104	intron (NM_176919, intron 1 of 8)	57754
chr9.102730962.102731519	0.998965	0	0.62432	16.0752	24.4376	23.4337	32.0346	-5.24149	0.935781	-5.60119	2.13e-08	1.06e-06	Gm5627	intron (NM_019764, intron 9 of 9)	-8438
chr14.98956524.98957125	9.72248	8.02192	7.8123	30.9769	26.4799	26.5478	41.5622	-1.7125	0.305801	-5.60006	2.14e-08	1.07e-06	Mzt1	Intergenic	89502
chr4.124936608.124937213	73.5871	69.2687	73.2958	52.5857	41.2008	42.5558	164.584	0.67144	0.119908	5.59961	2.15e-08	1.07e-06	Cdca8	promoter-TSS (NM_026560)	-61
chr6.117427929.117428148	3.16717	10.1312	3.16701	46.1373	23.5709	24.7652	29.4802	-2.55529	0.456362	-5.59926	2.15e-08	1.07e-06	Cxcl12	Intergenic	259502
chr3.18613433.18613832	17.7678	15.3234	20.0313	5.31116	3.36104	3.1782	23.1867	2.19149	0.391436	5.5986	2.16e-08	1.07e-06	4930433B08Rik	Intergenic	-133106
chr4.119897483.119897763	28.2679	13.8808	26.0348	4.20021	2.05045	1.93891	17.4052	3.10778	0.555165	5.59794	2.17e-08	1.08e-06	Hivep3	intron (NM_010657, intron 1 of 8)	82943
chr6.144901889.144902977	29.5603	29.3361	29.7507	19.2916	15.8727	16.8437	143.614	0.771791	0.137908	5.5964	2.19e-08	1.09e-06	Bcat1	Intergenic	146758
chr10.98798743.98799289	5.60479	7.80984	6.36875	22.8715	18.609	18.2607	35.7798	-1.60577	0.28694	-5.59619	2.19e-08	1.09e-06	Atp2b1	Intergenic	-116284
chr2.10335070.10335389	38.7583	35.9868	39.736	2.95064	0.600185	0.567535	19.8173	4.87614	0.87135	5.59607	2.19e-08	1.09e-06	Sfmbt2	Intergenic	-35206
chr9.122655626.122655962	0.827036	0	1.03374	12.6081	21.6565	21.5562	21.848	-4.86762	0.870039	-5.59471	2.21e-08	1.09e-06	Mir138-1	Intergenic	-27087
chr14.55055019.55055711	16.6905	18.4934	16.5891	33.0404	38.7998	37.4753	105.9	-1.08943	0.194748	-5.59406	2.22e-08	1.1e-06	Gm10364	Intergenic	16884
chr10.121701413.121702192	48.5958	42.3864	50.4691	19.0657	20.4371	20.2566	96.394	1.23685	0.221166	5.59238	2.24e-08	1.11e-06	BC048403	Intergenic	-38404
chr12.102652291.102652932	20.187	16.4908	20.3487	5.8829	5.98315	5.65767	38.4606	1.70039	0.304045	5.59255	2.24e-08	1.11e-06	Mir1936	intron (NM_172584, intron 2 of 9)	32634
chr17.91614233.91614556	25.3765	14.9049	25.8052	4.37132	5.33498	5.04476	23.9074	2.15801	0.385874	5.59252	2.24e-08	1.11e-06	Nrxn1	Intergenic	-521597
chr4.141271808.141272102	17.0061	19.5183	18.8947	57.6126	67.709	67.7195	56.7993	-1.81098	0.323821	-5.59253	2.24e-08	1.11e-06	Arhgef19	Intergenic	29111
chr7.80276338.80276829	62.5967	43.792	56.9997	1.43934	3.12291	2.95303	38.1994	4.42008	0.790368	5.59244	2.24e-08	1.11e-06	Vps33b	intron (NM_178070, intron 5 of 22)	6914
chr3.58982850.58983876	17.5043	13.9259	18.3174	5.28645	7.29339	7.2503	85.4865	1.31077	0.23442	5.59154	2.25e-08	1.11e-06	Med12l	Intergenic	-23981
chr9.49507414.49508088	20.2324	10.1812	19.87	2.79765	2.56079	2.42148	25.2859	2.69382	0.48179	5.59128	2.25e-08	1.11e-06	Gm11149	exon (NM_001113204, exon 18 of 19)	-10641
chr10.122815059.122815627	87.9238	105.763	87.5518	34.018	35.104	35.4286	136.408	1.4227	0.254486	5.59047	2.26e-08	1.12e-06	Mir8104	intron (NM_176919, intron 4 of 8)	135976
chr10.77681316.77681540	39.6389	37.9732	37.1595	3.14735	6.82877	6.45729	8.41077	2.76909	0.495383	5.58981	2.27e-08	1.12e-06	Tspear	Intergenic	-5123
chr4.129513244.129513880	51.6294	56.5671	50.861	24.4575	20.8039	20.5275	108.215	1.2736	0.227883	5.58883	2.29e-08	1.12e-06	Marcksl1	promoter-TSS (NM_010807)	7
chr15.12275261.12275635	13.0065	11.3919	11.6124	30.2146	30.7295	31.9636	47.0439	-1.36779	0.244766	-5.58815	2.29e-08	1.13e-06	Golph3	Intergenic	-46071
chr14.103649893.103651175	27.0456	22.8735	25.7952	8.64725	11.3769	11.4657	146.828	1.25393	0.224469	5.58618	2.32e-08	1.14e-06	Slain1	promoter-TSS (NM_198014)	-35
chr5.115167411.115167836	46.1247	39.6765	44.5685	13.8528	13.9761	14.4948	39.3448	1.61795	0.289715	5.58465	2.34e-08	1.15e-06	Mlec	Intergenic	-9450
chr10.18891134.18891432	33.5572	43.4839	34.371	10.2631	12.2044	10.9331	21.7033	1.72382	0.308678	5.58453	2.34e-08	1.15e-06	Perp	Intergenic	46205
chr1.90221938.90222425	33.4111	23.2173	34.266	4.83712	1.96782	1.86077	44.4019	3.42093	0.612835	5.58214	2.38e-08	1.17e-06	Ackr3	Intergenic	18269
chr3.79911234.79911445	23.0068	32.4166	22.184	6.6807	0.90594	0.856657	13.465	3.32726	0.596102	5.5817	2.38e-08	1.17e-06	Fam198b	intron (NM_133187, intron 2 of 3)	25404
chr4.22402932.22403184	1.65244	0.734144	2.06544	22.3922	22.7738	22.2528	15.9034	-3.90586	0.699788	-5.58149	2.38e-08	1.17e-06	Fbxl4	intron (NR_104378, intron 5 of 8)	45530
chr7.35920056.35920697	29.5208	21.9877	26.3177	4.41218	1.19663	1.13153	32.0646	3.57159	0.639985	5.58074	2.39e-08	1.17e-06	Zfp507	Intergenic	-117280
chr2.24103687.24104189	3.60164	3.69261	4.15551	21.1179	21.3823	20.9413	30.418	-2.47772	0.443992	-5.58055	2.4e-08	1.17e-06	Tbpl2	Intergenic	-7430
chr19.4615295.4616051	11.9658	12.0227	12.1953	24.3224	22.3266	22.3116	106.002	-0.932569	0.16712	-5.58023	2.4e-08	1.18e-06	Lrfn4	5' UTR (NM_153388, exon 1 of 3)	236
chr4.66857101.66857407	2.72356	4.23508	3.40427	21.5291	23.7728	23.6627	18.4577	-2.76083	0.494881	-5.57877	2.42e-08	1.18e-06	Tlr4	Intergenic	29442
chr2.131478282.131478582	4.16678	8.02192	5.2082	23.5267	28.7132	30.7713	17.4255	-2.29007	0.410565	-5.57785	2.44e-08	1.19e-06	Smox	intron (NR_037281, intron 1 of 2)	-13410
chr11.61648208.61648706	48.8722	40.5721	50.2659	6.62269	2.69422	2.54765	58.1613	3.57855	0.641597	5.57756	2.44e-08	1.19e-06	Grap	Intergenic	-4885
chr19.41328717.41329128	55.4716	36.0657	55.3842	17.7612	11.6541	11.9017	59.8223	1.83995	0.329914	5.57706	2.45e-08	1.19e-06	Pik3ap1	intron (NM_031376, intron 4 of 16)	56096
chr4.129584882.129585557	49.2692	49.7317	48.6997	34.5697	25.57	26.3283	125.295	0.780913	0.140039	5.5764	2.46e-08	1.2e-06	Fam167b	Intergenic	-6517
chr17.73390236.73390813	2.411	1.92808	3.01359	20.0113	14.9527	14.7677	30.5737	-2.75623	0.494343	-5.57553	2.47e-08	1.2e-06	Capn13	intron (NM_001033444, intron 1 of 22)	8879
chr16.76694865.76695311	25.5641	18.283	26.498	10.0335	5.58561	5.28176	27.9694	1.78388	0.320006	5.57452	2.48e-08	1.21e-06	1700041M19Rik	Intergenic	315786
chr4.130519886.130520800	34.877	40.3955	34.8371	12.899	20.9901	20.4437	95.8908	0.997292	0.178904	5.57447	2.48e-08	1.21e-06	Nkain1	Intergenic	53618
chr10.118666000.118666514	26.2476	20.5574	27.7344	4.58353	4.8481	4.93701	23.7678	2.36791	0.424788	5.57435	2.48e-08	1.21e-06	Tmevpg1	Intergenic	-109651
chr6.146379199.146379567	0	0.503356	0	11.5147	29.1472	28.5459	12.9308	-7.18157	1.28837	-5.57415	2.49e-08	1.21e-06	Itpr2	exon (NM_010586, exon 15 of 56)	122810
chr15.3979027.3979805	26.118	27.4196	26.8321	40.6045	60.6503	60.6148	147.589	-1.02291	0.183524	-5.57374	2.49e-08	1.21e-06	Fbxo4	intron (NM_134099, intron 1 of 6)	348
chr17.5311062.5311434	9.71379	8.46528	10.2737	23.4153	30.3793	31.1612	43.4493	-1.58925	0.285132	-5.57371	2.49e-08	1.21e-06	Ldhal6b	intron (NM_001085355, intron 9 of 19)	107525
chr4.56222055.56222944	34.604	24.8347	32.4885	13.7918	16.4006	16.5287	78.923	0.969265	0.173901	5.57365	2.49e-08	1.21e-06	Actl7b	Intergenic	519207
chr7.68102576.68103206	6.62546	5.88711	7.7293	18.3305	17.6536	18.1323	51.3836	-1.42269	0.25527	-5.57326	2.5e-08	1.21e-06	Igf1r	intron (NM_010513, intron 2 of 20)	150471
chr16.89985815.89986555	55.2909	41.8601	54.7708	24.529	24.8822	24.754	105.147	1.03115	0.185022	5.57312	2.5e-08	1.21e-06	Tiam1	Intergenic	-11495
chr7.25267267.25268554	140.87	138.294	139.159	95.3003	101.845	101.099	656.841	0.482086	0.0865068	5.57281	2.51e-08	1.22e-06	Cic	Intergenic	-14612
chr10.118480800.118481296	149.73	135.66	147.199	22.3228	22.0269	21.1941	106.009	2.71805	0.487843	5.57158	2.52e-08	1.22e-06	Ifng	Intergenic	39944
chr17.30524383.30524845	34.0112	23.6686	33.4827	10.7064	8.29629	7.84498	26.0212	1.77393	0.318454	5.57045	2.54e-08	1.23e-06	Btbd9	intron (NM_027060, intron 4 of 10)	51758
chr3.9924634.9925013	41.8067	39.5916	44.4631	7.45426	7.58128	7.64679	37.8339	2.46654	0.442786	5.5705	2.54e-08	1.23e-06	Fabp5	Intergenic	-87760
chr7.24187692.24187932	32.9596	21.5796	27.4649	1.95893	3.1877	3.76787	8.42449	3.17001	0.569095	5.57027	2.54e-08	1.23e-06	Zfp114	Intergenic	12770
chr17.49171338.49171884	5.35003	4.41426	5.73187	14.2408	17.9068	17.9287	27.7769	-1.7005	0.305291	-5.57009	2.55e-08	1.23e-06	1700008K24Rik	Intergenic	-57902
chr16.9017026.9017303	12.532	14.0306	15.0376	46.7008	42.1425	43.1163	22.4534	-1.6741	0.300583	-5.56951	2.55e-08	1.23e-06	1810013L24Rik	Intergenic	187078
chr18.37720242.37720495	0	0	0	12.0814	13.6105	15.0151	12.933	-6.83741	1.22772	-5.56921	2.56e-08	1.24e-06	Pcdhgb4	promoter-TSS (NM_033576)	-206
chr15.12824216.12825275	32.4725	34.6945	30.8932	52.7776	54.1752	53.4554	226.02	-0.716323	0.128642	-5.56834	2.57e-08	1.24e-06	Drosha	promoter-TSS (NM_026799)	-78
chr4.87830914.87831262	40.3293	34.0609	41.9243	12.1746	12.6572	14.0502	21.852	1.57228	0.282363	5.5683	2.57e-08	1.24e-06	Mllt3	intron (NM_027326, intron 5 of 10)	-24763
chr3.9786564.9787027	60.3674	53.2396	55.1837	16.2794	19.4543	19.5702	68.2051	1.6006	0.287485	5.56759	2.58e-08	1.25e-06	Pag1	intron (NM_053182, intron 1 of 7)	46851
chr9.121757472.121757791	37.0163	31.9238	34.8371	8.85193	12.0037	11.3507	38.1464	1.67282	0.300477	5.56723	2.59e-08	1.25e-06	E530011L22Rik	TTS (NM_010918)	2342
chr16.10814820.10815319	70.7926	68.7232	73.5062	11.8026	13.06	13.8025	65.1272	2.45479	0.440992	5.56652	2.6e-08	1.25e-06	Prm1	Intergenic	-18295
chr19.40300005.40300529	27.3402	20.5197	26.8743	3.59698	3.65827	4.15111	23.0966	2.70347	0.485664	5.56655	2.6e-08	1.25e-06	Pdlim1	intron (NM_001034963, intron 20 of 22)	-28541
chr1.165393105.165393463	36.8768	30.0079	37.3601	9.86288	11.7696	11.1294	30.2027	1.66066	0.298407	5.56508	2.62e-08	1.26e-06	Dcaf6	intron (NM_028759, intron 7 of 18)	67221
chr1.33244724.33245422	16.1485	11.9574	17.9418	32.7568	40.1154	41.5705	43.9547	-1.31923	0.237098	-5.56406	2.64e-08	1.27e-06	Prim2	Intergenic	424935
chr5.103481068.103481670	34.6656	28.3382	34.9526	0.391462	0.637012	0.602359	49.8794	5.88546	1.05782	5.56374	2.64e-08	1.27e-06	Ptpn13	intron (NM_011204, intron 3 of 47)	56250
chr4.106909095.106909347	66.6483	66.8071	70.2249	23.3253	25.8103	25.1241	44.8098	1.44679	0.260054	5.56343	2.65e-08	1.27e-06	Ssbp3	Intergenic	-2248
chr10.128149514.128150032	69.5435	62.2706	67.459	36.3856	31.8248	31.8432	82.911	0.995007	0.178852	5.56329	2.65e-08	1.27e-06	Rbms2	intron (NM_001039080, intron 3 of 13)	26866
chr1.94091742.94092171	21.7135	14.6863	21.0643	0.548957	1.33995	1.26706	11.9835	4.1445	0.745075	5.56253	2.66e-08	1.28e-06	Pdcd1	Intergenic	-39375
chr3.92080886.92081823	2.97133	3.56427	2.97118	8.05293	10.0329	10.068	37.8497	-1.58865	0.285609	-5.56233	2.66e-08	1.28e-06	Lor	exon (NM_008508, exon 2 of 2)	2112
chr16.35022119.35023183	52.8635	48.135	49.7205	34.1333	31.559	31.718	191.802	0.630004	0.113266	5.56215	2.66e-08	1.28e-06	Ptplb	promoter-TSS (NM_023587)	-28
chr11.106165209.106165567	6.98719	8.27803	7.76313	31.5612	37.4489	37.9411	42.1178	-2.22805	0.400694	-5.56048	2.69e-08	1.29e-06	Limd2	intron (NM_001252448, intron 10 of 12)	-5232
chr4.59157217.59157521	27.4142	27.404	25.6995	2.32182	0.629702	0.595447	13.3831	4.58475	0.824612	5.55988	2.7e-08	1.29e-06	Ugcg	Intergenic	-32177
chr19.5613056.5613320	65.2079	37.1477	65.073	20.4875	14.495	15.7625	36.1744	1.73323	0.311807	5.55866	2.72e-08	1.3e-06	Kat5	Intergenic	-3092
chr7.65371005.65371431	17.9498	7.82972	17.5409	3.31688	0.899575	1.27596	26.6854	3.0537	0.549428	5.55796	2.73e-08	1.31e-06	Tjp1	5' UTR (NM_001163574, exon 1 of 27)	133
chr1.62751094.62751791	0.998249	0.532201	0.748647	3.72001	10.4559	9.88715	34.3626	-3.39249	0.610452	-5.55733	2.74e-08	1.31e-06	4930487H11Rik	intron (NM_001077405, intron 7 of 15)	43461
chr13.110743907.110744600	14.8592	25.1576	13.3023	37.7546	40.4044	40.8233	112.833	-1.17425	0.211316	-5.55685	2.75e-08	1.31e-06	Plk2	Intergenic	349022
chr11.119057998.119058352	12.5616	13.6034	11.7759	34.5766	40.0349	39.3917	43.1454	-1.59738	0.287489	-5.55632	2.76e-08	1.32e-06	Cbx8	Intergenic	-17295
chr5.102851248.102851632	13.3926	13.5082	14.9302	1.22624	1.49657	1.41515	11.0803	3.32101	0.597784	5.55553	2.77e-08	1.32e-06	Arhgap24	intron (NM_146161, intron 3 of 8)	82699
chr4.122871898.122872385	64.8232	60.8978	65.3195	30.4739	31.4851	29.7723	85.6872	1.05406	0.189755	5.55483	2.78e-08	1.33e-06	Cap1	intron (NM_007598, intron 2 of 12)	13904
chr15.36367182.36367829	9.89253	10.6054	9.13935	29.5064	40.6051	40.3581	75.541	-1.90673	0.343301	-5.5541	2.79e-08	1.33e-06	Rnf19a	Intergenic	-84390
chr4.89688146.89688795	17.5802	13.4303	15.8107	4.72103	2.06833	1.95581	30.7646	2.46	0.442991	5.55316	2.81e-08	1.34e-06	Dmrta1	exon (NM_175647, exon 1 of 2)	116
chr16.34920140.34920462	34.5153	30.4772	33.9742	6.57729	11.8922	11.8075	26.6052	1.6788	0.302346	5.55258	2.81e-08	1.34e-06	1700119H24Rik	intron (NM_139300, intron 14 of 31)	19024
chr4.106232644.106232975	34.8389	45.8751	34.6272	9.24298	7.52039	7.65831	16.5816	2.2418	0.403737	5.55263	2.81e-08	1.34e-06	Usp24	Intergenic	-83393
chr19.42986342.42986813	36.0199	31.8746	35.0585	2.50055	5.69667	5.77154	27.8526	2.8549	0.514235	5.55174	2.83e-08	1.34e-06	Hps1	intron (NM_001081257, intron 5 of 11)	-206532
chr6.146077215.146077539	36.8756	28.0036	33.7651	3.63156	1.77285	2.23522	27.2681	3.71254	0.668723	5.55169	2.83e-08	1.34e-06	Sspn	Intergenic	143244
chr8.31111484.31112045	3.22353	2.97446	3.40932	7.14035	14.0114	14.5418	47.6643	-1.92232	0.346258	-5.5517	2.83e-08	1.34e-06	Rnf122	promoter-TSS (NM_175136)	-141
chr17.32133373.32133867	41.9474	38.2733	39.0597	10.0143	2.32799	2.20135	21.2882	3.07625	0.55415	5.55129	2.84e-08	1.35e-06	Notch3	exon (NM_008716, exon 30 of 33)	33237
chr14.72113112.72113998	38.3346	22.1965	36.3295	0	0.433053	0.409496	39.9696	6.77739	1.22092	5.55105	2.84e-08	1.35e-06	4930434J06Rik	Intergenic	256518
chr7.54878966.54879241	30.2947	20.1889	30.2931	0	0	0	13.5645	7.63924	1.37621	5.55091	2.84e-08	1.35e-06	Luzp2	intron (NM_178705, intron 1 of 11)	43856
chr15.6067431.6067634	0.683116	2.73145	0.853849	19.671	41.4245	40.0613	14.8282	-4.64355	0.836605	-5.55047	2.85e-08	1.35e-06	Dab2	Intergenic	-232244
chr3.122520856.122521690	33.5455	29.1398	32.1252	9.61168	8.97043	8.91744	105.027	1.78307	0.321254	5.55036	2.85e-08	1.35e-06	Mir7657	intron (NM_013867, intron 8 of 11)	20614
chr1.171072952.171073196	77.9254	85.6671	73.2289	45.2834	30.5727	31.1334	68.3236	1.15864	0.208768	5.54992	2.86e-08	1.35e-06	Mir6546	Intergenic	-8413
chr19.28679694.28680385	20.7422	27.1092	22.1507	35.8171	43.5741	44.0906	107.577	-0.840653	0.151474	-5.54982	2.86e-08	1.35e-06	Glis3	5' UTR (NM_175459, exon 1 of 11)	198
chr10.126988884.126989142	68.3327	61.6737	61.8728	18.2279	7.41541	7.01202	33.0531	2.58288	0.465409	5.54969	2.86e-08	1.35e-06	Mir26a-2	intron (NM_001113470, intron 1 of 7)	-6536
chr17.88413233.88413842	6.1682	4.56734	6.56764	23.6052	25.1881	24.4133	45.3469	-2.08215	0.375207	-5.54935	2.87e-08	1.36e-06	Foxn2	Intergenic	-27123
chr8.22491883.22492344	5.73107	10.8548	6.40942	24.0139	48.2227	47.5649	37.04	-2.40188	0.432863	-5.54882	2.88e-08	1.36e-06	Smim19	intron (NM_011394, intron 1 of 10)	-15268
chr5.102045032.102045497	18.2418	15.5446	16.4467	0.506548	0.412144	0.389724	13.7739	5.27464	0.950615	5.54866	2.88e-08	1.36e-06	Wdfy3	intron (NM_172882, intron 1 of 66)	24581
chr6.31613448.31613908	23.8809	25.3829	21.537	9.72881	7.08244	7.09111	41.7956	1.5787	0.284522	5.5486	2.88e-08	1.36e-06	Podxl	Intergenic	-49783
chr8.73353361.73354005	4.10505	1.43983	4.59093	14.2729	9.52852	9.01017	90.9497	-1.6419	0.295928	-5.5483	2.88e-08	1.36e-06	Large	Intergenic	-1089
chr15.8636091.8636290	5.57422	4.64346	6.96741	44.8498	34.5707	35.4142	15.2908	-2.7393	0.493908	-5.54617	2.92e-08	1.38e-06	Slc1a3	exon (NM_148938, exon 10 of 10)	74603
chr16.96159038.96159818	25.5158	27.8251	25.8713	14.2054	12.5416	12.3245	78.9793	1.01907	0.183753	5.54585	2.93e-08	1.38e-06	Wrb	exon (NM_001001492, exon 11 of 11)	13812
chr16.23161727.23162655	46.5019	38.7871	45.1869	22.8683	26.0489	26.0003	123.872	0.793033	0.143001	5.54565	2.93e-08	1.38e-06	Adipoq	Intergenic	15826
chr19.42311402.42311727	31.6329	26.7782	25.1126	8.68901	8.24794	8.35635	28.2127	1.72653	0.311326	5.54572	2.93e-08	1.38e-06	Mir3085	intron (NM_145123, intron 5 of 14)	-31373
chr1.31380393.31380686	27.9659	24.007	29.6233	2.40869	3.26631	3.08863	12.1271	3.20139	0.577306	5.54539	2.93e-08	1.38e-06	Gm4850	Intergenic	115693
chr6.41554317.41555185	30.7897	26.2898	29.8661	10.3222	7.73541	7.73259	80.1761	1.75708	0.31685	5.54548	2.93e-08	1.38e-06	Prss2	Intergenic	32760
chr17.70534449.70534703	0	0	0	9.25692	30.8801	29.9124	11.2272	-7.62788	1.37558	-5.5452	2.94e-08	1.38e-06	Dlgap1	intron (NM_001128180, intron 1 of 9)	12467
chr18.38144263.38144518	34.8389	35.5515	28.5773	2.76623	5.25162	5.67535	18.1755	2.81969	0.508579	5.54425	2.95e-08	1.39e-06	Pcdh1	Intergenic	65386
chr3.136836829.136837184	1.95724	5.7391	2.44642	33.8164	46.9358	47.4434	43.922	-3.68733	0.665116	-5.54389	2.96e-08	1.39e-06	Ppp3ca	intron (NM_008913, intron 2 of 13)	166928
chr10.123091809.123092119	60.0439	48.3756	56.0081	25.8063	15.4388	14.599	41.3942	1.57805	0.284673	5.54336	2.97e-08	1.39e-06	Mon2	Intergenic	-15445
chr15.74563375.74563685	6.27324	6.56952	7.28106	21.2522	29.6426	29.198	21.4718	-2.01139	0.362843	-5.54341	2.97e-08	1.39e-06	Bai1	intron (NM_174991, intron 17 of 30)	47308
chr2.126252280.126252567	27.0969	24.5071	26.6116	5.73736	1.33374	1.26119	20.8284	3.31354	0.597737	5.54347	2.97e-08	1.39e-06	Dtwd1	Intergenic	100280
chr14.55054207.55054672	11.3638	7.9716	11.9612	26.8471	26.7894	26.1115	48.5934	-1.34402	0.242478	-5.54286	2.98e-08	1.39e-06	Gm10364	Intergenic	15998
chr5.76657347.76658389	19.1063	22.7943	20.0405	8.14751	9.02292	8.7062	72.9438	1.24894	0.225327	5.54277	2.98e-08	1.39e-06	Cep135	Intergenic	65758
chr1.152617918.152618311	20.5143	14.1425	22.1047	2.39646	3.89968	3.68754	18.8015	2.48324	0.448045	5.54239	2.98e-08	1.4e-06	Rgl1	intron (NM_016846, intron 2 of 17)	6938
chr4.62661451.62661967	102.428	88.7376	101.748	54.3329	64.2674	63.5815	175.554	0.675874	0.121947	5.54236	2.98e-08	1.4e-06	Rgs3	intron (NM_134257, intron 10 of 15)	42051
chr11.51375998.51376213	7.09681	11.1787	8.87055	36.0634	33.7882	35.3133	16.979	-1.97935	0.357166	-5.54183	2.99e-08	1.4e-06	Col23a1	intron (NM_153393, intron 2 of 28)	86180
chr19.42711810.42712188	22.797	25.974	21.1412	3.73696	3.54727	3.83348	13.9673	2.6472	0.4777	5.54155	3e-08	1.4e-06	Pyroxd2	Intergenic	40801
chr11.80504988.80505393	12.3567	11.4371	12.4418	35.4659	30.7484	29.9703	40.2588	-1.40619	0.253784	-5.54092	3.01e-08	1.4e-06	Cdk5r1	intron (NM_177390, intron 21 of 21)	28136
chr15.76273786.76274744	16.4204	18.5932	17.8	47.5057	53.2719	53.5933	127.794	-1.55394	0.280442	-5.54105	3.01e-08	1.4e-06	Gm10872	intron (NM_028852, intron 1 of 4)	-4150
chr4.11672374.11673109	1.51473	1.26181	1.41999	9.94239	9.65515	9.87018	24.8847	-2.80982	0.507101	-5.54095	3.01e-08	1.4e-06	Gem	Intergenic	-31739
chr12.85478740.85478993	31.8214	18.2813	32.9169	87.3577	72.5893	71.5005	60.6515	-1.47103	0.265501	-5.54058	3.01e-08	1.41e-06	Fos	Intergenic	4962
chr16.64770468.64771356	41.6969	44.502	40.7543	28.1456	23.3323	23.2887	130.866	0.766054	0.138284	5.53972	3.03e-08	1.41e-06	4930453N24Rik	intron (NM_026273, intron 1 of 2)	226
chr18.52768058.52768779	0.57904	0.771766	0.723762	2.94247	7.18227	6.79156	34.7475	-3.0853	0.55709	-5.53823	3.06e-08	1.42e-06	Sncaip	promoter-TSS (NM_001199153)	39
chr16.22479256.22479726	33.4335	27.2101	34.0235	4.00937	2.85438	2.69911	37.2859	3.31561	0.59869	5.53811	3.06e-08	1.42e-06	Etv5	intron (NM_138650, intron 23 of 24)	-39951
chr13.109278672.109278907	0.59049	1.57405	0.738073	22.0048	28.4834	30.012	10.4779	-4.85377	0.876567	-5.53726	3.07e-08	1.43e-06	Mir582	intron (NM_011056, intron 3 of 16)	-45963
chr13.9878633.9879107	8.21464	10.9488	9.90106	28.3262	40.8379	39.7633	41.3852	-1.9223	0.347182	-5.53685	3.08e-08	1.43e-06	Zmynd11	exon (NM_033269, exon 5 of 5)	-113451
chr16.92801553.92802178	76.5788	70.9129	75.4061	44.4953	49.3954	48.7391	166.558	0.636153	0.114948	5.53429	3.12e-08	1.45e-06	Runx1	intron (NM_001111022, intron 2 of 6)	24280
chr12.78225735.78227480	24.9818	24.0417	23.3444	15.6827	14.1899	13.9381	215.356	0.724986	0.131016	5.53355	3.14e-08	1.46e-06	Gphn	promoter-TSS (NM_145965)	-452
chr14.60727314.60727513	4.87745	2.78607	3.48371	16.5236	40.3324	39.0464	12.0464	-3.09818	0.55996	-5.53285	3.15e-08	1.46e-06	C1qtnf9	intron (NM_001033272, intron 4 of 12)	-40734
chr19.6851116.6851384	6.73466	4.14286	8.41788	23.6929	32.1289	31.7313	16.2227	-2.1858	0.395071	-5.53267	3.15e-08	1.46e-06	Ccdc88b	intron (NM_001081291, intron 14 of 26)	6968
chr5.134802193.134802707	43.5655	45.0821	42.6162	12.8339	16.036	15.8689	67.1225	1.54132	0.278587	5.53261	3.15e-08	1.46e-06	Eln	Intergenic	-55261
chr1.181446800.181447414	37.8413	31.7114	34.8371	1.91912	0.936874	0.885909	38.221	4.82305	0.871799	5.5323	3.16e-08	1.47e-06	Ccdc121	intron (NM_028408, intron 3 of 5)	64479
chr5.33920838.33921414	36.2276	26.718	35.9238	13.0912	9.65289	10.3868	54.8697	1.58368	0.286294	5.53166	3.17e-08	1.47e-06	Nelfa	intron (NM_011914, intron 2 of 10)	15150
chr14.118069791.118070496	1.18433	1.05234	1.23361	9.02747	11.1536	11.5758	28.3139	-3.20005	0.578608	-5.53061	3.19e-08	1.48e-06	Dct	Intergenic	-17733
chr11.46314483.46314984	18.044	18.1298	17.6961	59.248	55.4753	54.9899	119.45	-1.65932	0.30005	-5.53014	3.2e-08	1.48e-06	Cyfip2	intron (NR_105955, intron 2 of 4)	-1955
chr3.126663448.126663817	21.4683	14.0559	22.597	6.37977	0.519079	0.490841	13.5906	3.10731	0.561919	5.52982	3.21e-08	1.48e-06	Camk2d	intron (NM_023813, intron 2 of 17)	66749
chr10.128743362.128743584	70.6152	60.8022	73.4234	25.4046	24.1151	23.6176	35.2439	1.48496	0.26855	5.52954	3.21e-08	1.48e-06	Dgka	intron (NM_016811, intron 1 of 23)	591
chr1.87765802.87766551	25.6414	20.555	25.5472	10.701	10.7553	10.6545	62.8873	1.15839	0.209497	5.52936	3.21e-08	1.49e-06	Atg16l1	intron (NM_001205391, intron 3 of 18)	9960
chr4.11766385.11766747	6.52629	4.60508	8.15744	29.2626	32.2744	31.5193	30.1036	-2.27296	0.41115	-5.52828	3.23e-08	1.49e-06	Cdh17	intron (NM_019753, intron 1 of 17)	8396
chr17.10093541.10093787	23.1319	24.8152	25.3873	0.955674	0.777568	0.735268	13.5929	4.90287	0.886943	5.52783	3.24e-08	1.5e-06	Qk	Intergenic	225694
chr8.44937984.44938240	1.62672	0.722717	1.35553	37.658	13.4516	12.7199	24.2641	-4.05017	0.73291	-5.52615	3.27e-08	1.51e-06	Fat1	Intergenic	-12090
chr15.41639653.41640018	7.23431	7.61223	8.09057	30.9576	22.0396	22.3293	29.9467	-1.71281	0.309968	-5.52576	3.28e-08	1.51e-06	Oxr1	intron (NM_001130166, intron 2 of 16)	-149187
chr10.96188073.96188501	3.24838	6.49435	2.43616	22.0095	18.803	18.6268	29.428	-2.31051	0.418196	-5.52495	3.3e-08	1.52e-06	4930459C07Rik	Intergenic	-37874
chr19.42661338.42662081	24.7244	22.718	24.5826	10.1528	9.29319	9.27584	39.8997	1.32617	0.240042	5.52474	3.3e-08	1.52e-06	Loxl4	Intergenic	-48630
chr3.139842053.139842354	0	0	0	15.6326	13.9911	15.034	12.5819	-7.21221	1.30554	-5.5243	3.31e-08	1.52e-06	Mirlet7j	Intergenic	-186077
chr13.99745641.99745900	6.96778	5.71502	4.01966	33.5919	26.5928	27.9402	18.3285	-2.38348	0.43149	-5.52383	3.32e-08	1.53e-06	Cartpt	Intergenic	154919
chr16.91789533.91790185	89.6315	83.3405	89.6267	45.909	45.5883	45.6114	188.028	0.933242	0.168946	5.52392	3.32e-08	1.53e-06	Itsn1	intron (NM_010587, intron 4 of 38)	60534
chr2.105675245.105675697	26.456	23.371	28.0696	50.5453	50.4526	49.7126	74.6544	-0.954635	0.172828	-5.52363	3.32e-08	1.53e-06	Pax6	promoter-TSS (NM_013627)	-38
chr12.82387005.82387426	3.63249	7.04221	4.12761	31.8837	43.6912	41.7448	53.1334	-3.00446	0.543958	-5.52333	3.33e-08	1.53e-06	Sipa1l1	intron (NM_172579, intron 6 of 20)	75910
chr10.120913839.120914117	52.9451	47.2667	47.4483	12.6909	8.26061	7.81124	18.8533	2.37394	0.429834	5.52293	3.33e-08	1.53e-06	Msrb3	Intergenic	-15006
chr17.56290467.56290693	3.06951	7.36407	3.06934	24.957	51.6106	51.2032	37.7089	-3.2794	0.593812	-5.52263	3.34e-08	1.53e-06	Plin3	promoter-TSS (NM_025836)	-66
chr16.57280644.57280879	2.95245	0	2.21422	31.0068	19.5314	20.7776	9.86697	-3.70415	0.670767	-5.52225	3.35e-08	1.54e-06	Tmem30c	intron (NM_027651, intron 3 of 7)	12106
chr12.80112876.80113505	64.1478	67.5144	66.0798	21.7317	16.4622	16.1432	122.436	1.86472	0.337734	5.52127	3.37e-08	1.54e-06	Zfp36l1	promoter-TSS (NM_007564)	-94
chr14.73098327.73098601	2.53374	2.70165	3.16701	18.0258	21.6503	21.1329	14.6876	-2.87285	0.520336	-5.52114	3.37e-08	1.54e-06	Rcbtb2	Intergenic	-44057
chr5.50034264.50034670	32.1853	17.798	31.2421	0.579979	0.94378	0.892439	39.6048	5.04406	0.913593	5.52113	3.37e-08	1.54e-06	Gpr125	intron (NM_133911, intron 1 of 18)	24549
chr1.159065128.159065341	38.4205	18.2267	36.6277	1.10304	2.69242	2.54595	11.5376	3.8364	0.694903	5.52078	3.38e-08	1.55e-06	Pappa2	Intergenic	-107790
chr16.92764784.92765213	62.8721	55.2895	61.5725	20.8604	19.2059	18.5835	57.6607	1.61422	0.292405	5.52048	3.38e-08	1.55e-06	Runx1	intron (NM_001111022, intron 2 of 6)	61077
chr4.45948962.45949834	34.4797	34.8924	33.9192	13.5196	16.0599	16.0184	81.4021	1.16937	0.211847	5.51988	3.39e-08	1.55e-06	Tdrd7	intron (NM_198660, intron 36 of 37)	-15989
chr14.54908705.54908961	15.7249	7.22717	14.9108	33.9841	57.543	55.826	26.7488	-1.9582	0.354761	-5.51978	3.39e-08	1.55e-06	Slc22a17	exon (NM_021551, exon 4 of 9)	4288
chr18.77577445.77577783	5.7551	12.0538	6.16585	55.7054	34.5593	34.8222	32.1508	-2.39659	0.43423	-5.51918	3.41e-08	1.56e-06	Rnf165	Intergenic	-12461
chr2.165659583.165659884	29.0709	28.2913	30.5689	11.7244	7.63149	7.8177	26.9127	1.71379	0.310535	5.51885	3.41e-08	1.56e-06	Eya2	intron (NM_010165, intron 1 of 15)	4463
chr9.58507702.58507930	36.5124	37.3099	36.5105	9.27713	8.38686	7.93062	15.7476	2.10983	0.382339	5.51821	3.42e-08	1.56e-06	6030419C18Rik	Intergenic	19220
chr16.21640805.21641311	39.3054	27.8424	36.0739	12.5708	9.47037	9.67161	39.5809	1.70991	0.30996	5.51657	3.46e-08	1.58e-06	2510009E07Rik	intron (NM_001285894, intron 45 of 45)	53513
chr4.101298381.101298950	38.8729	29.0012	36.9762	15.3226	16.8473	16.8867	55.5282	1.09156	0.197889	5.51602	3.47e-08	1.58e-06	Jak1	Intergenic	-33291
chr2.79206241.79206655	8.05912	6.26587	9.23392	20.4768	24.9908	24.069	33.8893	-1.56791	0.284254	-5.51588	3.47e-08	1.58e-06	Itga4	Intergenic	-49015
chr7.113206917.113207671	38.5766	47.9721	38.9898	62.8429	72.2448	71.6823	216.253	-0.732794	0.132938	-5.5123	3.54e-08	1.61e-06	Arntl	promoter-TSS (NM_001243048)	-162
chr7.90353838.90354238	27.1066	19.4539	24.7595	1.76597	1.43685	1.35869	24.5808	3.97383	0.720939	5.51202	3.55e-08	1.61e-06	Sytl2	intron (NR_110348, intron 2 of 8)	-32945
chr2.27496385.27496932	14.7493	13.5575	14.9392	1.723	0	0	22.9852	4.83478	0.8772	5.51161	3.56e-08	1.62e-06	Wdr5	Intergenic	-18616
chr4.62407675.62408133	48.8807	41.6798	47.4361	17.9996	22.5952	23.3444	64.2525	1.0966	0.19897	5.51136	3.56e-08	1.62e-06	Cdc26	promoter-TSS (NM_027297)	807
chr9.64938337.64938890	41.5048	41.5732	38.6729	11.5043	10.0536	10.1624	59.9734	1.93964	0.351963	5.51093	3.57e-08	1.62e-06	Slc24a1	intron (NM_144813, intron 2 of 9)	12908
chr3.145968942.145969310	23.7924	19.6309	24.0744	7.67647	3.6434	4.42954	27.6788	2.13231	0.386959	5.51044	3.58e-08	1.63e-06	Syde2	Intergenic	-18775
chr4.106804171.106805226	41.0413	39.9267	40.7422	23.471	25.0986	24.7652	156.182	0.723726	0.131345	5.51013	3.59e-08	1.63e-06	Acot11	Intergenic	-4575
chr11.120957642.120958260	9.00521	12.6026	9.84893	32.0328	32.889	31.98	55.0768	-1.63468	0.296687	-5.50977	3.59e-08	1.63e-06	Slc16a3	intron (NM_030696, intron 5 of 5)	8749
chr6.52861197.52861698	2.49841	2.58998	3.12284	29.1538	43.9976	42.3277	55.304	-3.82314	0.694013	-5.50875	3.61e-08	1.64e-06	Jazf1	intron (NM_173406, intron 2 of 4)	48183
chr9.101971823.101972687	19.0104	18.2517	18.7274	6.27651	5.32881	5.03893	35.9872	1.75324	0.318278	5.50852	3.62e-08	1.64e-06	Mir7243	intron (NM_001168296, intron 9 of 14)	333002
chr19.53536759.53537064	25.0476	32.7773	23.3386	7.7141	5.02116	5.34151	40.1586	2.18012	0.395844	5.50754	3.64e-08	1.65e-06	Dusp5	intron (NM_001085390, intron 2 of 3)	7590
chr16.24215417.24215738	23.3702	12.6902	22.1789	2.19924	1.78937	1.69203	17.2696	3.37222	0.612408	5.5065	3.66e-08	1.66e-06	Lpp	Intergenic	-177790
chr4.63495562.63496311	41.2493	39.6242	40.8755	24.5494	22.2789	22.2776	97.155	0.817173	0.148402	5.50649	3.66e-08	1.66e-06	Whrn	promoter-TSS (NM_001008792)	-112
chr5.34224898.34225174	25.6575	22.1277	24.5243	3.40869	2.77342	3.93382	9.09605	2.83144	0.514204	5.50646	3.66e-08	1.66e-06	Mxd4	intron (NM_001015039, intron 6 of 12)	-37358
chr11.32425056.32425477	2.97204	4.84152	3.30209	14.5435	15.474	15.0625	20.2936	-2.05112	0.372542	-5.50575	3.68e-08	1.66e-06	Ubtd2	3' UTR (NM_177364, exon 13 of 13)	-30003
chr4.46388982.46389610	78.6506	67.3264	78.9234	54.4157	44.5797	44.7532	169.783	0.652304	0.118476	5.50581	3.67e-08	1.66e-06	5830415F09Rik	intron (NM_029086, intron 1 of 5)	273
chr11.44174609.44174939	21.4717	13.4674	18.4184	2.85259	2.9012	2.74337	28.8022	2.65589	0.482484	5.50461	3.7e-08	1.67e-06	Il12b	Intergenic	-225309
chr4.126202209.126203239	91.6422	97.6432	93.4282	65.0229	61.4738	61.4766	346.169	0.584923	0.106361	5.49941	3.81e-08	1.72e-06	Thrap3	intron (NM_146153, intron 1 of 10)	287
chr2.162967271.162967477	7.40537	10.7674	9.25622	42.1928	38.9685	38.6034	16.189	-2.14516	0.390083	-5.49925	3.81e-08	1.72e-06	Sgk2	exon (NM_001081338, exon 19 of 23)	-20116
chr18.66236461.66236660	2.09033	0	2.61278	9.44206	61.4589	62.6559	9.96623	-4.80442	0.873684	-5.49903	3.82e-08	1.72e-06	Mir694	intron (NM_178793, intron 2 of 10)	-17222
chr9.26808768.26809120	4.7373	4.73554	3.94754	15.3801	20.6749	20.0647	22.236	-2.0759	0.3775	-5.49908	3.82e-08	1.72e-06	Glb1l2	Intergenic	-2512
chr7.90313407.90313771	16.0354	15.2662	17.1799	1.94015	1.57857	1.4927	20.6347	3.28408	0.597222	5.49892	3.82e-08	1.72e-06	Sytl2	intron (NR_110348, intron 1 of 8)	11242
chr19.16978738.16979282	20.4559	14.3138	20.1352	1.73249	0.704804	0.666463	20.4713	4.18861	0.762003	5.49684	3.87e-08	1.74e-06	Prune2	intron (NM_181348, intron 1 of 19)	22995
chr4.129640507.129641359	90.0175	93.4135	87.3989	59.2204	63.4944	63.021	278.077	0.536078	0.0975272	5.4967	3.87e-08	1.74e-06	Txlna	promoter-TSS (NM_001005506)	80
chr4.83524996.83526023	59.6464	56.5526	60.1515	36.0507	39.4207	39.7495	207.508	0.605849	0.110229	5.49629	3.88e-08	1.74e-06	Ccdc171	promoter-TSS (NM_001081012)	-68
chr4.117124480.117125254	70.3071	75.0143	67.4266	45.992	43.8638	43.3524	194.9	0.67182	0.122244	5.49574	3.89e-08	1.75e-06	Btbd19	non-coding (NR_024078, exon 2 of 7)	1131
chr10.4239706.4240204	1.67562	2.60555	1.39627	13.2454	13.4711	12.3743	20.4533	-2.80353	0.510173	-5.49526	3.9e-08	1.75e-06	Akap12	Intergenic	-26312
chr19.17014427.17014955	20.5477	15.0978	20.4149	2.67733	1.8153	2.05986	25.2567	3.10637	0.565295	5.49513	3.9e-08	1.75e-06	Prune2	intron (NM_181348, intron 4 of 19)	58482
chr11.116657624.116658182	62.0743	57.4825	61.0739	32.0929	32.6398	33.4633	89.5675	0.873992	0.159069	5.49441	3.92e-08	1.76e-06	Gm11744	intron (NM_001163318, intron 2 of 4)	901
chr19.41031030.41031645	26.921	22.9158	27.1458	6.89761	5.9239	5.60165	50.2028	2.06523	0.375995	5.49272	3.96e-08	1.78e-06	Dntt	intron (NM_009345, intron 1 of 11)	1984
chr14.47937062.47937624	8.16827	9.56734	7.42531	23.0601	28.3142	28.7094	40.2833	-1.68242	0.306357	-5.49169	3.98e-08	1.79e-06	4930447J18Rik	intron (NR_045959, intron 2 of 3)	38487
chr15.38473337.38474032	40.0447	46.9683	38.541	82.0754	84.9917	85.0651	204.436	-1.01219	0.184324	-5.49137	3.99e-08	1.79e-06	Mir6951	Intergenic	17084
chr4.154531450.154531759	22.0272	14.9789	24.7231	0.761457	3.09773	2.92921	21.7456	3.12667	0.569407	5.4911	3.99e-08	1.79e-06	5930403L14Rik	intron (NM_001291029, intron 1 of 15)	104781
chr10.128674408.128674682	53.7152	44.5772	50.0387	14.5923	10.476	11.2269	28.4738	2.03881	0.371422	5.48919	4.04e-08	1.81e-06	Suox	promoter-TSS (NM_173733)	-651
chr17.44545189.44545760	1.7054	3.57189	2.13164	8.66623	11.4161	11.7476	19.4586	-2.15571	0.39272	-5.48916	4.04e-08	1.81e-06	Runx2	intron (NR_073425, intron 5 of 5)	190828
chr13.3817957.3818389	2.89654	3.0027	3.2182	20.7158	20.8471	20.5519	28.053	-2.77587	0.505832	-5.48772	4.07e-08	1.82e-06	Calml3	Intergenic	-13902
chr4.88888329.88888551	34.9951	19.1569	33.5873	3.17558	0.861252	0.8144	7.80191	4.26547	0.777294	5.48758	4.07e-08	1.82e-06	Ifne	Intergenic	-8252
chr15.8224062.8224620	6.98024	7.30992	8.10164	24.0697	21.9889	21.1176	27.5873	-1.59052	0.289855	-5.48731	4.08e-08	1.82e-06	2410089E03Rik	intron (NM_001162906, intron 31 of 52)	55380
chr12.4211120.4211529	18.694	22.198	19.1179	55.2706	44.97	44.2954	67.8769	-1.27194	0.231857	-5.48587	4.11e-08	1.84e-06	Ptrhd1	TTS (NM_134046)	-22696
chr12.3691149.3691495	10.4416	13.3817	12.0474	45.5777	35.423	35.0662	33.8203	-1.70092	0.310064	-5.48572	4.12e-08	1.84e-06	Dnmt3a	intron (NM_001162465, intron 9 of 17)	-115653
chr10.117595783.117596234	34.8389	20.5463	32.7561	9.92252	5.52383	5.62513	31.9143	2.08607	0.380299	5.48535	4.13e-08	1.84e-06	Cpm	Intergenic	-33517
chr15.3899188.3899400	0.654252	6.10408	0.817771	25.4891	27.9523	27.2843	10.848	-3.51161	0.640279	-5.48449	4.15e-08	1.85e-06	Fbxo4	Intergenic	80285
chr17.29093570.29093842	27.5648	41.502	26.1597	63.12	74.5724	73.1767	62.221	-1.16787	0.212951	-5.48425	4.15e-08	1.85e-06	Cdkn1a	promoter-TSS (NM_007669)	-71
chr13.50421571.50421861	32.0853	28.0841	32.9216	3.24469	2.63999	2.49637	20.7407	3.48039	0.634629	5.48414	4.15e-08	1.85e-06	Fbxw17	intron (NM_175401, intron 2 of 9)	3831
chr4.129032197.129033926	55.1784	54.3258	57.2898	33.975	32.639	32.648	401.995	0.744855	0.135826	5.48391	4.16e-08	1.85e-06	Rnf19b	Intergenic	-25903
chr12.90729639.90729964	11.1142	14.8135	11.2205	30.4115	40.0614	38.4392	31.9194	-1.57336	0.287016	-5.48177	4.21e-08	1.87e-06	Dio2	exon (NM_010050, exon 2 of 2)	8634
chr9.96732216.96732480	3.68109	4.90629	4.60112	24.9413	21.7426	20.5598	14.9715	-2.36575	0.431615	-5.48116	4.23e-08	1.88e-06	Zbtb38	promoter-TSS (NM_175537)	-702
chr3.89941575.89941832	49.6927	32.3962	49.9601	4.57464	6.69974	6.33528	13.5717	2.88923	0.527158	5.48077	4.23e-08	1.88e-06	Atp8b2	exon (NM_001081182, exon 27 of 28)	21641
chr1.85109409.85110087	32.6326	36.9288	33.6057	71.9627	68.4511	66.8672	139.492	-1.0119	0.184631	-5.48064	4.24e-08	1.88e-06	A530032D15Rik	5' UTR (NM_213615, exon 1 of 7)	326
chr15.78244621.78245381	34.4269	44.6651	36.3935	80.028	86.0607	86.8679	234.415	-1.13822	0.207712	-5.47978	4.26e-08	1.89e-06	Ncf4	promoter-TSS (NM_008677)	51
chr12.26145316.26145760	0	2.50434	0	23.3399	29.78	28.9762	20.0062	-5.12907	0.93604	-5.47954	4.26e-08	1.89e-06	4930480M12Rik	Intergenic	-65708
chr15.58015136.58015860	23.8346	25.3629	24.0256	59.5827	76.2939	76.1515	169.181	-1.54084	0.281193	-5.47963	4.26e-08	1.89e-06	9130401M01Rik	Intergenic	18850
chr15.19711813.19712066	4.9378	5.11877	4.80038	25.0921	23.4403	23.5952	16.8113	-2.28395	0.416833	-5.47929	4.27e-08	1.89e-06	Cdh10	Intergenic	891608
chr15.100677859.100678133	19.2564	27.6919	19.6354	66.0944	64.2525	65.3801	50.0821	-1.56791	0.286148	-5.47936	4.27e-08	1.89e-06	Bin2	intron (NM_033612, intron 6 of 7)	-8510
chr4.84191366.84191711	39.8734	25.7672	39.2672	4.77561	7.2161	6.82355	14.076	2.46164	0.44932	5.4786	4.29e-08	1.9e-06	Bnc2	Intergenic	483564
chr9.55282958.55283181	9.33185	12.4378	11.6642	43.2059	51.4444	51.8889	18.8574	-2.15006	0.392496	-5.47792	4.3e-08	1.91e-06	Nrg4	intron (NM_032002, intron 1 of 7)	553
chr17.67304924.67305178	2.18597	2.18516	2.04924	19.4395	18.0762	18.5172	9.75175	-3.12816	0.571079	-5.47764	4.31e-08	1.91e-06	Ptprm	intron (NM_008984, intron 1 of 30)	49390
chr7.19789878.19790405	68.6221	57.6914	67.9587	22.8004	30.5549	31.6444	105.284	1.17982	0.215391	5.47757	4.31e-08	1.91e-06	Cblc	intron (NM_001161844, intron 5 of 10)	6680
chr9.61931967.61932441	24.6439	12.9039	23.8359	5.46646	3.63902	3.8234	28.2267	2.26485	0.413466	5.47772	4.31e-08	1.91e-06	Kif23	exon (NM_024245, exon 8 of 23)	14666
chr2.53668556.53668943	36.6347	24.4141	35.0166	13.9927	4.94998	4.6807	36.4608	2.06965	0.37787	5.47715	4.32e-08	1.91e-06	Rprm	Intergenic	416788
chr10.75397102.75397440	29.1866	20.2723	30.3154	6.26685	1.69964	2.14291	20.9479	3.03576	0.554365	5.47611	4.35e-08	1.92e-06	Upb1	Intergenic	-9627
chr4.125029780.125030459	56.562	58.4529	58.1471	29.8536	36.9996	37.1235	127.998	0.720252	0.131524	5.47619	4.35e-08	1.92e-06	Gnl2	promoter-TSS (NM_145552)	-16
chr10.120701894.120702199	66.4899	60.0918	68.8772	32.3992	25.7334	24.927	49.116	1.24126	0.226676	5.47594	4.35e-08	1.92e-06	4921513I03Rik	Intergenic	-63687
chr17.3879047.3879398	13.4605	16.3576	15.3402	1.3412	0.545623	0.515941	15.0297	4.29304	0.784002	5.4758	4.36e-08	1.92e-06	Nox3	Intergenic	-182966
chr1.165210894.165211206	10.6854	15.4287	12.7996	50.5286	58.9063	59.1832	37.6713	-2.12896	0.388837	-5.47521	4.37e-08	1.93e-06	Sft2d2	Intergenic	-16625
chr11.5689365.5689632	5.71982	5.54443	7.1494	22.0197	27.2323	27.1062	19.0082	-2.06822	0.377853	-5.47362	4.41e-08	1.94e-06	Mrps24	TTS (NM_023816)	18228
chr13.69456658.69456923	50.8176	27.9306	51.7317	12.4238	10.1084	9.55849	16.7087	2.03281	0.3714	5.47336	4.42e-08	1.94e-06	Papd7	Intergenic	77084
chr16.37689262.37689623	10.3939	12.3141	12.0294	26.7351	32.3636	32.1081	38.9261	-1.4138	0.25831	-5.47327	4.42e-08	1.94e-06	Ndufb4	Intergenic	-35054
chr16.44159389.44159657	40.926	44.1905	40.7943	10.5302	12.8515	12.1524	17.3065	1.81188	0.331096	5.47239	4.44e-08	1.95e-06	Gm608	exon (NM_028108, exon 5 of 5)	-13865
chr6.89354823.89355093	30.8536	23.9883	25.0673	6.96831	4.25223	4.69107	13.715	2.35349	0.430091	5.47206	4.45e-08	1.96e-06	Plxna1	exon (NM_008881, exon 3 of 32)	7648
chr2.124719763.124720593	20.962	17.2104	19.7033	7.9536	3.92901	3.93382	56.1927	1.8951	0.346359	5.4715	4.46e-08	1.96e-06	Sema6d	Intergenic	66334
chr13.13666008.13666546	3.61963	8.95955	3.5548	30.656	31.0003	32.3463	47.5798	-2.56155	0.468233	-5.47068	4.48e-08	1.97e-06	Lyst	intron (NM_010748, intron 18 of 52)	75914
chr19.58123611.58124039	4.2229	5.19548	4.87232	27.5118	33.5768	33.8669	42.6782	-2.74422	0.501736	-5.46946	4.51e-08	1.98e-06	Mir5623	intron (NM_181415, intron 28 of 28)	72650
chr14.74645209.74645408	9.75489	16.7164	9.58019	75.5365	58.5781	60.8398	37.5004	-2.44784	0.447602	-5.4688	4.53e-08	1.99e-06	Htr2a	intron (NM_172812, intron 2 of 2)	4472
chr12.40788893.40789270	26.5439	16.2152	28.1093	5.62027	6.60521	7.2068	44.0918	1.85635	0.339492	5.46804	4.55e-08	1.99e-06	Immp2l	intron (NM_172803, intron 31 of 52)	-235027
chr4.89056048.89056363	39.2489	34.679	39.6878	14.94	4.25448	4.02303	26.6447	2.3433	0.428545	5.46803	4.55e-08	1.99e-06	Gm12603	intron (NR_033533, intron 1 of 2)	5889
[truncated: 85,594 more rows]

## Sheet: Preleukemia
Table S6, Related to Figure 6. ATAC-sequencing peak intensities in NMP and L-NMP samples.
Peak_Location	KLG rep 1	KLG rep 2	KLG rep 3	KL rep 1	KL rep 2	baseMean	log2FoldChange	lfcSE	stat	pvalue	padj	Gene.name	Annotation	Distance.to.TSS
chr1.3052567.3052958	11.1513	10.5856	13.1766	6.37317	6.60969	17.7537	0.927452	0.462444	2.00554	0.0449048	0.214297	Xkr4	Intergenic	618729
chr1.3059548.3059950	8.13517	10.8386	14.4888	5.37265	5.93472	19.8839	1.10119	0.431795	2.55027	0.0107638	0.0886092	Xkr4	Intergenic	611723
chr1.3445691.3446306	3.54813	15.5999	16.7703	4.32603	8.41233	61.1748	1.10684	0.344407	3.21376	0.00131009	0.0214567	Xkr4	intron (NM_001011874, intron 1 of 2)	225453
chr1.3451673.3451909	0	3.68605	3.79031	2.10826	3.36384	10.2386	0.14781	0.825896	0.178969	0.857962	0.947963	Xkr4	intron (NM_001011874, intron 1 of 2)	219688
chr1.3957460.3957692	10.9439	13.1226	17.3492	6.43335	8.55397	8.97059	0.99453	0.557375	1.78431	0.0743733	0.287864	Xkr4	Intergenic	-286086
chr1.4417912.4418313	17.217	16.8417	18.994	12.015	17.8484	36.071	0.328234	0.60376	0.543649	0.586683	0.817505	Rp1	Intergenic	-8853
chr1.4468115.4468671	14.3879	12.155	12.4988	11.6616	14.6708	31.3794	0.0558436	0.318823	0.175156	0.860957	0.949016	Sox17	Intergenic	29093
chr1.4490538.4490822	35.7884	18.3914	22.0636	19.8694	18.1824	20.212	0.451431	0.385822	1.17005	0.241981	0.543683	Sox17	TTS (NM_011441)	6684
chr1.4491723.4491946	21.1409	12.6749	14.036	19.332	12.4567	16.8906	0.0198653	0.421926	0.0470823	0.962448	0.98686	Sox17	exon (NM_011441, exon 5 of 5)	5535
chr1.4496348.4496675	51.0873	27.2998	28.072	27.928	29.167	30.697	0.3513	0.315215	1.11448	0.265075	0.568149	Sox17	5' UTR (NM_011441, exon 1 of 5)	850
chr1.4571467.4572274	23.8943	18.3801	20.2896	17.3148	17.0201	47.291	0.342133	0.229035	1.4938	0.135227	0.400926	Sox17	Intergenic	-74371
chr1.4623358.4623557	1.82137	2.18398	2.24576	4.16381	10.9619	3.26356	-1.73623	0.95027	-1.82709	0.0676865	0.272858	Sox17	Intergenic	-126140
chr1.4746919.4747127	8.71471	6.26981	8.5962	2.3907	10.4899	13.8563	0.407715	0.5895	0.691629	0.48917	0.755575	Mrpl15	Intergenic	38674
chr1.4748175.4748622	18.7016	18.0374	18.5475	14.1272	14.2363	27.501	0.456063	0.319644	1.42678	0.153642	0.429181	Mrpl15	Intergenic	37423
chr1.4774963.4775743	20.5225	20.4137	20.9911	20.899	26.0299	67.4461	-0.0980862	0.209492	-0.46821	0.639634	0.846103	Mrpl15	3' UTR (NM_001177658, exon 5 of 5)	10458
chr1.4785377.4786055	41.3095	25.7318	27.7826	33.3595	34.9302	97.1956	-0.0674957	0.198684	-0.339713	0.734073	0.89461	Mrpl15	promoter-TSS (NM_001177658)	-24
chr1.4807367.4808275	25.6475	22.5846	25.447	26.9342	24.5571	105.939	0.00329889	0.187532	0.0175911	0.985965	0.994847	Lypla1	promoter-TSS (NM_008866)	-167
chr1.4857348.4858451	40.585	36.2019	39.6669	35.3018	43.3277	195.801	0.0605871	0.169226	0.358025	0.720324	0.88868	Tcea1	promoter-TSS (NM_011541)	23
chr1.4906946.4907260	6.93857	5.54662	5.70351	11.1035	15.8181	14.8569	-1.0846	0.476663	-2.2754	0.0228822	0.142216	Tcea1	Intergenic	48774
chr1.5019269.5019531	9.69552	4.98247	5.9773	10.7657	9.8517	11.0196	-0.5728	0.537819	-1.06504	0.286857	0.590357	Rgs20	promoter-TSS (NM_001290372)	119
chr1.5020293.5020532	1.51781	0.909993	0.935732	3.46984	9.96538	4.05807	-2.54672	1.05882	-2.40523	0.0161621	0.114672	Rgs20	promoter-TSS (NM_021374)	-853
chr1.5082973.5083694	27.7495	21.1743	22.7064	24.6829	28.157	85.5663	-0.0845012	0.202905	-0.416456	0.677076	0.866527	Atp6v1h	promoter-TSS (NM_133826)	-28
chr1.6214256.6215515	45.6789	30.5064	33.5081	36.2185	34.7997	198.504	0.1017	0.177694	0.572332	0.567097	0.80623	Rb1cc1	promoter-TSS (NM_009826)	-12
chr1.6272333.6272555	19.6022	16.6492	18.1272	19.4186	22.3439	17.6492	-0.130536	0.480515	-0.271658	0.785885	0.918139	Rb1cc1	intron (NM_009826, intron 22 of 23)	57780
chr1.6382707.6383276	24.285	19.1577	22.4576	15.1942	22.3784	52.1972	0.3033	0.258032	1.17543	0.239821	0.541307	Fam150a	intron (NM_001195732, intron 1 of 4)	23570
chr1.6406130.6406911	9.78231	11.7298	12.3488	19.8074	21.6639	67.4196	-0.773867	0.233151	-3.31916	0.000902887	0.0165829	Fam150a	Intergenic	46937
chr1.6441237.6441607	19.6375	12.9508	13.9225	13.0189	18.8026	21.8017	0.0168193	0.353894	0.0475263	0.962094	0.986627	St18	Intergenic	-45799
chr1.6453639.6454688	18.0403	12.4799	13.4745	11.2621	14.6159	57.3536	0.243853	0.276368	0.882348	0.377588	0.673159	St18	Intergenic	-33467
chr1.6466816.6467378	9.70537	10.0859	10.7701	13.6082	13.8064	38.1572	-0.34023	0.295605	-1.15096	0.249748	0.551965	St18	Intergenic	-19998
chr1.6969668.6970073	8.97228	6.99305	7.19085	6.97386	8.83629	10.4063	0.0307923	0.486115	0.0633437	0.949493	0.982237	Pcmtd1	Intergenic	-119069
chr1.7088449.7089292	91.0687	73.4895	80.0916	64.7265	69.1909	266.934	0.354389	0.13159	2.69312	0.00707857	0.0671736	Pcmtd1	promoter-TSS (NM_183028)	-118
chr1.7112946.7113185	6.07125	9.09993	9.35732	5.55174	9.96538	10.8136	0.21859	0.545518	0.400702	0.68864	0.872167	Pcmtd1	intron (NM_183028, intron 1 of 5)	24151
chr1.7113959.7114364	6.2806	5.37927	5.53142	12.3068	11.7817	20.3879	-1.00969	0.424196	-2.38024	0.0173011	0.119681	Pcmtd1	intron (NM_183028, intron 1 of 5)	25166
chr1.7146890.7147355	7.81705	1.87466	2.40961	6.07594	5.56008	12.9605	-0.612326	0.538926	-1.1362	0.255874	0.558444	Pcmtd1	intron (NM_183028, intron 2 of 5)	58305
chr1.7204827.7205073	10.3236	9.72624	10.0013	6.743	13.7175	13.9993	0.0690067	0.507984	0.135844	0.891944	0.960695	Pcmtd1	Intergenic	116032
chr1.7206073.7206589	4.93215	4.64677	4.77821	8.37593	7.32465	15.4103	-0.642759	0.462153	-1.39079	0.164288	0.444974	Pcmtd1	Intergenic	117544
chr1.7395560.7395831	21.4279	20.0734	23.1181	29.3916	26.3789	51.2461	-0.295786	0.318324	-0.929198	0.352787	0.652714	Pcmtd1	Intergenic	306787
chr1.7396936.7397168	39.0853	44.0546	46.2645	42.1742	46.1914	53.0046	0.0626462	0.244789	0.255919	0.798013	0.923026	Pcmtd1	Intergenic	308127
chr1.7397320.7398496	66.8508	51.3987	57.2411	58.5834	58.59	297.781	0.0637291	0.12877	0.494906	0.620666	0.836334	Pcmtd1	Intergenic	308506
chr1.7455044.7455311	20.3885	5.70443	7.54172	13.6722	14.13	16.3965	-0.331653	0.530192	-0.625534	0.531621	0.784472	Pcmtd1	Intergenic	366252
chr1.7705959.7706185	8.02367	4.81053	5.93592	4.40226	7.02405	12.6758	0.181503	0.617615	0.293877	0.768852	0.911073	Pcmtd1	Intergenic	617158
chr1.7709264.7709534	12.0977	4.02949	4.97216	6.76042	2.94181	7.23567	0.486906	0.661095	0.736514	0.461418	0.73661	Pcmtd1	Intergenic	620469
chr1.7710343.7710602	7.00528	9.23993	13.82	8.9682	4.5994	15.3519	0.658421	0.510393	1.29003	0.197041	0.489414	Pcmtd1	Intergenic	621555
chr1.7737422.7737621	0	0	0	0	0.996538	12.9069	-0.841688	1.86276	-0.45185	0.651377	0.852603	Pcmtd1	Intergenic	648606
chr1.7777261.7777559	0	2.19129	2.25327	6.12734	4.66606	21.2582	-1.60986	0.752631	-2.13897	0.032438	0.176332	Pcmtd1	Intergenic	688458
chr1.7824036.7824360	2.24169	2.68798	2.76401	9.7369	4.29278	29.6869	-1.38284	0.58209	-2.37565	0.0175182	0.120678	Pcmtd1	Intergenic	735288
chr1.9236524.9236860	55.1276	23.9784	31.987	7.4133	11.2369	24.4149	2.05063	0.448666	4.57051	4.87e-06	0.000418429	Sntg1	intron (NM_001290390, intron 1 of 20)	63182
chr1.9237098.9237771	28.1043	15.5536	19.9919	10.3786	6.8013	40.2293	1.33723	0.308537	4.33409	1.46e-05	0.000915055	Sntg1	intron (NM_001290390, intron 1 of 20)	62681
chr1.9238286.9238515	23.757	16.1425	21.4812	8.68968	6.06588	11.4371	1.52079	0.538038	2.82654	0.00470532	0.0513027	Sntg1	intron (NM_001290390, intron 1 of 20)	61497
chr1.9541308.9541577	33.7291	28.3109	29.1117	34.5442	34.6943	47.704	-0.125632	0.262026	-0.479465	0.631608	0.842074	Rrs1	Intergenic	-3963
chr1.9545102.9546173	56.748	47.8765	53.4205	49.5617	50.7565	247.253	0.14223	0.129143	1.10133	0.270752	0.574468	Rrs1	promoter-TSS (NM_021511)	-113
chr1.9547973.9548172	1.82137	0	0	17.488	14.9481	29.2107	-5.04131	1.22586	-4.11245	3.91e-05	0.00180746	Adhfe1	promoter-TSS (NM_175236)	27
chr1.9573246.9573551	7.14264	8.56464	8.80689	13.0629	13.678	20.5395	-0.608935	0.441862	-1.37811	0.168169	0.450216	Adhfe1	intron (NR_027664, intron 12 of 12)	25360
chr1.9597415.9597729	2.31286	2.07998	2.85176	2.11495	2.53089	34.3724	0.153465	0.72688	0.211129	0.832787	0.93824	3110035E14Rik	intron (NR_015470, intron 3 of 4)	-3689
chr1.9699997.9700878	53.6913	58.4376	65.4376	42.299	49.7139	210.506	0.455424	0.148257	3.07186	0.00212731	0.0298703	Mybl1	promoter-TSS (NM_008651)	-186
chr1.9729535.9729767	6.25364	4.68666	4.81922	5.71853	8.55397	8.21786	-0.379096	0.647219	-0.585731	0.558056	0.800549	1700034P13Rik	intron (NM_173443, intron 2 of 2)	-18007
chr1.9747526.9748741	52.724	51.5463	55.4052	58.0741	59.3333	317.399	-0.0602779	0.116175	-0.518853	0.603863	0.827103	1700034P13Rik	non-coding (NR_040462, exon 1 of 4)	240
chr1.9769639.9769909	6.72094	14.5062	15.7452	24.5834	23.5345	24.5692	-0.817635	0.378656	-2.15931	0.0308263	0.170945	Vcpip1	intron (NR_040462, intron 2 of 3)	-21388
chr1.9772845.9773714	23.8663	19.5805	21.1669	25.0786	26.5743	82.0991	-0.193664	0.212977	-0.909318	0.363182	0.661622	Vcpip1	Intergenic	-24582
chr1.9797186.9797673	16.4222	9.84582	10.5845	24.232	24.505	34.4774	-0.960672	0.296346	-3.24172	0.00118811	0.0200707	Sgk3	promoter-TSS (NM_133220)	-825
chr1.9797775.9798605	13.1507	9.19848	10.5397	16.2343	21.8255	62.9897	-0.739097	0.238694	-3.09642	0.00195875	0.0282089	Sgk3	promoter-TSS (NM_133220)	-247
chr1.9798757.9799267	17.1088	12.3944	13.1845	19.2301	21.4519	42.5969	-0.463487	0.278433	-1.66462	0.0959879	0.332686	Sgk3	intron (NM_177547, intron 1 of 16)	753
chr1.9805721.9806302	20.6548	19.5132	20.4511	38.0609	39.3821	95.1662	-0.861072	0.198379	-4.34054	1.42e-05	0.00089434	Sgk3	intron (NM_177547, intron 1 of 16)	7964
chr1.9812963.9813271	5.89441	9.89507	10.175	23.1772	25.1553	26.8339	-1.34378	0.369386	-3.63788	0.000274891	0.00726546	Sgk3	intron (NM_177547, intron 1 of 16)	14987
chr1.9815840.9816139	1.21425	4.36797	4.49151	12.769	17.9377	21.3258	-1.98787	0.534529	-3.71893	0.000200071	0.0058147	Sgk3	intron (NM_177547, intron 1 of 16)	17868
chr1.9823026.9823239	1.70222	5.10276	6.29652	17.1222	16.7642	10.56	-1.77157	0.583999	-3.03352	0.00241719	0.0325193	Sgk3	intron (NM_177547, intron 1 of 16)	25014
chr1.9825929.9826163	6.20042	12.0816	12.4233	15.5921	13.5699	16.8545	-0.370989	0.436422	-0.85007	0.395286	0.687758	Sgk3	intron (NM_177547, intron 1 of 16)	-22244
chr1.9833479.9833800	12.4442	14.9216	16.0411	14.4828	9.90348	17.6281	0.332613	0.391342	0.849929	0.395365	0.687782	Sgk3	intron (NM_133220, intron 2 of 17)	-14621
chr1.9847067.9847266	9.10687	13.1039	14.5974	17.488	22.9204	14.171	-0.593954	0.464961	-1.27743	0.201451	0.494801	Sgk3	intron (NM_133220, intron 2 of 17)	-1121
chr1.9847692.9847991	2.4285	15.2879	15.7203	17.7656	9.30102	18.1863	-0.117479	0.442853	-0.265278	0.790795	0.920084	Sgk3	promoter-TSS (NM_001037759)	-438
chr1.9848065.9848701	20.0151	11.3142	13.397	16.7337	20.3375	41.9212	-0.27499	0.277891	-0.989559	0.32239	0.624096	Sgk3	promoter-TSS (NM_001037759)	84
chr1.9857646.9857864	1.66335	6.98077	10.2546	16.7313	15.4714	9.06023	-1.16488	0.553707	-2.10378	0.0353979	0.185681	Sgk3	intron (NM_001037759, intron 1 of 16)	9462
chr1.9858946.9859360	9.65547	9.99896	10.8229	18.8625	23.5327	33.3125	-0.966394	0.321973	-3.00147	0.00268678	0.0349421	Sgk3	intron (NM_001037759, intron 1 of 16)	10908
chr1.9876771.9877318	3.32367	8.76781	9.01581	21.5788	17.8213	37.4057	-1.32583	0.322823	-4.10697	4.01e-05	0.00182979	Sgk3	intron (NM_177547, intron 5 of 16)	28676
chr1.9881940.9882333	0.924555	4.43448	4.55991	17.3316	15.1757	20.2249	-2.0955	0.480939	-4.35711	1.32e-05	0.000843817	Mcmdc2	intron (NM_177547, intron 10 of 16)	-26535
chr1.9893086.9893498	0.882021	10.0474	10.8753	27.8259	25.0944	37.8005	-1.64177	0.335335	-4.89591	9.79e-07	0.000133294	Mcmdc2	intron (NM_177547, intron 16 of 16)	-15336
chr1.9943948.9944344	52.3014	52.2615	60.528	62.09	58.738	103.833	-0.0510295	0.196372	-0.259861	0.794971	0.921735	Snhg6	promoter-TSS (NR_024067)	-51
chr1.9952973.9953240	1.35923	7.33427	9.21766	16.1581	11.1553	26.0675	-0.996875	0.472085	-2.11165	0.0347168	0.183548	Snhg6	Intergenic	-9006
chr1.9967252.9968390	15.0315	10.1625	11.0415	10.6745	14.1738	66.5301	0.0168906	0.250174	0.0675155	0.946171	0.980921	Tcf24	promoter-TSS (NM_001285425)	53
chr1.9982976.9983300	1.12085	2.68798	2.76401	6.66209	9.19881	23.2439	-1.66827	0.612195	-2.72506	0.00642894	0.0631078	Tcf24	intron (NM_145692, intron 6 of 8)	-15657
chr1.9989987.9990288	13.2683	15.1866	15.6162	17.6479	10.5593	23.857	0.134369	0.365481	0.367651	0.713134	0.884675	Ppp1r42	intron (NR_110971, intron 5 of 6)	19003
chr1.9991766.9992155	6.53826	20.1598	21.8817	24.3422	18.3976	45.973	-0.245673	0.303461	-0.80957	0.418187	0.705791	Ppp1r42	intron (NR_110971, intron 5 of 6)	17162
chr1.9997364.9997985	2.92825	5.26684	6.13792	9.37191	6.08817	26.9467	-0.567344	0.393832	-1.44057	0.149706	0.42336	Ppp1r42	intron (NR_110971, intron 4 of 6)	11351
chr1.10003386.10003587	3.60668	7.56826	7.78233	7.42064	13.8134	8.95122	-0.579523	0.600171	-0.965596	0.334246	0.635676	Ppp1r42	intron (NR_110971, intron 1 of 6)	5651
chr1.10007281.10007558	26.2068	24.3538	27.4661	26.3608	27.9604	27.9481	0.0177075	0.303594	0.0583264	0.953489	0.983653	Ppp1r42	intron (NR_110971, intron 1 of 6)	1709
chr1.10037636.10038339	48.1215	35.3656	39.237	45.4233	49.8269	143.794	-0.159495	0.165028	-0.966471	0.333809	0.635215	Cops5	promoter-TSS (NM_026493)	222
chr1.10039517.10040286	48.2546	44.2469	51.3316	41.5299	43.4853	152.093	0.253344	0.156078	1.62319	0.104549	0.34854	Cspp1	intron (NM_026493, intron 1 of 29)	1505
chr1.10054334.10054583	10.1997	23.587	24.2542	16.6552	14.3501	25.3161	0.451178	0.415538	1.08577	0.277581	0.581657	Cspp1	intron (NM_026493, intron 3 of 29)	16236
chr1.10114734.10114983	11.6568	7.86234	8.08473	9.32692	7.9723	14.3595	0.118036	0.497703	0.237161	0.812532	0.929593	Cspp1	intron (NM_026493, intron 21 of 29)	76646
chr1.10231691.10231936	22.2119	12.4292	13.6936	16.249	20.2548	18.0241	-0.150482	0.397062	-0.378988	0.704697	0.88003	Arfgef1	intron (NM_001102430, intron 1 of 37)	865
chr1.10232040.10233299	27.4652	27.7331	30.4781	28.1553	27.0489	155.988	0.131808	0.160296	0.822281	0.410917	0.699981	Arfgef1	intron (NM_001102430, intron 1 of 37)	485
chr1.10255195.10255720	1.38507	4.98247	5.1234	12.0323	11.7463	23.6373	-1.4468	0.415965	-3.47818	0.000504836	0.0110519	Arfgef1	Intergenic	-22669
chr1.10261453.10261835	4.75554	11.9748	12.8999	26.0917	11.9689	30.3384	-0.812868	0.386315	-2.10416	0.0353645	0.18555	Arfgef1	Intergenic	-28980
chr1.10266916.10267135	24.8369	20.8471	22.4576	24.2258	14.4951	15.0078	0.2848	0.420239	0.677709	0.497956	0.762104	Arfgef1	Intergenic	-34358
chr1.10268377.10268580	3.57132	11.7764	12.1095	21.2272	15.632	16.8404	-0.840416	0.468263	-1.79475	0.072693	0.284298	Arfgef1	Intergenic	-35814
chr1.10268682.10269033	4.13949	11.1681	12.76	12.7753	8.49322	17.0641	-0.0398221	0.425204	-0.0936543	0.925384	0.973618	Arfgef1	Intergenic	-36188
chr1.10269303.10269518	8.43228	14.1554	14.5558	13.8794	13.8408	15.1432	-0.0336536	0.452782	-0.0743264	0.940751	0.979161	Arfgef1	Intergenic	-36728
chr1.10280051.10280734	10.1187	13.0911	13.7897	15.8273	17.7745	43.1761	-0.336827	0.26356	-1.27799	0.201254	0.494528	Arfgef1	Intergenic	-47720
chr1.10284642.10284841	10.9282	3.27597	3.36864	7.49485	3.98615	13.0252	-0.089631	0.652281	-0.137412	0.890705	0.960191	Arfgef1	Intergenic	-52096
chr1.10296945.10297153	1.74294	4.17987	4.2981	13.5473	7.629	7.30649	-1.4888	0.70581	-2.10935	0.0349146	0.184194	Arfgef1	Intergenic	-64378
chr1.10314773.10315221	4.05651	7.29616	7.50253	12.241	10.6534	19.9279	-0.734411	0.412617	-1.77989	0.0750946	0.289338	Arfgef1	Intergenic	-82286
chr1.10325377.10326151	29.142	28.1804	30.7162	32.6657	33.4322	114.435	-0.0901516	0.167805	-0.537239	0.591103	0.820165	Arfgef1	intron (NM_001289497, intron 9 of 9)	-93255
chr1.10823924.10824212	12.6047	6.04563	9.32494	3.45783	5.51716	8.16821	1.10607	0.604146	1.8308	0.0671298	0.271498	Mir467e	intron (NR_030645, intron 2 of 3)	41830
chr1.10880451.10880668	11.6969	7.01279	7.21115	22.92	28.3419	6.38458	-1.5331	0.579375	-2.64613	0.00814177	0.0737398	Mir467e	Intergenic	-14679
chr1.11077878.11078113	23.1531	10.1796	10.4675	16.2318	13.5124	7.53501	-0.0104656	0.558047	-0.0187541	0.985037	0.994472	Prex2	intron (NM_029525, intron 4 of 39)	84557
chr1.11229192.11229687	13.9541	12.3289	13.1304	6.38002	10.8494	18.182	0.697696	0.391157	1.78367	0.0744765	0.288149	Prex2	intron (NM_029525, intron 34 of 39)	-34452
chr1.12864066.12864389	8.99444	8.08882	9.01075	11.3091	17.8393	17.587	-0.657012	0.428609	-1.5329	0.125301	0.384644	Slco5a1	Intergenic	126888
chr1.12865115.12865654	10.7933	12.9421	13.3082	18.5058	19.5617	40.6925	-0.52479	0.294357	-1.78284	0.0746131	0.28841	Slco5a1	Intergenic	125863
chr1.12875559.12875758	38.2488	24.0238	25.8262	18.3207	15.9446	14.9322	0.817878	0.42224	1.937	0.0527456	0.236546	Slco5a1	intron (NM_172841, intron 8 of 8)	115482
chr1.12979504.12979877	1.94799	5.83953	7.20564	3.11729	5.86199	9.06429	0.341709	0.590582	0.578597	0.562861	0.803585	Slco5a1	intron (NM_172841, intron 1 of 8)	11392
chr1.12983200.12983551	28.9764	28.5407	31.262	16.0874	25.4797	33.9765	0.606878	0.29222	2.07679	0.0378212	0.193401	Slco5a1	intron (NM_172841, intron 1 of 8)	7779
chr1.12990244.12990558	40.475	28.4264	30.6564	26.9656	38.5961	35.2964	0.0799259	0.281887	0.283539	0.776764	0.914229	Slco5a1	exon (NM_172841, exon 1 of 9)	749
chr1.12991978.12992361	14.2295	7.39369	7.60282	13.0119	14.5328	16.879	-0.480838	0.425028	-1.13131	0.257925	0.560748	Slco5a1	Intergenic	-1084
chr1.12992435.12992905	26.2958	16.6929	19.0722	22.6313	19.0421	34.4613	0.0311394	0.292108	0.106602	0.915104	0.969577	Slco5a1	Intergenic	-1626
chr1.13012696.13012907	13.7462	12.3622	12.7118	9.42748	15.0421	16.0879	0.168288	0.485841	0.346385	0.729054	0.892792	Slco5a1	Intergenic	-21674
chr1.13029327.13029723	22.9392	22.555	24.3243	20.1373	23.0936	38.9095	0.192777	0.275443	0.699881	0.484002	0.752142	Slco5a1	Intergenic	-38402
chr1.13050246.13050509	19.3176	15.7181	16.1626	17.6646	12.0792	16.6662	0.248864	0.413119	0.602401	0.546907	0.794171	Slco5a1	Intergenic	-59222
chr1.13052039.13052304	21.9113	14.7788	16.8854	20.0364	26.2247	27.7048	-0.321002	0.336799	-0.953095	0.340542	0.641598	Slco5a1	Intergenic	-61032
chr1.13117806.13118042	13.8332	11.9797	12.3185	11.244	12.6144	12.8973	0.162255	0.456379	0.355527	0.722195	0.889644	Prdm14	intron (NM_001081209, intron 6 of 7)	9244
chr1.13134384.13134704	26.1007	12.927	13.9923	19.7165	18.006	24.1258	-0.076115	0.381059	-0.199746	0.841679	0.941635	Prdm14	Intergenic	-7386
chr1.13153178.13153566	29.966	25.826	28.2885	26.9738	30.7415	59.9435	0.0319471	0.252871	0.126338	0.899465	0.963649	Prdm14	intron (NM_001077695, intron 15 of 21)	-26182
chr1.13154430.13155155	48.6703	34.5948	38.3573	28.6763	31.8453	86.823	0.48468	0.201459	2.40585	0.016135	0.114573	Prdm14	intron (NM_001077695, intron 15 of 21)	-27491
chr1.13162279.13163104	20.7275	10.8406	11.691	15.5261	14.4775	61.8542	-0.0296755	0.276113	-0.107476	0.914411	0.969336	Prdm14	intron (NM_001077695, intron 12 of 21)	-35401
chr1.13188275.13188864	11.1135	8.884	9.89656	11.0094	13.1746	53.702	-0.212076	0.290504	-0.730028	0.465373	0.739255	Prdm14	intron (NM_001077695, intron 5 of 21)	-61484
chr1.13206468.13207531	35.9482	27.0945	29.9716	15.4969	20.7924	124.46	0.844745	0.189518	4.45734	8.3e-06	0.00060875	Prdm14	intron (NM_001077695, intron 4 of 21)	-79493
chr1.13223372.13223581	10.4078	13.5199	13.9023	8.72416	9.49083	12.557	0.579446	0.502294	1.1536	0.248665	0.550645	Prdm14	intron (NM_001077695, intron 3 of 21)	-96313
chr1.13256186.13256641	24.7643	18.6788	19.2071	23.0105	27.5359	57.852	-0.217475	0.251859	-0.86348	0.387874	0.681487	Ncoa2	intron (NM_001077695, intron 2 of 21)	117711
chr1.13267445.13267748	23.9654	9.3394	11.081	18.0797	17.7017	23.5902	-0.289494	0.375754	-0.770436	0.441041	0.722467	Ncoa2	intron (NM_001077695, intron 2 of 21)	106474
chr1.13291674.13291905	18.8418	10.3551	10.648	12.9222	18.8999	13.714	-0.226508	0.489343	-0.462881	0.64345	0.848338	Ncoa2	intron (NM_001077695, intron 1 of 21)	82294
chr1.13293320.13293735	10.5079	11.5499	12.4164	10.4095	12.9358	22.5302	0.0780969	0.354571	0.220257	0.825671	0.935708	Ncoa2	intron (NM_001077695, intron 1 of 21)	80662
chr1.13301475.13301969	27.2286	17.6483	19.0549	21.534	18.5215	43.772	0.125272	0.260304	0.481254	0.630336	0.841687	Ncoa2	intron (NM_001077695, intron 1 of 21)	72375
chr1.13328421.13328826	7.17783	4.30341	4.97828	9.025	10.309	15.1874	-0.785187	0.463673	-1.69341	0.0903779	0.321633	Ncoa2	intron (NM_001077695, intron 1 of 21)	45535
chr1.13332633.13332863	3.15389	8.50902	8.7497	14.4201	12.0792	16.4574	-0.795594	0.49068	-1.62141	0.10493	0.349088	Ncoa2	intron (NM_001077695, intron 1 of 21)	41331
chr1.13335923.13336689	14.248	9.96602	10.8335	12.5946	16.3708	46.6794	-0.254275	0.266426	-0.954392	0.339885	0.640957	Ncoa2	intron (NM_001077695, intron 1 of 21)	37929
chr1.13342408.13343226	11.5643	9.06659	9.59725	12.405	15.8181	46.3077	-0.420967	0.26691	-1.57719	0.114752	0.367284	Ncoa2	intron (NM_001077695, intron 1 of 21)	31508
chr1.13360723.13361188	7.03535	6.09266	6.26499	6.43335	10.6925	18.3137	-0.32299	0.434102	-0.744042	0.456851	0.733438	Ncoa2	intron (NM_001077695, intron 1 of 21)	13244
chr1.13372323.13373824	59.6615	51.6188	57.8634	44.5766	49.3624	337.389	0.339884	0.127703	2.66152	0.00777897	0.0715264	Ncoa2	intron (NM_001077695, intron 1 of 21)	1529
chr1.13373967.13374758	35.8755	30.8846	32.8924	34.6984	37.2443	110.573	-0.0435992	0.169577	-0.257105	0.797098	0.922651	Ncoa2	promoter-TSS (NM_008678)	-26
chr1.13382839.13383054	0	2.02221	2.0794	5.39753	6.45904	5.7994	-1.84748	0.934364	-1.97727	0.0480117	0.223396	Ncoa2	Intergenic	-8867
chr1.13424596.13424823	3.19539	5.74732	6.89487	17.5318	19.2314	14.174	-1.6479	0.520488	-3.16607	0.00154514	0.0239963	Ncoa2	Intergenic	-50624
chr1.13426264.13427142	16.1624	13.9139	16.6069	17.4321	16.779	72.794	-0.0643352	0.21404	-0.300576	0.763738	0.908393	Ncoa2	Intergenic	-52501
chr1.13500522.13500725	23.2136	8.56464	8.80689	8.16432	7.81598	9.91384	0.749797	0.603672	1.24206	0.214215	0.51073	Tram1	Intergenic	89239
chr1.13513708.13514201	79.639	62.7784	68.191	51.2468	57.6943	127.092	0.433499	0.165129	2.62522	0.00865936	0.0767798	Tram1	Intergenic	75924
chr1.13529394.13529648	1.42853	4.28232	5.28413	2.61258	3.12639	13.7637	0.552002	0.721544	0.765029	0.444254	0.724757	Tram1	Intergenic	60336
chr1.13531518.13531820	31.2579	20.182	22.9764	20.8877	26.969	30.4821	0.102552	0.302997	0.338458	0.735018	0.894928	Tram1	Intergenic	58201
chr1.13559381.13559680	24.285	17.4719	20.2118	24.9828	20.5951	25.4363	-0.0931262	0.329294	-0.282806	0.777326	0.914443	Tram1	Intergenic	30334
chr1.13559855.13560201	8.39826	6.92329	8.4135	11.9994	9.18997	14.9382	-0.360523	0.447048	-0.806453	0.419981	0.707133	Tram1	Intergenic	29824
chr1.13574149.13574449	30.2554	23.2184	25.3674	17.7065	29.1347	23.2672	0.241442	0.366093	0.65951	0.509569	0.769788	Tram1	intron (NM_028173, intron 6 of 10)	15550
chr1.13589370.13590140	51.0268	47.872	51.8476	46.8766	50.4085	169.276	0.12648	0.146674	0.862322	0.38851	0.682019	Tram1	intron (NM_028173, intron 1 of 10)	381
chr1.13593167.13593705	50.6876	47.0022	52.9149	47.5863	35.868	118.484	0.335922	0.171795	1.95537	0.0505396	0.230765	Tram1	Intergenic	-3467
chr1.13600361.13600835	24.5406	19.7708	20.33	17.8824	19.3014	32.0543	0.277475	0.284864	0.974062	0.330026	0.631377	Tram1	Intergenic	-10721
chr1.13601467.13601734	42.1363	22.0028	23.4631	19.8868	28.26	22.5983	0.319926	0.368683	0.867755	0.385528	0.679719	Tram1	Intergenic	-11712
chr1.13647815.13648273	23.0152	25.2181	26.4207	29.7544	36.4746	60.9914	-0.316426	0.236447	-1.33825	0.180814	0.467721	Lactb2	intron (NM_145381, intron 2 of 6)	12428
chr1.13652129.13652490	32.2011	32.5787	35.9817	25.765	25.3264	33.4282	0.478453	0.277099	1.72665	0.0842309	0.309108	Lactb2	intron (NM_145381, intron 1 of 6)	8222
chr1.13659024.13659250	14.4426	22.1285	23.7437	41.0878	35.9983	37.9122	-0.816394	0.302486	-2.69895	0.00695581	0.0663822	Lactb2	intron (NM_145381, intron 1 of 6)	1366
chr1.13659844.13660838	45.0309	43.0212	47.8493	35.8213	38.0587	188.675	0.375888	0.149257	2.51839	0.0117892	0.0940472	Lactb2	intron (NM_145381, intron 1 of 6)	528
chr1.13706385.13706604	28.1485	1.98544	2.0416	12.8699	21.7426	11.8669	-0.782298	0.660946	-1.1836	0.23657	0.537193	Xkr9	Intergenic	37720
chr1.13771277.13771573	1.22651	2.20604	2.26844	11.2156	9.39497	10.1807	-2.29741	0.691203	-3.32378	0.00088806	0.0164091	Gm5523	Intergenic	15524
chr1.13771712.13771943	1.57015	0.941372	0.967999	5.02528	5.1545	2.90709	-2.11912	1.12343	-1.8863	0.0592552	0.252969	Gm5523	Intergenic	15120
chr1.13772182.13772474	8.70281	1.49077	1.53294	14.7794	16.3255	10.0687	-2.13931	0.609479	-3.51006	0.000448001	0.0101757	Gm5523	Intergenic	14589
chr1.13789305.13789571	27.2865	13.0875	14.2988	19.9613	17.9153	19.0118	-0.0480233	0.386913	-0.124119	0.901221	0.964297	Gm5523	Intergenic	-2513
chr1.13840037.13840438	9.96772	16.8417	18.4353	16.9867	22.8063	26.5016	-0.275165	0.363903	-0.75615	0.449559	0.728729	Gm5523	Intergenic	-53262
chr1.13867547.13867778	12.5612	16.0033	17.424	17.9474	6.01359	7.4447	0.429228	0.566753	0.757346	0.448843	0.728147	Gm5523	Intergenic	-80733
chr1.13980314.13980619	4.76176	7.1372	8.80689	20.683	17.586	15.6797	-1.35499	0.538697	-2.51531	0.0118927	0.0945304	Gm5523	Intergenic	-193528
chr1.13993835.13994471	25.1618	18.857	20.0955	21.44	22.2148	53.2803	0.0267463	0.233904	0.114348	0.908962	0.967153	Gm5523	Intergenic	-207333
chr1.14095637.14096005	14.8079	16.5722	20.6926	9.47858	6.48155	19.2928	1.20287	0.405309	2.9678	0.00299942	0.0376928	Eya1	Intergenic	214356
chr1.14104517.14104851	29.3595	22.8177	24.1335	28.8359	31.5322	33.1222	-0.184223	0.30188	-0.61025	0.541696	0.790765	Eya1	Intergenic	205521
chr1.14105510.14105936	35.8303	39.8948	47.8604	17.1623	23.3381	50.9018	1.12901	0.249699	4.5215	6.14e-06	0.000495105	Eya1	Intergenic	204480
chr1.14143885.14144310	38.4797	27.1716	28.9945	25.8039	23.8608	47.4589	0.394189	0.248666	1.58521	0.112918	0.363941	Eya1	Intergenic	166126
chr1.14196690.14196926	1.53702	3.68605	3.79031	11.9468	5.04576	8.32405	-1.36458	0.808222	-1.68837	0.0913393	0.323497	Eya1	intron (NM_010164, intron 12 of 17)	113389
chr1.14218562.14219205	3.95951	11.8695	12.9026	20.4311	14.8552	67.2882	-0.728629	0.299483	-2.43296	0.014976	0.109557	Eya1	intron (NM_010164, intron 11 of 17)	91415
chr1.14222499.14222815	1.14913	4.82267	5.66753	11.5588	13.8321	19.005	-1.50357	0.513729	-2.92679	0.00342485	0.0412687	Eya1	intron (NM_010164, intron 11 of 17)	87513
chr1.14304607.14304840	24.9077	7.46661	8.63753	20.6411	25.5522	7.35606	-0.75344	0.588514	-1.28024	0.20046	0.49335	Eya1	intron (NM_010164, intron 1 of 17)	5488
chr1.14309609.14310332	36.2262	25.6407	27.2965	26.6852	33.0344	47.7227	0.0562332	0.2308	0.243645	0.807506	0.927327	Eya1	5' UTR (NM_001252192, exon 1 of 17)	289
chr1.14484537.14484849	33.7507	32.0969	35.1572	15.9635	26.1074	20.5728	0.770678	0.339928	2.26718	0.0233793	0.144072	Eya1	Intergenic	-174526
chr1.14506552.14506863	29.1887	20.2998	24.473	16.0146	18.5254	15.4529	0.578462	0.392498	1.4738	0.140537	0.410019	Eya1	Intergenic	-196471
chr1.14507042.14507400	8.11754	6.69187	6.88115	12.5262	9.99314	9.24235	-0.582312	0.486933	-1.19588	0.231745	0.531444	Eya1	Intergenic	-197026
chr1.14579422.14579744	15.789	10.8185	11.1245	8.25026	11.724	16.0761	0.389044	0.42898	0.906905	0.364457	0.662477	Msc	Intergenic	176374
chr1.14595931.14596575	31.627	24.0407	28.2025	27.1132	28.4284	86.2423	0.0729692	0.20399	0.35771	0.72056	0.888751	Msc	Intergenic	159810
chr1.14668298.14668570	8.00604	3.19997	3.29049	3.05041	5.84051	9.06689	0.112189	0.660011	0.16998	0.865026	0.950426	Msc	Intergenic	87508
chr1.14680451.14680839	24.3474	17.4045	19.0514	13.2728	21.5191	31.5865	0.288387	0.30665	0.940443	0.34699	0.647766	Msc	Intergenic	75326
chr1.14740080.14740316	47.6477	23.9593	25.5846	11.9468	20.183	20.5523	1.06319	0.429941	2.47288	0.013403	0.102164	Msc	Intergenic	15760
chr1.14918787.14919081	14.818	6.663	6.85146	7.90417	10.1343	23.0302	0.0558266	0.443196	0.125964	0.899761	0.963773	Trpa1	promoter-TSS (NM_177781)	-103
chr1.14924798.14925279	43.0781	48.9357	53.1154	35.591	34.7341	86.8062	0.551865	0.197537	2.79373	0.00521035	0.0548989	Trpa1	Intergenic	-6192
chr1.14948001.14948283	10.2975	4.63035	4.76132	5.29671	9.85974	12.006	-0.20038	0.547881	-0.365737	0.714562	0.885581	Trpa1	Intergenic	-29300
chr1.14980404.14980615	15.4645	12.3622	12.7118	8.64186	10.3414	9.80667	0.576027	0.520705	1.10624	0.268621	0.572182	Trpa1	Intergenic	-61651
chr1.14995441.14995648	0	3.14997	3.23907	11.2102	4.79105	8.75492	-1.67971	0.801105	-2.09674	0.0360169	0.187728	Trpa1	Intergenic	-76676
chr1.15007746.15007945	5.46412	10.9199	11.2288	5.82933	8.96884	9.73239	0.474268	0.583846	0.812317	0.41661	0.704552	Trpa1	Intergenic	-88985
chr1.15791983.15792205	8.16759	10.773	12.0848	17.178	9.83131	13.0291	-0.29166	0.488451	-0.597112	0.550432	0.796227	Terf1	Intergenic	-13550
chr1.15805339.15806351	43.8712	37.9448	41.9001	38.4731	41.1207	182.669	0.124966	0.143161	0.872902	0.382716	0.677318	Terf1	promoter-TSS (NM_009352)	-56
chr1.15850754.15851195	7.41736	6.42348	7.11326	12.0581	13.9786	24.9463	-0.824296	0.38742	-2.12765	0.0333658	0.179262	Sbspon	Intergenic	41803
chr1.15883522.15883726	21.3234	4.26143	5.47746	5.68715	9.72232	10.0975	0.368649	0.617018	0.597469	0.550194	0.796104	Sbspon	intron (NM_001033288, intron 2 of 4)	9106
chr1.15892660.15892883	16.2623	8.77493	10.0257	12.6401	13.3465	15.8191	-0.136675	0.458501	-0.29809	0.765634	0.909437	Sbspon	promoter-TSS (NM_001033288)	-48
chr1.16073686.16073885	3.64275	0	1.12288	6.66209	1.99308	4.15592	-1.64263	1.18693	-1.38393	0.166379	0.447513	4930444P10Rik	intron (NM_001243238, intron 3 of 4)	19244
chr1.16092884.16093494	13.1163	6.79144	7.71864	10.3584	8.48117	27.2014	-0.0239344	0.340041	-0.0703866	0.943886	0.980228	4930444P10Rik	promoter-TSS (NM_001243238)	-128
chr1.16104088.16105978	45.2695	36.6114	41.0911	41.7481	39.6296	351.323	0.0780566	0.114197	0.683524	0.494276	0.75923	Rpl7	promoter-TSS (NM_011291)	18
chr1.16161524.16161957	0	1.50967	1.55237	13.0479	12.3993	21.2453	-3.369	0.666163	-5.05732	4.25e-07	7.2e-05	Rdh10	Intergenic	55870
chr1.16228199.16228880	5.8754	0.640464	0.65858	17.8274	13.443	14.5265	-2.74029	0.948912	-2.88783	0.00387915	0.0449134	Rdh10	TTS (NM_001111272)	122538
chr1.16518645.16519264	23.5016	20.7831	22.4576	19.0729	22.5025	53.5334	0.175172	0.227476	0.770066	0.441261	0.722692	Stau2	intron (NM_025303, intron 1 of 13)	503
chr1.16519307.16519506	16.3924	13.1039	16.8432	9.16037	8.96884	9.91065	0.838578	0.522808	1.60399	0.108717	0.35622	Stau2	promoter-TSS (NM_001111272)	-108
chr1.16519629.16520058	16.943	13.2055	16.1903	17.4299	14.8322	27.2868	-0.00297776	0.312576	-0.0095265	0.992399	0.997496	Stau2	promoter-TSS (NM_001111272)	-499
chr1.16534151.16534524	19.4799	15.7667	16.8132	16.0318	12.7898	17.764	0.329209	0.399252	0.824565	0.409618	0.699111	Stau2	Intergenic	-15019
chr1.16570768.16571055	6.32421	6.06662	7.01799	17.3492	9.68856	13.7846	-0.996737	0.492368	-2.02437	0.0429319	0.208668	Ube2w	non-coding (NR_073122, exon 5 of 5)	48418
chr1.16578460.16578661	5.41002	7.56826	7.78233	6.59613	4.93335	5.35676	0.362347	0.734876	0.493073	0.621961	0.837061	Ube2w	intron (NR_073122, intron 4 of 4)	40765
chr1.16617749.16618176	8.51109	5.10276	5.2471	25.6833	26.5433	36.2067	-2.04105	0.348003	-5.86505	4.49e-09	2.31e-06	Ube2w	intron (NR_073122, intron 1 of 4)	1453
chr1.16618592.16619773	32.0512	28.0851	32.2994	28.6041	27.4849	150.463	0.209158	0.154079	1.35747	0.174632	0.459261	Ube2w	intron (NR_073122, intron 1 of 4)	530
chr1.16637647.16637923	10.5206	11.8266	12.9719	21.0445	12.9514	18.6671	-0.44904	0.405691	-1.10685	0.268358	0.571946	Ube2w	Intergenic	-18438
chr1.16642142.16642432	10.0144	7.50509	7.71738	13.1639	10.9585	20.4171	-0.476862	0.460058	-1.03653	0.299956	0.6029	Tceb1	TTS (NM_026456)	14610
chr1.16656316.16657540	45.1998	40.114	43.2652	44.4592	43.4409	237.708	0.0360043	0.124406	0.289409	0.772269	0.912295	Tceb1	promoter-TSS (NR_037998)	258
chr1.16665018.16665594	23.9904	17.4113	19.0714	23.9581	25.9065	67.8116	-0.249254	0.255724	-0.9747	0.329709	0.631074	Tmem70	promoter-TSS (NM_027415)	19
chr1.16665741.16665940	9.10687	4.36797	5.61439	8.32761	8.96884	7.20144	-0.433175	0.641509	-0.675244	0.499521	0.763418	Tmem70	intron (NM_027415, intron 1 of 2)	646
chr1.16675113.16675312	1.82137	6.55195	6.73727	9.16037	9.96538	6.03718	-0.746862	0.688899	-1.08414	0.278304	0.58224	Tmem70	intron (NM_026392, intron 2 of 2)	10009
chr1.16688178.16689089	37.9453	30.6524	32.9969	36.342	43.7078	151.133	-0.172293	0.153922	-1.11935	0.262991	0.566171	Ly96	promoter-TSS (NM_016923)	-49
chr1.16746038.16746237	9.10687	7.64394	7.86015	16.6552	18.9342	13.6588	-1.05185	0.514621	-2.04393	0.0409602	0.203384	Ly96	Intergenic	57754
chr1.16747106.16747665	3.25245	5.45996	6.41645	23.1983	17.7953	41.9659	-1.88775	0.333229	-5.66502	1.47e-08	5.91e-06	Ly96	Intergenic	59008
chr1.16798262.16798645	21.8185	20.4748	23.3933	23.4214	25.9515	52.7506	-0.0894963	0.26099	-0.342911	0.731665	0.893541	Ly96	Intergenic	110002
chr1.16828098.16828452	25.6531	22.1474	27.2021	10.3215	10.6672	24.5604	1.3296	0.356248	3.73224	0.000189788	0.0056028	Ly96	Intergenic	139802
chr1.16835018.16835317	33.999	20.3838	30.692	13.3242	9.30102	21.8776	1.36999	0.385082	3.55765	0.000374184	0.00897509	Ly96	Intergenic	146698
chr1.16926907.16927106	18.2137	10.9199	11.2288	6.66209	6.97576	5.56515	1.02685	0.693328	1.48105	0.138593	0.406808	Jph1	Intergenic	170885
chr1.17097160.17097359	16.3924	2.18398	2.24576	9.16037	8.96884	5.85541	-0.480516	0.786747	-0.610762	0.541357	0.790587	Jph1	exon (NM_020604, exon 1 of 5)	559
chr1.17097439.17098154	32.5609	22.5719	26.0332	16.9809	17.2585	51.8402	0.718041	0.235983	3.04277	0.00234415	0.031897	Jph1	promoter-TSS (NM_020604)	72
chr1.17123506.17123717	15.4645	12.3622	12.7118	21.2118	30.0842	15.7383	-0.857438	0.439743	-1.94986	0.0511928	0.232415	Gdap1	Intergenic	-21768
chr1.17145247.17145852	18.6345	12.6138	13.3411	15.1161	18.4179	35.2359	-0.120763	0.297785	-0.405538	0.685082	0.870721	Gdap1	promoter-TSS (NM_010267)	-31
chr1.17348367.17348619	15.838	7.76911	7.98886	13.8245	13.3922	11.0895	-0.367617	0.478561	-0.768172	0.442385	0.723421	Gdap1	Intergenic	203119
chr1.17606476.17606786	29.2825	42.1347	43.3265	31.0612	36.529	50.7172	0.29477	0.248611	1.18566	0.235755	0.536115	Pi15	intron (NM_053191, intron 2 of 5)	4730
chr1.17607967.17608298	14.2638	13.1565	14.2051	21.5715	20.411	28.01	-0.523893	0.333168	-1.57246	0.115845	0.369043	Pi15	intron (NM_053191, intron 2 of 5)	6220
chr1.17608419.17608853	17.5857	12.0496	12.9067	19.9097	17.869	40.2128	-0.377029	0.291584	-1.29304	0.195998	0.487971	Pi15	intron (NM_053191, intron 2 of 5)	6656
chr1.19176196.19176429	40.475	25.1998	28.7918	17.794	22.1453	23.5203	0.713013	0.393551	1.81174	0.0700262	0.27798	Tfap2b	Intergenic	-32602
chr1.20754494.20754797	23.9654	17.9604	19.2071	24.1062	14.4236	14.2027	0.129889	0.397245	0.326974	0.743688	0.898787	Il17a	Intergenic	23740
chr1.20819958.20820623	43.7567	42.3024	44.1733	46.0144	51.7721	150.285	-0.0898146	0.162881	-0.551411	0.581352	0.814609	Mcm3	promoter-TSS (NM_008563)	-162
chr1.20890348.20891404	35.8416	35.1255	39.0936	34.1928	34.1293	142.439	0.184842	0.152472	1.2123	0.225397	0.523955	Paqr8	promoter-TSS (NM_028829)	-74
chr1.20912175.20912525	8.30256	12.4443	12.7963	11.8627	12.4922	11.4922	-0.00974177	0.435984	-0.0223443	0.982173	0.993512	Paqr8	intron (NM_028829, intron 1 of 2)	21738
chr1.20912643.20912905	20.7761	19.9299	21.3475	20.8982	18.1878	15.7437	0.157256	0.399956	0.393182	0.694185	0.875092	Paqr8	intron (NM_028829, intron 1 of 2)	22154
chr1.20926439.20926737	15.838	12.4173	13.5196	13.3687	13.9982	11.0876	0.0888186	0.438671	0.202472	0.839548	0.9409	Efhc1	intron (NM_028829, intron 1 of 2)	-25052
chr1.20928505.20929055	31.0724	20.6111	21.1941	27.2045	19.8946	45.163	0.0822638	0.251362	0.327272	0.743462	0.898688	Efhc1	intron (NM_028829, intron 1 of 2)	-22892
chr1.20933530.20933815	24.2001	29.7816	32.1944	27.9528	22.997	38.281	0.267852	0.292035	0.91719	0.359043	0.658279	Efhc1	intron (NM_028829, intron 2 of 2)	-17960
chr1.20937004.20937259	15.6524	19.6217	20.1767	13.6625	18.6851	28.5471	0.309346	0.356714	0.867209	0.385827	0.679897	Efhc1	3' UTR (NM_028829, exon 3 of 3)	-14467
chr1.20939075.20939348	25.2599	12.7532	13.1139	20.0592	21.822	29.0452	-0.292455	0.348377	-0.839479	0.4012	0.69258	Efhc1	TTS (NM_028829)	-12403
chr1.20951190.20952017	17.1579	12.9245	14.375	17.2989	17.8125	71.8412	-0.188127	0.21912	-0.858554	0.390587	0.683793	Efhc1	promoter-TSS (NM_027974)	-29
chr1.20986312.20986686	10.6854	13.3951	14.3728	18.6538	22.8539	29.7214	-0.586929	0.349869	-1.67757	0.0934318	0.327806	Efhc1	intron (NM_027974, intron 9 of 10)	34887
chr1.20989638.20989914	3.94521	6.30753	6.48594	4.81017	9.35378	16.0912	-0.182636	0.52928	-0.345065	0.730046	0.893109	Efhc1	intron (NM_027974, intron 10 of 10)	38136
chr1.20995384.20995912	22.0355	11.5598	12.7359	17.3164	19.5917	33.6467	-0.231234	0.299217	-0.772795	0.439644	0.721535	Efhc1	Intergenic	44127
chr1.20997440.20997691	7.22767	8.6666	10.6941	11.8966	13.4453	11.8403	-0.404038	0.48195	-0.838341	0.401839	0.693101	Efhc1	Intergenic	45954
chr1.21014428.21014832	11.6928	15.6384	16.6352	17.6833	17.2241	42.0303	-0.144873	0.32547	-0.445119	0.656234	0.854816	Efhc1	intron (NM_177409, intron 2 of 10)	63045
chr1.21025285.21025563	5.22258	5.47953	5.63452	10.7453	12.8586	17.9754	-1.02164	0.494279	-2.06693	0.0387403	0.196347	Tram2	intron (NM_177409, intron 2 of 10)	53808
chr1.21031673.21031969	29.4363	36.032	38.5635	30.843	30.1981	51.5545	0.283649	0.264008	1.07439	0.282646	0.586589	Tram2	intron (NM_177409, intron 2 of 10)	47391
chr1.21032302.21032537	4.63061	9.25416	9.51592	9.88022	16.8905	22.1874	-0.606128	0.46098	-1.31487	0.188553	0.478533	Tram2	intron (NM_177409, intron 2 of 10)	46798
chr1.21035877.21036227	5.1891	8.71104	9.59725	22.7764	20.4418	25.5358	-1.32994	0.366224	-3.6315	0.000281778	0.00740058	Tram2	intron (NM_177409, intron 2 of 10)	43152
chr1.21049031.21049373	1.06203	6.3673	6.5474	13.5961	5.22964	16.8996	-0.840101	0.509554	-1.6487	0.0992092	0.338425	Tram2	intron (NM_177409, intron 1 of 10)	30010
chr1.21068543.21068746	23.2136	9.63522	11.0086	7.34789	9.76998	13.9318	0.783699	0.553594	1.41566	0.156876	0.433978	Tram2	intron (NM_177409, intron 1 of 10)	10537
chr1.21069932.21070414	1.50838	4.97387	5.11456	10.6897	7.01496	23.077	-1.02569	0.44249	-2.31798	0.0204502	0.13245	Tram2	intron (NM_177409, intron 1 of 10)	9171
chr1.21078573.21079804	31.0461	32.2634	37.7331	34.4731	29.2814	171.313	0.163102	0.150732	1.08206	0.279225	0.583191	Tram2	intron (NM_177409, intron 1 of 10)	389
chr1.21094723.21095209	23.9359	14.3506	15.6788	18.1258	24.9646	55.926	-0.22153	0.258577	-0.856727	0.391596	0.684614	Tram2	Intergenic	-15795
chr1.21101267.21101547	16.8526	11.6583	13.5864	18.9668	21.2784	21.1747	-0.467668	0.382316	-1.22325	0.221235	0.518905	Tram2	Intergenic	-22190
chr1.21166241.21166690	25.904	21.8398	24.9529	21.8368	22.1453	45.0517	0.210141	0.254097	0.827013	0.40823	0.698281	Tmem14a	Intergenic	-52158
chr1.21213580.21213849	24.285	20.2221	23.2893	25.9081	19.1926	25.0083	0.0622642	0.334778	0.185986	0.852456	0.945805	Tmem14a	Intergenic	-4856
chr1.21218399.21218982	34.3067	31.0395	33.4556	37.9306	31.739	83.0465	-0.0124608	0.190348	-0.0654634	0.947805	0.981506	Tmem14a	promoter-TSS (NM_029398)	6
chr1.21240329.21240635	2.37313	11.3823	11.7043	10.3078	14.9318	19.7058	-0.371333	0.435597	-0.85247	0.393953	0.686701	Gsta3	promoter-TSS (NM_001077353)	-79
chr1.21271504.21271797	18.5854	14.857	18.3327	17.5616	17.6258	24.0456	0.0396878	0.348287	0.113951	0.909276	0.967286	Gm4956	Intergenic	26671
chr1.21276212.21276458	28.0211	19.4525	22.7303	18.8804	10.4899	20.0825	0.70506	0.388206	1.8162	0.0693395	0.276518	Gm4956	Intergenic	21977
chr1.21333616.21333881	16.4334	9.03151	11.8198	15.6534	9.74059	12.0652	-0.0109818	0.464147	-0.0236602	0.981124	0.9932	Khdc1a	Intergenic	-15941
chr1.21335889.21336157	41.9796	22.7329	25.0456	27.8619	24.4504	22.8536	0.224358	0.345158	0.650016	0.515682	0.774035	Khdc1a	Intergenic	-13649
chr1.21344356.21344570	27.1088	18.2845	18.8017	12.3946	19.4672	14.8165	0.485588	0.425479	1.14127	0.253756	0.55607	Khdc1a	Intergenic	-5216
chr1.21411292.21411532	10.5806	10.8746	12.114	12.4396	19.8481	15.8114	-0.42498	0.4359	-0.974948	0.329586	0.630977	Khdc1b	intron (NM_001160139, intron 12 of 14)	27856
chr1.21461152.21461416	19.2447	12.3622	13.5593	13.1985	8.27314	15.8114	0.511398	0.441045	1.15951	0.246247	0.548223	Khdc1b	intron (NM_023872, intron 9 of 13)	77722
chr1.21461459.21461666	5.25396	3.14997	3.23907	2.4022	4.79105	5.15691	0.159946	0.887589	0.180203	0.856993	0.947372	Khdc1b	intron (NM_001160139, intron 9 of 14)	78056
chr1.21530979.21531223	4.46051	5.34853	6.41645	5.43844	5.6945	7.83369	0.0663405	0.659312	0.100621	0.919851	0.97149	Khdc1b	intron (NM_001160139, intron 3 of 14)	147525
chr1.21552769.21553065	9.81211	16.913	17.3914	11.7764	17.4478	24.5905	0.149796	0.383616	0.390484	0.696178	0.875822	Khdc1b	intron (NM_001160139, intron 2 of 14)	169358
chr1.21554657.21555090	18.4655	32.2062	33.1172	31.8522	28.4725	52.896	0.00671529	0.253087	0.0265336	0.978832	0.992451	Khdc1b	intron (NM_001160139, intron 2 of 14)	171288
chr1.21567350.21567690	9.61429	14.0902	14.4888	8.79161	13.443	25.6411	0.327704	0.385179	0.850784	0.39489	0.687505	Khdc1b	intron (NM_001160139, intron 2 of 14)	183962
chr1.21618667.21619081	9.65547	9.99896	10.2818	7.62528	7.20389	24.8988	0.510984	0.398306	1.28289	0.19953	0.49221	Khdc1b	intron (NM_001160139, intron 1 of 14)	235309
chr1.21780851.21781050	12.7496	14.1959	14.5974	7.49485	8.96884	8.00016	0.846102	0.582177	1.45334	0.146129	0.418278	Kcnq5	intron (NM_001160139, intron 1 of 14)	180955
chr1.21829906.21830509	29.5521	16.633	17.4753	15.4419	19.7988	67.6544	0.301939	0.244548	1.23468	0.216949	0.513937	Kcnq5	intron (NM_001160139, intron 1 of 14)	131847
chr1.21836381.21836669	34.0326	18.8926	19.427	13.255	23.4479	23.4964	0.442443	0.374448	1.18159	0.23737	0.538146	Kcnq5	intron (NM_001160139, intron 1 of 14)	125394
chr1.21856496.21856704	1.74294	5.22484	5.37263	3.9845	11.4435	7.5715	-0.72102	0.790382	-0.912242	0.361641	0.660401	Kcnq5	intron (NM_001160139, intron 1 of 14)	105339
chr1.21960372.21961900	33.5924	30.4243	33.9287	31.6983	29.7202	245.191	0.163207	0.142103	1.14851	0.250759	0.55297	Kcnq5	intron (NM_001160139, intron 1 of 14)	1345
chr1.22254209.22254470	15.294	12.5037	17.1432	10.8068	12.1715	12.0113	0.462518	0.468876	0.986439	0.323918	0.625476	Rims1	Intergenic	178497
chr1.22269038.22269277	24.285	15.4699	15.9074	9.71555	14.9481	15.9956	0.643441	0.437645	1.47023	0.141498	0.411564	Rims1	Intergenic	163683
chr1.22280018.22280259	18.0632	18.0494	19.488	15.8293	14.8245	13.762	0.354669	0.442686	0.801174	0.423031	0.709398	Rims1	Intergenic	152694
chr1.22555824.22556023	18.2137	8.73593	14.5974	14.9897	11.9585	12.0509	0.0673417	0.514696	0.130838	0.895904	0.962179	Rims1	intron (NM_001012623, intron 5 of 14).2	-123094
chr1.23255856.23256558	36.7902	20.8146	25.5563	26.2977	21.5468	52.8505	0.25887	0.25563	1.01267	0.311217	0.613378	Mir30a	Intergenic	-16073
chr1.23256766.23256987	18.0496	11.8053	13.1508	20.2564	18.8534	14.3549	-0.407568	0.446075	-0.913675	0.360887	0.659863	Mir30a	Intergenic	-15390
chr1.23301123.23301334	18.901	13.3923	16.9491	5.49937	8.46117	13.1104	1.3107	0.526295	2.49043	0.0127589	0.0988368	Mir30c-2	Intergenic	9524
chr1.23305951.23306287	23.7805	7.12873	11.3287	5.43642	7.097	18.4079	1.16957	0.477858	2.44753	0.0143839	0.106862	Mir30c-2	Intergenic	14396
chr1.23345629.23345994	2.98586	7.1606	7.36314	13.1968	5.44556	15.4411	-0.546715	0.476228	-1.14801	0.250964	0.553152	Ogfrl1	Intergenic	37349
chr1.23359587.23359848	4.17108	3.33432	3.42864	6.35695	4.56429	10.4387	-0.541072	0.687406	-0.787121	0.431211	0.71558	Ogfrl1	Intergenic	23456
chr1.23379999.23380392	24.0384	21.0638	23.3696	49.0357	45.0212	69.9506	-0.974461	0.228628	-4.26221	2.02e-05	0.00114311	Ogfrl1	intron (NM_001081079, intron 1 of 6)	2952
chr1.23382599.23383697	48.7246	41.5334	46.7951	36.2202	41.53	201.959	0.308614	0.145198	2.12547	0.0335477	0.179839	Ogfrl1	exon (NM_001081079, exon 1 of 7)	336
chr1.23397612.23397926	3.46928	3.46664	4.99057	10.046	5.6945	9.79449	-0.904212	0.575888	-1.57012	0.116388	0.369846	Ogfrl1	Intergenic	-14672
chr1.23399604.23399904	13.3124	5.8046	5.96879	8.85327	9.93227	20.4054	-0.189062	0.452416	-0.417893	0.676025	0.865907	Ogfrl1	Intergenic	-16574
chr1.23418827.23419532	5.1597	3.40281	3.81715	7.78502	8.75146	26.8054	-0.964326	0.371443	-2.59616	0.00942709	0.0813115	Ogfrl1	Intergenic	-35968
chr1.23433586.23434040	6.40483	9.11993	9.37789	18.6685	18.8357	52.7269	-1.05407	0.307426	-3.42871	0.000606462	0.0126056	Ogfrl1	Intergenic	-50657
chr1.23495545.23495758	5.10665	11.2261	12.593	6.22625	10.2448	10.3528	0.393239	0.562361	0.699265	0.484386	0.752497	Ogfrl1	Intergenic	-112470
chr1.23555872.23556164	7.45955	8.19925	9.96411	9.095	10.2035	16.6109	-0.0712109	0.449675	-0.158361	0.874172	0.953807	Ogfrl1	Intergenic	-172820
chr1.23762476.23763165	27.4526	22.4729	24.7359	16.1725	18.4865	44.2469	0.593828	0.23754	2.49991	0.0124224	0.0970893	B3gat2	5' UTR (NM_172124, exon 1 of 4)	692
chr1.23792818.23793117	15.7852	18.9278	19.4632	19.9863	19.9308	27.62	-0.0450229	0.323206	-0.139301	0.889212	0.95959	B3gat2	intron (NM_172124, intron 1 of 3)	31034
chr1.23827161.23827366	21.2199	19.0833	20.7133	20.2126	13.5452	17.299	0.32743	0.402471	0.813551	0.415902	0.703943	B3gat2	intron (NM_172124, intron 2 of 3)	65335
chr1.23915434.23915809	18.4075	18.5871	19.7101	16.8324	20.6729	29.2719	0.101597	0.308344	0.329493	0.741783	0.898044	Smap1	intron (NM_028534, intron 1 of 9)	-5848
chr1.23921764.23922501	27.1478	19.5316	21.3012	23.4708	21.3351	78.9934	0.0669108	0.211869	0.315811	0.752146	0.902995	Smap1	intron (NM_028534, intron 1 of 9)	376
chr1.23983159.23983449	20.0288	15.0102	15.4348	20.6044	14.383	22.3308	-0.0148736	0.371208	-0.0400682	0.968039	0.988695	1110058L19Rik	Intergenic	22339
chr1.24005192.24006001	25.6341	13.2117	14.4172	14.599	24.1138	65.7478	-0.0817397	0.265454	-0.307924	0.75814	0.905706	1110058L19Rik	intron (NM_026503, intron 1 of 2)	190
chr1.24034127.24034340	15.32	5.10276	5.2471	9.33938	9.31344	8.39301	-0.170049	0.587174	-0.289606	0.772117	0.912264	1110058L19Rik	intron (NM_026604, intron 11 of 20)	-28600
chr1.24100002.24100249	14.6885	7.92574	9.05547	22.1622	16.0732	7.97358	-0.83481	0.515441	-1.61961	0.105317	0.349872	Fam135a	5' UTR (NM_026604, exon 1 of 21)	227
chr1.24102858.24103057	23.6779	12.0119	12.3517	20.819	12.955	6.34751	-0.053066	0.585085	-0.0906978	0.927733	0.974626	Fam135a	Intergenic	-2609
chr1.24374933.24375234	7.23725	4.33904	4.46177	3.86048	10.5593	10.7816	-0.37668	0.580772	-0.648585	0.516607	0.774548	Col9a1	intron (NM_007733, intron 15 of 50)	179902
chr1.24553505.24553969	3.13355	3.28772	3.38071	3.93994	8.14375	22.1583	-0.769415	0.496055	-1.55107	0.120886	0.377226	Col19a1	intron (NM_007733, intron 4 of 50)	33776
chr1.24572580.24572988	8.90647	14.9515	16.4725	22.8042	23.8779	42.0192	-0.660065	0.285844	-2.30918	0.0209337	0.134442	Col19a1	intron (NM_007733, intron 2 of 50)	14632
chr1.24586458.24587263	5.42344	2.43869	2.7863	6.61249	5.68744	25.0669	-0.802364	0.432201	-1.85646	0.0633883	0.263147	Col19a1	intron (NM_007733, intron 1 of 50)	842
chr1.24587324.24587571	1.46885	2.64191	2.71664	7.3874	6.42928	8.31124	-1.46228	0.754957	-1.9369	0.052757	0.236573	Col19a1	promoter-TSS (NM_007733)	-2
chr1.24611569.24616143	1107.95	831.68	927.805	1369.15	1504.41	30157.1	-0.509893	0.150107	-3.39686	0.000681637	0.0136812	Col19a1	Intergenic	-24306
chr1.24633808.24634058	11.6103	12.1816	12.5261	12.6075	14.293	23.76	-0.0605539	0.422796	-0.143222	0.886114	0.958368	Lmbrd1	Intergenic	-44615
chr1.24660103.24660302	3.64275	4.36797	4.49151	6.66209	2.98961	9.49097	-0.142693	0.743864	-0.191827	0.847878	0.944299	Lmbrd1	Intergenic	-18425
chr1.24678124.24679206	39.0174	34.0806	36.2888	31.9879	41.7754	182.229	0.0615722	0.151271	0.407032	0.683985	0.870269	Lmbrd1	promoter-TSS (NM_026719)	-252
chr1.24683998.24684322	19.0544	15.4559	17.2751	22.0361	14.7181	27.6395	-0.0362091	0.359474	-0.100728	0.919766	0.97149	Lmbrd1	intron (NM_026719, intron 1 of 15)	5614
chr1.24684620.24684920	7.26129	3.62788	3.73049	2.21332	13.9052	10.8555	-0.678856	0.715337	-0.949003	0.342619	0.643591	Lmbrd1	intron (NM_026719, intron 1 of 15)	6222
chr1.24699369.24699657	15.1256	21.1597	21.7582	10.3735	11.724	21.4501	0.921652	0.392162	2.35018	0.0187643	0.125742	Lmbrd1	intron (NM_026719, intron 3 of 15)	20988
chr1.25014895.25015202	16.5579	8.50902	13.1246	11.3558	7.76523	22.7274	0.433238	0.432144	1.00253	0.316087	0.618212	Gm20172	Intergenic	262898
chr1.25019316.25019521	14.1466	12.7222	18.5329	12.9361	14.5127	18.0862	0.23406	0.436261	0.536513	0.591604	0.82033	Gm20172	Intergenic	258531
chr1.30718607.30719007	0	0.544634	0.560039	5.39945	4.47324	10.3997	-3.47655	1.15036	-3.02213	0.00251	0.033336	Phf3	Intergenic	144339
chr1.30770570.30771072	10.8631	7.81544	9.8224	5.96012	5.54733	30.0706	0.776185	0.384325	2.01961	0.0434243	0.210094	Phf3	Intergenic	92558
chr1.30779177.30779543	3.9703	2.97545	3.67154	4.08439	5.43072	11.6183	-0.357652	0.611189	-0.585174	0.558431	0.800829	Phf3	Intergenic	83874
chr1.30779603.30779874	2.67849	4.81761	4.95388	8.57254	2.93099	9.54672	-0.369408	0.638738	-0.578341	0.563034	0.803692	Phf3	Intergenic	83524
chr1.30872751.30874211	40.3919	33.1858	36.8913	31.5777	31.1034	212.843	0.301268	0.136973	2.19947	0.0278443	0.160961	Phf3	Intergenic	-9675
chr1.30920786.30921652	14.7054	15.1141	16.3187	14.5997	19.9997	65.5849	-0.0739708	0.219698	-0.336693	0.736348	0.895595	Gm13363	Intergenic	28730
chr1.30930012.30930536	2.77543	4.57596	4.7054	16.1794	12.9075	24.1645	-1.72721	0.397766	-4.34228	1.41e-05	0.000888779	Gm13363	Intergenic	19316
chr1.30939917.30940223	1.18656	9.95953	10.9728	1.62755	4.54447	12.6965	1.44522	0.770126	1.8766	0.0605728	0.256209	Gm13363	TTS (NM_011200)	9604
chr1.30948917.30950424	56.5254	52.8616	58.2289	46.2768	44.6724	329.57	0.374573	0.119767	3.12751	0.00176294	0.0261678	Gm13363	intron (NR_002688, intron 1 of 6)	619
chr1.31154033.31154246	23.8311	15.3083	17.8401	14.7873	17.6955	14.1472	0.275997	0.429536	0.642545	0.520519	0.777195	Lgsn	intron (NR_033445, intron 2 of 2)	-22267
chr1.31380393.31380686	8.67321	13.3713	13.7495	6.23155	10.1688	14.8898	0.677986	0.462731	1.46518	0.142871	0.413784	Gm4850	Intergenic	115693
chr1.31538278.31538540	13.8507	15.7778	17.078	14.5654	15.9143	15.0712	0.128223	0.413727	0.309922	0.75662	0.904964	Gm4850	Intergenic	273546
chr1.31616196.31616907	52.1854	53.3726	62.1368	29.2402	34.7109	107.55	0.89549	0.18206	4.91865	8.71e-07	0.000122255	Gm4850	Intergenic	351545
chr1.32172551.32172822	33.4811	19.2704	20.6412	14.0835	8.06023	15.4972	1.16845	0.440285	2.65384	0.00795806	0.072597	Khdrbs2	promoter-TSS (NM_133235)	-108
chr1.32248590.32248827	7.65283	6.42348	6.60517	8.39759	5.86199	14.7927	-0.00425947	0.546496	-0.00779414	0.993781	0.997834	Khdrbs2	intron (NM_133235, intron 2 of 8)	75880
chr1.32746249.32746675	14.5027	19.4359	20.5116	16.7722	15.8699	32.9333	0.258535	0.301129	0.858553	0.390587	0.683793	Gm5415	Intergenic	-199178
chr1.32748319.32748540	4.92263	4.91888	5.05801	11.2535	10.7734	9.85571	-1.06891	0.587122	-1.8206	0.0686683	0.274954	Gm5415	Intergenic	-201125
chr1.33244724.33245422	0.521137	0	0	0.714816	1.14053	62.206	-2.68416	1.30934	-2.05001	0.0403634	0.201513	Prim2	Intergenic	424935
chr1.33447339.33447609	5.37675	4.83539	5.80085	11.0625	8.08997	8.42359	-0.773743	0.603097	-1.28295	0.19951	0.492187	Prim2	Intergenic	222317
chr1.33453369.33453626	2.82383	7.61854	10.4454	6.45551	7.7251	13.4185	0.154226	0.538383	0.28646	0.774526	0.91338	Prim2	TTS (NM_008922)	216309
chr1.33471150.33471374	1.619	2.91198	2.99434	5.18162	3.54324	7.70661	-0.670025	0.806972	-0.830295	0.406372	0.696963	Prim2	intron (NM_008922, intron 12 of 13)	198524
chr1.33502891.33503200	11.7508	7.74962	9.41769	24.1769	14.1444	28.794	-0.965201	0.388356	-2.48536	0.0129422	0.0997984	Prim2	intron (NM_008922, intron 10 of 13)	166753
chr1.33529572.33530026	5.60423	3.35997	3.94858	10.9815	8.76077	24.2483	-1.17844	0.460331	-2.55997	0.0104681	0.0870749	Prim2	intron (NM_008922, intron 8 of 13)	140105
chr1.33531930.33532314	16.0849	16.4508	16.9161	20.3323	17.0835	55.271	-0.105072	0.303668	-0.346009	0.729336	0.892892	Prim2	intron (NM_008922, intron 8 of 13)	137693
chr1.33535260.33535612	15.4791	11.7551	13.36	18.8728	12.986	25.5773	-0.184275	0.39335	-0.468476	0.639444	0.846056	Prim2	intron (NM_008922, intron 7 of 13)	134405
chr1.33565833.33566147	19.6593	12.4799	13.5458	27.4943	26.5743	33.5971	-0.798932	0.311339	-2.56612	0.0102845	0.0860789	Prim2	intron (NM_008922, intron 7 of 13)	103830
chr1.33568919.33569143	17.809	24.2665	29.9434	12.5839	12.4014	17.1793	1.05334	0.413541	2.54714	0.0108611	0.0891369	Prim2	intron (NM_008922, intron 7 of 13)	100757
chr1.33569359.33569625	16.3719	22.0852	28.5977	9.98066	14.1829	21.683	1.01393	0.390716	2.59506	0.00945743	0.0814861	Prim2	intron (NM_008922, intron 7 of 13)	100289
chr1.33578548.33579112	19.9868	23.5793	24.2462	15.9183	22.9292	64.9445	0.326456	0.240435	1.35777	0.174536	0.459214	Prim2	intron (NM_008922, intron 7 of 13)	91033
chr1.33583208.33583466	5.62586	12.6485	15.6076	16.0765	18.4687	29.7414	-0.44244	0.375629	-1.17786	0.238852	0.540053	Prim2	intron (NM_008922, intron 7 of 13)	86463
chr1.33592078.33592586	6.44101	6.00702	7.05935	12.1069	10.1807	25.3187	-0.702072	0.377335	-1.86061	0.0627997	0.261573	Prim2	intron (NM_008922, intron 7 of 13)	77613
chr1.33669608.33669959	43.4646	36.6065	40.832	37.8528	46.9958	64.0509	0.00126037	0.223097	0.00564941	0.995492	0.998445	Prim2	promoter-TSS (NR_033199)	-6
chr1.33670052.33670615	14.8552	23.2339	25.0856	21.8526	27.2104	62.443	-0.095855	0.240597	-0.398404	0.690332	0.873173	1700001G17Rik	promoter-TSS (NM_008922)	602
chr1.33684508.33684808	25.4145	11.6092	14.1759	16.5999	15.8916	25.5557	0.085927	0.397915	0.215943	0.829032	0.936642	1700001G17Rik	Intergenic	14836
chr1.33719712.33720300	16.6985	12.2362	14.87	19.2284	23.01	47.4159	-0.468275	0.278844	-1.67934	0.0930851	0.327206	Rab23	promoter-TSS (NM_008999)	43
chr1.33733097.33733296	0	3.27597	3.36864	8.32761	6.97576	11.1874	-1.53914	0.813203	-1.89269	0.058399	0.250893	Rab23	intron (NM_001159729, intron 4 of 7)	12769
chr1.33738360.33739647	19.2319	19.4998	21.4463	18.6207	22.9018	174.147	0.0423838	0.160915	0.263392	0.792248	0.920546	Rab23	intron (NM_001159729, intron 7 of 7)	18038
chr1.33757002.33757988	18.0846	17.9233	19.7954	17.3808	21.001	85.3893	0.0429843	0.207448	0.207205	0.83585	0.939601	Bag2	intron (NM_145392, intron 1 of 2)	505
chr1.33768881.33769183	7.21336	11.5326	11.8588	6.04645	12.4978	12.5418	0.279965	0.483404	0.579153	0.562486	0.80342	Bag2	intron (NM_001290699, intron 11 of 12)	-11292
chr1.33813543.33814734	37.2831	27.483	30.3328	28.6436	28.9263	143.035	0.1995	0.159946	1.2473	0.212286	0.508552	Zfp451	intron (NM_001290700, intron 2 of 3)	931
chr1.33883350.33883807	26.2469	22.412	25.0073	32.7286	28.7212	53.5484	-0.258064	0.232314	-1.11084	0.266637	0.569919	Bend6	5' UTR (NM_177235, exon 2 of 7)	24057
chr1.33892856.33893086	15.7695	7.56358	7.77751	16.5831	13.8049	12.06	-0.558449	0.487489	-1.14556	0.251977	0.554275	Bend6	intron (NM_177235, intron 1 of 6)	14653
chr1.33898387.33898696	0	0.704511	0.724438	4.83539	3.21464	16.2399	-2.8197	1.11907	-2.51967	0.0117463	0.0938656	Bend6	intron (NM_177235, intron 1 of 6)	9079
chr1.33903654.33904044	29.8128	18.9912	21.2514	34.5031	32.1135	45.8789	-0.476033	0.255683	-1.86181	0.0626299	0.261239	Bend6	intron (NM_177235, intron 1 of 6)	3772
chr1.33907986.33908316	27.5132	27.0524	29.853	17.6113	19.8705	25.0866	0.672231	0.32117	2.09307	0.0363429	0.188774	Dst	promoter-TSS (NM_177235)	-133
chr1.33916637.33916919	3.86157	3.0869	3.17422	9.41638	4.2256	6.62082	-0.979478	0.711793	-1.37607	0.168799	0.450973	Dst	intron (NM_001276764, intron 2 of 102)	8535
chr1.33964670.33965076	22.3756	17.708	18.7606	19.2333	23.0159	36.9979	-0.0410421	0.298647	-0.137427	0.890693	0.960191	Dst	intron (NM_001276764, intron 2 of 102)	-46949
chr1.33966426.33966625	9.10687	8.73593	8.98303	14.9897	11.9585	12.7493	-0.522863	0.510677	-1.02386	0.3059	0.608618	Dst	intron (NM_001276764, intron 2 of 102)	-45292
chr1.34005611.34006037	20.4745	20.4589	21.5635	29.2539	23.8049	23.4388	-0.270837	0.365013	-0.741991	0.458093	0.734152	Dst	intron (NM_001276764, intron 3 of 102)	-6004
chr1.34011017.34011740	30.1885	18.0993	19.852	26.4551	28.3545	52.5124	-0.22635	0.236867	-0.955596	0.339276	0.640574	Dst	promoter-TSS (NM_133833)	-650
chr1.34028808.34029122	38.1621	16.6399	19.2493	23.2644	33.5343	17.0051	-0.162295	0.421013	-0.385487	0.699876	0.877725	Dst	intron (NM_134448, intron 1 of 97)	17142
chr1.34061189.34061401	25.6531	16.4055	16.8695	27.3677	16.8429	13.4955	-0.141406	0.43296	-0.326603	0.743969	0.898879	Dst	intron (NM_134448, intron 1 of 97)	49474
chr1.34164629.34164928	13.3567	13.1039	13.4745	14.9897	13.9515	15.0917	-0.0428986	0.455667	-0.0941446	0.924994	0.973392	Dst	intron (NM_001276764, intron 21 of 102)	4474
chr1.34179832.34180038	5.27934	6.33038	6.50944	9.6552	5.77703	6.79968	-0.271183	0.657261	-0.412596	0.679902	0.868129	Dst	exon (NM_010081, exon 23 of 24)	19609
chr1.34218372.34218674	13.2245	10.8118	11.8588	11.5432	13.1556	15.0495	0.0227853	0.416163	0.0547509	0.956337	0.984504	Dst	exon (NM_133833, exon 48 of 93)	58185
chr1.34236211.34236716	16.5579	15.1066	16.8654	17.116	14.9678	30.6635	0.0840238	0.293402	0.286378	0.774589	0.91338	Dst	intron (NM_001276764, intron 60 of 102)	76217
chr1.34284079.34284278	7.28549	5.45996	5.61439	5.82933	6.97576	9.52543	-0.0098565	0.662983	-0.0148669	0.988138	0.995668	Dst	intron (NM_001276764, intron 86 of 102)	123854
chr1.34288898.34289114	3.35737	3.01933	4.13964	3.83761	2.7554	8.99889	0.158018	0.780644	0.20242	0.839588	0.94092	Dst	intron (NM_001276764, intron 89 of 102)	128656
chr1.34289170.34289665	14.6885	8.36606	9.50825	4.70107	4.82196	38.1545	1.22017	0.422612	2.8872	0.00388687	0.044944	Dst	intron (NM_001276764, intron 89 of 102)	128934
chr1.34290259.34290788	12.3716	13.5984	14.4067	6.91349	12.4097	44.3176	0.590498	0.328718	1.79636	0.0724365	0.283606	Dst	exon (NM_133833, exon 82 of 93)	130085
chr1.34297652.34297965	2.32022	4.17322	4.29126	0	1.26947	20.738	2.77904	1.11718	2.48756	0.0128623	0.0993813	Mir5103	intron (NM_001276764, intron 97 of 102)	135370
chr1.34389106.34389667	7.77811	3.49748	3.99601	5.33441	4.61032	11.5382	0.0359427	0.510787	0.0703673	0.943901	0.980228	Mir5103	Intergenic	43925
chr1.34409877.34410246	19.6905	12.3956	13.9601	13.9544	15.0827	22.6	0.127868	0.392081	0.326126	0.744329	0.899072	Mir5103	Intergenic	23125
chr1.34433241.34433583	25.4886	8.91421	9.16636	27.6778	28.4725	18.474	-0.954513	0.426116	-2.24003	0.0250891	0.150652	Mir5103	promoter-TSS (NR_039562)	-203
chr1.34433834.34434120	13.9617	9.13163	9.38993	11.0261	12.5001	11.8821	-0.0776398	0.461334	-0.168294	0.866352	0.950925	Mir5103	promoter-TSS (NR_039562)	-887
chr1.34434243.34434447	15.9925	12.7843	14.2414	25.1859	24.3058	15.5592	-0.72576	0.4367	-1.66192	0.0965288	0.33366	Mir5103	Intergenic	-1145
chr1.34434768.34435192	29.142	15.9302	17.9661	23.9051	28.6065	49.4988	-0.29173	0.273217	-1.06776	0.285629	0.589331	Mir5103	Intergenic	-1709
chr1.34439266.34440238	70.0096	68.6843	74.5508	70.3525	67.3918	300.694	0.12556	0.12266	1.02364	0.306004	0.608645	Ccdc115	promoter-TSS (NM_178601)	227
chr1.34459510.34460048	12.165	10.535	11.2496	18.2311	19.598	41.3619	-0.671207	0.282045	-2.37979	0.0173225	0.119763	Ptpn18	promoter-TSS (NM_011206)	55
chr1.34460160.34460371	22.3376	33.996	36.0169	33.7818	29.144	29.9609	0.081587	0.316265	0.25797	0.79643	0.922342	Ptpn18	intron (NM_011206, intron 1 of 14)	527
chr1.34462837.34463207	42.2205	31.7884	35.1089	35.4653	34.3819	66.4003	0.113928	0.223945	0.508732	0.61094	0.831237	Ptpn18	intron (NM_011206, intron 2 of 14)	3238
chr1.34464619.34464914	36.9197	33.2024	34.9003	36.574	34.3401	52.2882	0.0510693	0.247632	0.206231	0.836611	0.939924	Ptpn18	intron (NM_011206, intron 5 of 14)	5022
chr1.34472532.34473388	39.1053	41.539	45.3344	37.5083	38.3731	160.016	0.23541	0.146817	1.60342	0.108842	0.356445	Ptpn18	intron (NM_011206, intron 12 of 14)	12993
chr1.34478939.34479260	20.3632	14.9216	16.7386	13.4483	14.8552	20.2577	0.351361	0.35929	0.977932	0.328108	0.629675	Prss39	Intergenic	-19281
chr1.34484497.34484731	27.9019	29.7393	30.5805	40.3978	33.9247	35.0233	-0.255739	0.288863	-0.885328	0.37598	0.671593	Prss39	Intergenic	-13805
chr1.34485495.34486166	32.5245	31.8497	34.7558	34.2027	39.1497	120.965	-0.0643509	0.17004	-0.378445	0.7051	0.880301	Prss39	Intergenic	-12750
chr1.34490185.34490463	37.8637	44.619	48.2959	23.2815	55.7204	36.4626	0.249271	0.31685	0.786716	0.431448	0.715783	Prss39	Intergenic	-8109
chr1.34496974.34497323	4.16314	8.11194	8.34138	10.9449	13.6668	22.0398	-0.69397	0.451804	-1.536	0.124539	0.383279	Prss39	Intergenic	-1275
chr1.34505957.34506224	10.8739	24.4476	25.1391	20.5083	29.7474	26.2214	-0.169094	0.354598	-0.47686	0.633462	0.842879	Prss39	Intergenic	7663
chr1.34510509.34511394	38.2365	32.7844	35.486	31.0171	28.7939	117.221	0.315708	0.167344	1.88658	0.0592169	0.252946	Prss39	Intergenic	12328
chr1.34517372.34517571	36.4275	13.1039	15.7203	9.16037	16.9411	12.317	0.759158	0.504433	1.50497	0.132331	0.396628	Cfc1	Intergenic	-18178
chr1.34517892.34518095	28.5706	25.6939	27.5215	24.493	28.3329	20.4742	0.123356	0.384871	0.320513	0.748579	0.90121	Cfc1	Intergenic	-17653
chr1.34519246.34519502	7.08706	9.34779	12.2337	13.6093	12.4083	13.5755	-0.331677	0.48318	-0.686447	0.492431	0.757912	Cfc1	Intergenic	-16314
chr1.34534687.34534902	25.2969	11.1221	13.5161	12.3372	16.609	12.1419	0.221419	0.475889	0.465275	0.641734	0.847434	Cfc1	promoter-TSS (NM_007685)	-852
chr1.34535146.34535397	26.0196	4.3333	8.02056	6.60921	7.90903	11.471	0.777644	0.579826	1.34117	0.179865	0.466245	Cfc1	promoter-TSS (NM_007685)	-370
chr1.34536732.34537150	15.649	8.33979	9.11166	10.7325	14.7459	18.7043	-0.1779	0.383796	-0.463527	0.642987	0.848194	Cfc1	intron (NM_007685, intron 3 of 5)	1226
chr1.34554387.34554663	18.411	10.2497	10.5397	13.228	11.5123	10.3212	0.103676	0.480274	0.215869	0.82909	0.936669	Prss40	intron (NM_009356, intron 4 of 4)	6413
chr1.34564434.34565048	24.285	25.5686	27.7524	20.5821	23.6576	53.2045	0.317062	0.228747	1.38608	0.165722	0.446671	Prss40	Intergenic	-3890
chr1.34573290.34573603	16.2415	28.517	29.3236	22.2777	18.4074	23.633	0.39332	0.336527	1.16876	0.2425	0.544198	Amer3	Intergenic	-6248
chr1.34579289.34579955	28.9454	23.5752	29.6292	25.4698	20.0204	63.4692	0.332679	0.217453	1.52989	0.126044	0.385912	Amer3	promoter-TSS (NM_213727)	-35
chr1.34602416.34602704	25.2093	22.6711	25.6436	20.1707	24.1376	29.8757	0.227249	0.313179	0.72562	0.468072	0.741127	Amer3	Intergenic	22850
chr1.34642529.34642792	24.8369	18.1999	20.416	22.0808	15.0991	18.2137	0.231055	0.374107	0.617618	0.536827	0.787742	AA619741	Intergenic	-6446
chr1.34678028.34678318	8.76262	11.2576	12.3478	4.57876	8.21887	8.36507	0.873567	0.566936	1.54086	0.123352	0.381242	AA619741	Intergenic	-41933
chr1.34738455.34738654	12.7496	16.3799	16.8432	22.4845	20.9273	15.7795	-0.399429	0.423461	-0.94325	0.345553	0.646454	Arhgef4	Intergenic	-63161
chr1.34801446.34802623	32.1601	24.6579	29.3588	28.2771	32.8231	144.613	-0.0201055	0.158542	-0.126815	0.899087	0.963492	Arhgef4	promoter-TSS (NM_183019)	-59
chr1.34821474.34821717	0	3.5803	3.68157	15.6996	11.4357	16.4041	-2.23263	0.636086	-3.50994	0.0004482	0.0101757	Arhgef4	intron (NM_174997, intron 3 of 6)	19870
chr1.34823485.34823748	2.75966	5.79086	5.95466	8.83231	4.52972	14.5261	-0.339178	0.570999	-0.594007	0.552507	0.797517	Fam168b	intron (NM_174997, intron 3 of 6)	19448
chr1.34827979.34828178	0	6.55195	6.73727	4.99657	8.96884	10.8301	-0.385248	0.66552	-0.578868	0.562678	0.803469	Fam168b	intron (NM_001160235, intron 3 of 7)	14945
chr1.34838365.34838607	34.4787	27.8615	29.5738	25.3598	29.527	26.7124	0.226468	0.315462	0.717892	0.472824	0.744533	Fam168b	intron (NM_174997, intron 1 of 6)	4565
chr1.34839275.34839553	31.3355	22.7009	24.9529	37.6086	25.7171	33.8135	-0.221097	0.315763	-0.700198	0.483804	0.751994	Fam168b	intron (NM_174997, intron 1 of 6)	3627
chr1.34842476.34843432	46.4384	28.7546	31.68	28.1938	30.6146	132.8	0.329659	0.188105	1.75253	0.0796832	0.299701	Fam168b	intron (NM_174997, intron 1 of 6)	270
chr1.34849818.34850372	20.3469	18.1015	21.0413	26.1082	21.5468	56.8452	-0.19542	0.237774	-0.82187	0.411151	0.700205	Plekhb2	promoter-TSS (NM_145516)	32
chr1.34851639.34851925	12.6925	10.6536	10.9549	19.1506	18.0557	19.9508	-0.642291	0.385207	-1.66739	0.0954364	0.33146	Plekhb2	intron (NM_175421, intron 1 of 6)	1788
chr1.34858515.34859139	13.4053	9.78424	11.139	14.3901	14.3501	40.7043	-0.276896	0.275096	-1.00654	0.314155	0.616362	Plekhb2	intron (NM_175421, intron 1 of 6)	8898
chr1.34867211.34867573	36.1264	32.489	36.5013	33.0352	36.2377	60.8725	0.0947667	0.230947	0.41034	0.681556	0.868971	Plekhb2	intron (NM_175421, intron 6 of 6)	17433
chr1.34896997.34897196	7.28549	15.2879	15.7203	5.82933	1.99308	8.83542	1.79307	0.694918	2.58026	0.00987256	0.0837211	Plekhb2	Intergenic	47137
chr1.35234034.35234461	22.1288	20.4111	22.5625	8.95024	7.45075	31.236	1.47297	0.342162	4.3049	1.67e-05	0.000999354	Mir7669	Intergenic	288332
chr1.35338253.35338536	20.5225	18.4562	18.9782	22.8716	18.9483	26.4533	-0.0503963	0.330203	-0.152622	0.878696	0.955541	Mir7669	Intergenic	184231
chr1.35338641.35338840	5.46412	0	0	4.16381	5.97923	4.67753	-1.82902	1.06512	-1.71719	0.0859444	0.312827	Mir7669	Intergenic	183897
chr1.35765740.35765985	5.92317	4.43899	4.56455	6.09337	4.86116	19.2801	-0.107132	0.590221	-0.181511	0.855967	0.946947	Mir7669	Intergenic	-243234
chr1.35810521.35810905	14.1925	32.3343	34.9988	30.7148	24.8487	55.4017	0.0961454	0.284348	0.338126	0.735268	0.895078	Hs6st1	Intergenic	-257667
chr1.35813653.35814116	25.1224	39.0669	41.1399	36.2538	31.3566	102.859	0.168364	0.204735	0.822351	0.410877	0.699963	Hs6st1	Intergenic	-254548
chr1.35817398.35817679	7.75053	26.3317	28.6692	12.4028	19.0826	41.173	0.586703	0.35852	1.63646	0.101744	0.343249	Hs6st1	Intergenic	-250869
chr1.35822300.35822714	2.63331	11.0515	12.9875	3.61198	2.4013	26.4542	1.71743	0.527418	3.2563	0.00112876	0.0193974	Hs6st1	Intergenic	-246010
chr1.35839502.35839845	11.6483	12.0627	13.7096	14.5249	9.27012	25.2019	0.140505	0.367132	0.38271	0.701935	0.878661	Hs6st1	Intergenic	-228752
chr1.35846649.35846854	26.5249	14.8426	16.3526	8.08506	24.1878	17.0221	0.315737	0.452379	0.697949	0.485209	0.753035	Hs6st1	Intergenic	-221649
chr1.35848182.35848450	31.1462	33.2875	36.7336	23.5278	36.3051	23.3255	0.270574	0.331773	0.815539	0.414764	0.703082	Hs6st1	Intergenic	-220087
chr1.35849816.35850015	1.82137	4.36797	4.49151	4.16381	5.97923	12.0228	-0.321158	0.71825	-0.44714	0.654774	0.854301	Hs6st1	Intergenic	-218459
chr1.35850209.35850447	4.57249	7.3104	7.51718	5.57497	5.83746	11.9497	0.311916	0.586602	0.531734	0.59491	0.821766	Hs6st1	Intergenic	-218094
chr1.35860715.35861200	19.4879	13.9308	15.249	25.7025	24.1958	53.1071	-0.573983	0.265448	-2.16231	0.0305941	0.170207	Hs6st1	Intergenic	-207445
chr1.35869265.35870036	9.90903	9.05278	9.30884	16.8278	15.7484	64.4533	-0.720241	0.253318	-2.84323	0.00446591	0.049465	Hs6st1	Intergenic	-198786
chr1.35890183.35891171	24.6779	21.6411	23.3886	20.5454	24.3844	104.782	0.125257	0.175251	0.714729	0.474776	0.745757	Hs6st1	Intergenic	-178122
chr1.35902302.35902502	1.81231	0	0	1.65724	0.99158	9.82958	-1.45722	1.48297	-0.982635	0.325787	0.627296	Hs6st1	Intergenic	-166006
chr1.35935054.35935542	64.0647	46.0021	50.0588	27.5884	35.4596	78.2331	0.82564	0.208341	3.96293	7.4e-05	0.00287978	Hs6st1	Intergenic	-133130
chr1.35950887.35951395	7.15667	8.15239	8.38298	12.1069	14.488	30.1099	-0.651417	0.351063	-1.85556	0.063517	0.26338	Hs6st1	Intergenic	-117182
chr1.35972200.35972581	15.2576	10.8627	11.7579	16.568	17.2177	28.1306	-0.37128	0.343295	-1.08152	0.279467	0.583335	Hs6st1	Intergenic	-95957
chr1.35975668.35976153	26.9833	29.659	30.96	20.9047	27.0665	63.8009	0.382632	0.230415	1.66063	0.0967887	0.334124	Hs6st1	Intergenic	-92573
chr1.35992975.35993276	10.8559	10.1244	10.4108	14.8904	15.179	15.7422	-0.448138	0.418686	-1.07034	0.284465	0.588389	Hs6st1	Intergenic	-75276
chr1.36015874.36016073	3.64275	2.18398	2.24576	3.33104	1.99308	10.9379	-0.000141721	0.913617	-0.00015512	0.999876	0.999933	Hs6st1	Intergenic	-52435
chr1.36024752.36025342	19.7238	12.1948	13.2997	15.4998	9.44266	24.7399	0.314789	0.373372	0.843098	0.399173	0.691091	Hs6st1	Intergenic	-43274
chr1.36039610.36039854	7.43418	1.78284	1.83327	4.75863	6.508	6.0752	-0.703437	0.757165	-0.929041	0.352868	0.652754	Hs6st1	Intergenic	-28642
chr1.36052561.36053150	10.4961	16.2873	17.5093	23.9948	29.0516	63.0279	-0.723673	0.269758	-2.68267	0.00730365	0.068628	Hs6st1	Intergenic	-15624
chr1.36064816.36065242	40.0958	31.1998	35.7638	51.0968	50.8771	77.4479	-0.453299	0.200245	-2.26372	0.0235913	0.144799	Hs6st1	Intergenic	-3337
chr1.36068124.36068998	31.2235	36.4413	41.8352	28.7422	31.6614	126.247	0.365945	0.206742	1.77005	0.0767183	0.293166	Hs6st1	promoter-TSS (NM_015818)	-115
chr1.36090063.36090344	0	4.64677	4.77821	8.85916	8.48117	9.56827	-1.21682	0.61131	-1.99051	0.0465343	0.21896	Hs6st1	intron (NM_015818, intron 1 of 1)	21793
chr1.36121281.36121527	7.37398	10.6104	10.9106	12.1374	13.7175	16.6584	-0.307015	0.494314	-0.621093	0.534538	0.786385	Mir6897	Intergenic	22927
chr1.36129168.36129545	53.9666	41.5997	43.9646	46.7051	49.036	75.1984	0.0198894	0.217417	0.0914803	0.927111	0.974314	Mir6897	Intergenic	14991
chr1.36130343.36130676	67.6199	45.7721	48.4115	37.8981	53.1089	66.7512	0.306099	0.238928	1.28113	0.200148	0.492982	Mir6897	Intergenic	13812
chr1.36134693.36134915	35.9374	22.5254	25.1767	29.128	34.8565	29.241	-0.155804	0.320856	-0.485588	0.627259	0.840176	Mir6897	Intergenic	9515
chr1.36148940.36149298	6.08816	9.73363	10.6345	11.5983	12.769	14.7206	-0.338338	0.420601	-0.804417	0.421156	0.708019	Mir6897	intron (NM_198899, intron 38 of 40)	-4811
chr1.36149468.36149730	19.391	16.6082	19.6397	17.7318	21.9769	21.3363	-0.0185573	0.358323	-0.0517893	0.958697	0.985324	Mir6897	intron (NM_198899, intron 38 of 40)	-5287
chr1.36160243.36160597	29.7577	35.0668	37.3239	30.4955	20.7729	41.9491	0.492494	0.262982	1.87273	0.0611057	0.257542	Mir6897	intron (NM_198899, intron 31 of 40)	-16146
chr1.36162655.36163102	25.2065	35.5872	37.5964	30.1132	30.252	83.3355	0.231956	0.214928	1.07922	0.280488	0.584425	Mir6897	intron (NM_198899, intron 29 of 40)	-18552
chr1.36173048.36173305	2.82383	4.23252	5.22269	9.03772	11.5876	32.5957	-1.18249	0.528445	-2.23768	0.0252417	0.151153	Mir6897	intron (NM_198899, intron 25 of 40)	-28855
chr1.36224719.36224918	12.7496	6.55195	7.86015	8.32761	10.9619	5.70084	-0.0603543	0.629453	-0.0958838	0.923613	0.972844	Uggt1	intron (NM_198899, intron 4 of 40)	19450
chr1.36231010.36231242	10.9439	10.3106	10.6023	41.4594	18.8187	16.82	-1.44592	0.435913	-3.31699	0.000909945	0.0166636	Uggt1	intron (NM_198899, intron 2 of 40)	13173
chr1.36233198.36233523	0	2.0098	2.75553	25.5448	22.6208	7.88686	-3.67434	0.715655	-5.13423	2.83e-07	5.35e-05	Uggt1	intron (NM_198899, intron 2 of 40)	10976
chr1.36239460.36239674	3.3886	6.09484	6.26723	22.4652	21.3213	16.1302	-1.91597	0.509311	-3.76189	0.000168633	0.00516814	Uggt1	intron (NM_198899, intron 1 of 40)	4725
chr1.36243792.36244747	28.9591	35.1813	37.8208	40.0701	32.523	156.749	-0.00362333	0.163729	-0.02213	0.982344	0.993534	Uggt1	promoter-TSS (NM_198899)	-38
chr1.36252845.36253156	18.6808	28.6998	31.6709	36.8337	35.1343	43.1191	-0.332516	0.280443	-1.18568	0.235749	0.536115	Uggt1	Intergenic	-8705
chr1.36257375.36257697	4.51114	11.4946	13.9056	9.79719	10.4899	38.4566	0.149287	0.387957	0.384803	0.700384	0.877954	Uggt1	Intergenic	-13216
chr1.36262064.36262541	40.3903	30.6123	32.8877	56.795	50.4523	91.4763	-0.57844	0.190098	-3.04286	0.00234342	0.0318925	Neurl3	Intergenic	11105
chr1.36263885.36264579	46.124	34.5666	37.4831	48.6476	48.4647	140.263	-0.24057	0.185917	-1.29396	0.195679	0.487554	Neurl3	TTS (NM_153408)	9100
chr1.36270715.36270968	31.5514	26.6549	28.293	36.0645	31.387	43.1112	-0.165424	0.283834	-0.58282	0.560015	0.801839	Neurl3	intron (NM_153408, intron 1 of 3)	2601
chr1.36271585.36271940	49.1157	40.4896	44.789	36.9596	45.3481	62.7665	0.195526	0.217808	0.897701	0.369345	0.666093	Neurl3	intron (NM_153408, intron 1 of 3)	1635
chr1.36273129.36273914	57.4683	53.3492	59.144	55.7293	56.0394	192.587	0.097628	0.142415	0.685515	0.493019	0.758377	Neurl3	promoter-TSS (NM_153408)	-69
chr1.36279216.36279534	29.6901	26.7007	29.568	30.8043	30.6146	42.1463	-0.0260911	0.260537	-0.100144	0.92023	0.971612	Neurl3	Intergenic	-5955
chr1.36288586.36288823	1.53057	6.42348	7.54876	5.59839	4.18713	17.6362	0.268124	0.603578	0.444224	0.656881	0.855264	Neurl3	Intergenic	-15280
chr1.36296554.36296897	30.7092	24.1254	26.1135	23.724	20.8578	48.3806	0.329186	0.266839	1.23365	0.217334	0.514383	Arid5a	Intergenic	-11014
chr1.36307211.36308577	65.0205	47.2903	52.0779	59.8223	56.4243	346.471	-0.0190653	0.149812	-0.127261	0.898733	0.963337	Arid5a	promoter-TSS (NM_001290726)	-406
chr1.36309572.36309985	47.5141	40.62	46.651	45.8622	53.9189	101.726	-0.0748409	0.199054	-0.375984	0.706929	0.881159	Arid5a	intron (NM_001290727, intron 1 of 5)	2058
chr1.36315010.36315243	12.4538	3.7333	3.8389	11.3882	15.3313	11.0838	-1.0595	0.571064	-1.85531	0.0635518	0.263478	Arid5a	intron (NM_001290726, intron 2 of 7)	7408
chr1.36321899.36322098	30.9633	18.5639	19.0889	18.3207	26.9065	18.4154	0.0607605	0.411612	0.147616	0.882646	0.956866	Arid5a	non-coding (NR_033310, exon 6 of 6)	14256
chr1.36324094.36324326	21.8878	22.496	25.06	26.4482	22.2403	27.3553	0.00876971	0.328407	0.0267038	0.978696	0.992405	Arid5a	TTS (NM_001290726)	16480
chr1.36325987.36326421	6.6993	8.03304	8.77652	16.8467	22.4507	26.499	-1.21554	0.357382	-3.40122	0.000670847	0.0135204	Arid5a	Intergenic	18508
chr1.36368542.36369365	32.714	33.6609	37.611	37.5955	39.668	134.886	-0.0677902	0.154612	-0.438453	0.661058	0.857466	Kansl3	intron (NM_172652, intron 1 of 20)	454
chr1.36444928.36445532	55.3938	40.7917	42.6879	41.5692	44.803	112.926	0.158328	0.175901	0.900098	0.368068	0.665266	Lman2l	promoter-TSS (NM_001013374)	-98
chr1.36446125.36446788	9.87492	12.1698	12.8522	25.5848	24.013	56.8597	-0.989823	0.241151	-4.10458	4.05e-05	0.00184591	Lman2l	Intergenic	-1048
chr1.36461748.36462212	19.5847	12.2115	14.0058	16.4761	13.2872	34.3323	0.0701928	0.317822	0.220855	0.825205	0.935515	Cnnm4	Intergenic	-9600
chr1.36471068.36471947	52.9854	39.4606	43.8943	40.1239	36.2377	172.377	0.312937	0.171777	1.82177	0.06849	0.274596	Cnnm4	promoter-TSS (NM_033570)	-318
chr1.36471993.36472250	19.7668	9.31155	9.57493	14.8477	19.3127	15.8522	-0.40105	0.425439	-0.942673	0.345848	0.646782	Cnnm4	exon (NM_033570, exon 1 of 7)	518
chr1.36501336.36501634	14.6197	19.7216	21.7816	23.9523	11.3319	23.4026	0.170429	0.364962	0.466976	0.640517	0.846679	Cnnm3	intron (NM_033570, intron 5 of 6)	-10384
chr1.36508275.36508575	8.4715	18.865	20.8908	35.4131	31.1211	48.9422	-0.8964	0.292643	-3.06312	0.00219041	0.0304247	Cnnm3	3' UTR (NM_033570, exon 7 of 7)	-3437
chr1.36511538.36512789	52.3718	42.0399	47.3546	41.372	45.5287	239.169	0.194042	0.164749	1.1778	0.238874	0.540055	Cnnm3	promoter-TSS (NM_001039551)	-58
chr1.36534540.36535118	27.0532	19.9916	22.8842	18.1223	20.6536	55.6672	0.327658	0.237015	1.38243	0.166839	0.448196	Ankrd23	intron (NM_153502, intron 1 of 8)	985
chr1.36546713.36547570	56.8914	51.1632	57.3218	51.6351	49.2461	200.504	0.202797	0.142018	1.42797	0.1533	0.428664	Ankrd39	promoter-TSS (NM_026241)	-115
chr1.36556929.36557699	47.247	33.7087	37.2836	37.5877	34.1227	97.5118	0.192414	0.18147	1.06031	0.289003	0.592706	Sema4c	intron (NM_001126047, intron 1 of 14)	1354
chr1.36566430.36566766	14.0521	12.3133	12.6615	16.3093	16.5597	29.2446	-0.269582	0.349814	-0.770645	0.440917	0.722376	Sema4c	intron (NM_001126046, intron 12 of 14)	-8226
chr1.36569328.36569653	18.9959	23.4477	24.1109	18.9032	18.3412	43.5329	0.353748	0.289851	1.22045	0.222295	0.520124	Sema4c	intron (NM_001126046, intron 12 of 14)	-11111
chr1.36571558.36572074	23.9562	32.9498	36.0537	18.3626	24.287	101.318	0.654331	0.238955	2.7383	0.00617576	0.061407	Sema4c	intron (NM_001126046, intron 12 of 14)	-13421
chr1.36591377.36591905	11.0178	9.49558	10.6132	25.8172	22.9825	37.117	-1.16597	0.309546	-3.7667	0.000165417	0.00510351	Fam178b	intron (NM_001126046, intron 10 of 14)	1801
chr1.36604356.36604661	10.714	6.42348	7.33908	10.3415	20.1913	23.3787	-0.857038	0.417068	-2.05491	0.0398874	0.199894	Fam178b	intron (NM_001126046, intron 7 of 14)	-11168
chr1.36604796.36604995	1.82137	2.18398	2.24576	6.66209	16.9411	12.9439	-2.36577	0.785047	-3.01354	0.00258219	0.0340419	Fam178b	intron (NM_001126046, intron 7 of 14)	-11562
chr1.36614645.36614870	8.05917	13.5291	13.9118	17.687	15.8741	13.5739	-0.380278	0.453163	-0.839165	0.401377	0.69266	Fam178b	intron (NM_001126046, intron 6 of 14)	-21435
[truncated: 87,090 more rows]
